# Supplementary material for: Plastid-mediated feedback regulation of Arabidopsis LYCOPENE EPSILON CYCLASE is modulated by the promoter and a 5′UTR structural variant harbouring a conserved IRES
Source: BMC Biol. 2025 Nov 4;23:334. doi: 10.1186/s12915-025-02436-z (PMC12584516; doi:10.1186/s12915-025-02436-z)
Supplement: Supplementary file 3 — Additional file 3: Dataset S1. Nucleic acid sequence-based homology analysis of εLCY 5′UTR for screening similarity with Rfam riboswitch database. [file 12915_2025_2436_MOESM3_ESM.xlsx]

## Sheet: Sheet1
query name	accession	mdl	mdl from	mdl to	seq from	seq to	strand	trunc	pass	gc	bias	score	E-value	inc
ZEB2_AS1_4	RF01987	cm	22	78	1	46	0	5'	2	0.22	6.6	1.7	8	?			in or overlapping with 5'-UTR
DLEU2_2	RF02106	cm	44	90	1	47	0	5'	2	0.21	7.2	1.9	8.9	?			riboswitch signals in or overlapping with 5'-UTR
CRISPR-DR45	RF01354	cm	1	24	5	22	0	no	1	0.22	3.6	9.3	0.35	?			downstream of 5'-UTR
sn2841	RF01160	cm	1	72	6	46	0	no	1	0.22	5.1	5.1	2.8	?
FTX_1	RF02119	cm	1	71	13	67	0	no	1	0.25	5.7	5.6	0.8	?
sroB	RF00368	cm	1	83	15	74	0	no	1	0.27	5.6	3.1	5.8	?
STnc340	RF02065	cm	1	130	16	60	0	no	1	0.24	4.1	4	0.63	?
mir-61	RF00848	cm	36	89	22	81	0	5'	2	0.28	4.9	4.6	1.9	?
preQ1-II	RF01054	cm	1	99	24	133	0	no	1	0.3	8.5	5.2	1.1	?
snoMe28S-Cm2645	RF00530	cm	1	75	32	97	0	no	1	0.27	6.1	4.2	3.8	?
NPPA-AS1_3	RF02158	cm	1	108	34	62	0	no	1	0.24	1.7	11.9	0.025	?
IRES_mnt	RF00457	cm	1	36	36	1	0	3'	3	0.19	6.8	-0.1	2.5	?
SraG	RF00082	cm	150	172	36	58	0	no	2	0.26	1.7	-0.4	5.1	?
snoR8a	RF01284	cm	1	92	37	110	0	no	1	0.31	3.1	10.1	0.15	?
mir-320	RF00736	cm	1	82	38	102	0	no	1	0.31	2.5	5.5	0.8	?
StyR-44	RF01830	cm	1	33	40	6	0	3'	3	0.2	5.8	1	6.3	?
MEG8_1	RF02145	cm	25	48	40	63	0	no	1	0.25	0.8	6	0.48	?
bablM	RF01784	cm	1	70	57	17	0	no	1	0.2	7	10.6	0.12	?
Lnt	RF01711	cm	1	64	60	8	0	no	1	0.25	5.6	10	0.076	?
NCRUPAR_1	RF02154	cm	1	62	63	1	0	3'	3	0.22	10.2	1.2	5.7	?
Termite-leu	RF01730	cm	1	74	65	1	0	3'	3	0.23	9.9	2.1	4.8	?
CRISPR-DR64	RF01377	cm	1	37	68	104	0	no	1	0.3	0.9	7.4	0.5	?
LhrC	RF00616	cm	1	73	71	1	0	3'	3	0.27	7.4	1.8	3.8	?
rli22	RF01457	cm	1	83	78	1	0	3'	3	0.27	8.8	2	2.8	?
DLEU2_1	RF02105	cm	1	94	83	1	0	3'	3	0.27	9.8	5.4	1.4	?
mir-BHRF1-2	RF00366	cm	1	65	83	24	0	no	1	0.28	4.7	6.2	1.7	?
SMK_box_riboswitch	RF01767	cm	1	81	95	146	0	no	1	0.38	0.8	9.5	0.073	?
CRISPR-DR30	RF01341	cm	1	38	145	118	0	no	1	0.29	2.8	6.9	0.54	?
SMAD5-AS1_2	RF02174	cm	1	129	169	62	0	no	1	0.38	4.2	3.9	0.28	?
CRISPR-DR19	RF01332	cm	1	37	183	218	0	no	1	0.42	0.1	10.6	0.1	?
CRISPR-DR52	RF01365	cm	1	37	219	183	0	no	1	0.41	0.1	9.6	0.13	?
snoU61	RF01170	cm	1	84	316	363	0	no	1	0.44	1.1	9.5	0.15	?
TCL6_1	RF02191	cm	27	41	322	336	0	no	1	0.4	0.3	5.3	0.44	?
sR52	RF01306	cm	40	60	322	342	0	no	1	0.48	0.1	9.6	0.0098	!
sR4	RF01125	cm	9	53	322	373	0	no	1	0.42	1.5	6.5	0.38	?
snoZ165	RF00310	cm	1	92	329	404	0	no	1	0.38	1.1	9.1	0.23	?
snoZ159	RF00160	cm	1	87	330	361	0	no	1	0.41	0.2	9.8	0.17	?
adapt33_2	RF02256	cm	16	63	336	296	0	no	1	0.49	1.5	8.3	0.38	?
TCL6_1	RF02191	cm	30	38	343	351	0	no	1	0.22	1	0	9.1	?
SNORD5	RF01161	hmm	12	56	374	418	0	0	6	0.33	0.1	13.8	0.00027	!
ST7-OT3_1	RF02183	cm	1	79	375	447	0	no	1	0.34	1.6	8.5	0.2	?
fiv_FSE	RF01834	cm	1	35	385	396	0	no	1	0.42	0.1	7.7	0.098	?
TCL6_1	RF02191	cm	1	113	389	409	0	no	1	0.33	1.2	1.9	3.1	?
snoR9_plant	RF00348	cm	1	129	396	442	0	no	1	0.38	0.6	9.2	0.12	?
snoR03	RF01584	cm	1	163	417	378	0	no	1	0.35	0.5	2.4	2.2	?
CRISPR-DR2	RF01315	cm	1	30	442	476	0	no	1	0.37	0.2	12.5	0.055	?
SNORD51	RF00280	cm	1	79	457	387	0	no	1	0.39	0.3	12.6	0.026	?
plasmodium_snoR17	RF01592	cm	1	80	460	496	0	no	1	0.3	0.8	9.7	0.22	?
snoR23	RF01598	cm	1	85	461	478	0	no	1	0.22	1.5	8.4	0.66	?
snoR9_plant	RF00348	cm	1	129	462	480	0	no	1	0.26	1.1	5.4	1	?
rli53	RF01481	cm	58	93	466	501	0	no	1	0.28	1.2	4.6	0.67	?
CRISPR-DR47	RF01360	cm	1	37	467	442	0	no	1	0.38	1.7	7.4	0.29	?
snoR03	RF01584	cm	1	163	471	446	0	no	1	0.42	0.1	1.8	3.1	?
CRISPR-DR54	RF01367	cm	1	37	480	444	0	no	1	0.35	0.3	8.8	0.31	?
snoR03	RF01584	cm	1	163	505	483	0	no	1	0.3	2	2	2.9	?
Telomerase-cil	RF00025	cm	40	100	512	455	0	no	1	0.31	3.2	4.7	0.43	?
snopsi28S-2876	RF00541	cm	1	143	539	475	0	no	1	0.34	4.1	5.7	0.23	?
snoR03	RF01584	cm	1	163	542	516	0	no	1	0.3	1.3	4.8	0.51	?
ST7-OT4_4	RF02190	cm	1	211	548	433	0	no	1	0.34	7.7	1.1	1.9	?
astro_FSE	RF01833	cm	1	55	584	549	0	no	1	0.47	5.8	2	2.8	?
DdR15	RF01565	hmm	38	91	626	680	0	0	6	0.36	0.1	7.7	0.013	?
STnc560	RF01407	cm	1	214	635	668	0	no	1	0.38	0.3	2.7	0.53	?
mir-263	RF00706	cm	1	92	663	748	0	no	1	0.34	3.1	9.3	0.073	?
RMST_4	RF01965	cm	1	108	665	741	0	no	1	0.34	2	7.6	0.16	?
snoMe28S-Am2634	RF00537	cm	1	97	672	732	0	no	1	0.34	1.1	10.7	0.065	?
snoU83	RF01179	cm	1	84	678	718	0	no	1	0.32	1	12.9	0.025	?
sR60	RF01309	cm	1	55	679	716	0	no	1	0.34	0.6	11.4	0.014	?
sR52	RF01306	cm	1	60	679	716	0	no	1	0.34	0.6	6.9	0.06	?
sn2429	RF01167	cm	1	77	679	717	0	no	1	0.33	0.9	15.6	0.0038	!
SNORD42	RF00150	cm	1	68	686	739	0	no	1	0.28	3.7	10.5	0.13	?
SNORA61	RF00420	cm	1	132	687	618	0	no	1	0.39	0.6	8.1	0.068	?
plasmodium_snoR28	RF01604	cm	1	78	689	720	0	no	1	0.28	1	14.4	0.014	?
STnc560	RF01407	cm	1	214	689	729	0	no	1	0.27	2.1	5.4	0.089	?
sbrA	RF01489	cm	1	71	701	626	0	no	1	0.36	1.3	8.2	0.17	?
STnc180	RF02079	cm	1	217	702	682	0	no	1	0.29	1.7	-1	4.9	?
MicF	RF00033	cm	1	94	706	764	0	no	1	0.32	5.3	6.3	0.48	?
snR62	RF01205	cm	1	100	706	804	0	no	1	0.34	7	7.7	0.81	?
snoR41	RF00205	cm	70	89	724	705	0	no	1	0.3	0.9	8.1	0.47	?
SNORD36	RF00049	cm	28	71	729	692	0	no	1	0.29	1.1	7.5	0.85	?
RsaE	RF01820	cm	1	112	730	624	0	no	1	0.34	3.9	10.2	0.03	?
snoZ101	RF00358	cm	1	96	739	680	0	no	1	0.32	1.6	8.9	0.26	?
snR47	RF01203	cm	1	96	743	690	0	no	1	0.31	1.8	11.6	0.071	?
snoZ5	RF01226	cm	1	113	747	639	0	no	1	0.36	3.1	10.2	0.038	?
OrzO-P	RF02083	cm	1	76	759	701	0	no	1	0.32	2.6	7.6	0.22	?
DdR15	RF01565	hmm	78	106	759	787	0	0	6	0.38	0.1	8.2	0.0093	!
snoMe28S-Am2589	RF00529	cm	1	109	764	847	0	no	1	0.39	3.4	10.3	0.093	?
NAMA_2	RF01869	cm	1	120	769	724	0	no	1	0.3	5	3.6	3.5	?
MESTIT1_1	RF02148	cm	80	108	795	767	0	no	1	0.38	0.2	7.4	0.27	?
STnc180	RF02079	cm	1	217	803	775	0	no	1	0.38	0.3	-1.5	7	?
snoU83D	RF01175	cm	1	81	811	876	0	no	1	0.44	0.3	13.7	0.0071	!
SNORD44	RF00287	cm	1	61	831	855	0	no	1	0.44	0.1	12.8	0.013	?
SNORD18	RF00093	cm	1	70	831	914	0	no	1	0.48	0.2	10.7	0.036	?
sR5	RF01304	cm	1	53	833	854	0	no	1	0.41	0.1	7.2	0.13	?
P16	RF00628	cm	178	189	842	831	0	no	1	0.42	0.1	-0.6	2.6	?
MESTIT1_1	RF02148	cm	1	144	844	814	0	no	1	0.39	0.4	8	0.19	?
snR10	RF01258	cm	189	210	873	894	0	no	1	0.45	0.1	2.5	0.33	?
P16	RF00628	cm	1	195	891	865	0	no	1	0.44	0.3	-2.7	9.9	?
CRISPR-DR24	RF01337	cm	1	30	891	921	0	no	1	0.48	0.2	7.2	0.39	?
Afu_254	RF01504	cm	116	133	905	888	0	no	1	0.5	0.1	0	3.4	?
NCRUPAR_2	RF02155	cm	1	99	984	933	0	no	1	0.33	3.3	4.6	1.5	?
CRISPR-DR3	RF01316	cm	1	30	986	995	0	no	1	0.1	1.9	5	3.3	?
MPMV_package	RF00459	cm	177	199	997	975	0	no	1	0.22	1.5	2.2	0.54	?
rli27	RF01463	cm	1	99	1000	935	0	no	1	0.29	6.5	8.3	0.47	?
Afu_254	RF01504	cm	1	158	1006	928	0	no	1	0.29	8.6	2.1	0.99	?
P16	RF00628	cm	1	195	1009	970	0	no	1	0.22	4.9	0	1.7	?
STnc300	RF02070	cm	1	159	1013	995	0	no	1	0.16	3.2	0.5	6.1	?
STnc50	RF02059	cm	1	84	1067	990	0	no	1	0.38	0.6	6.9	0.65	?
SNORA30	RF00415	cm	76	114	1132	1170	0	no	1	0.38	0.2	4	0.68	?
CLRN1-AS1	RF02089	cm	1	79	1218	1286	0	no	1	0.49	0.1	14.9	0.0035	!
ceN54	RF01642	cm	1	68	1269	1305	0	no	1	0.54	0.2	8.1	0.23	?
snoR135	RF01431	cm	89	127	1293	1333	0	no	1	0.34	1	6.9	0.083	?
SNORD108	RF01158	cm	1	71	1335	1369	0	no	1	0.34	0.5	12.7	0.025	?
mir-240	RF00804	cm	1	113	1346	1409	0	no	1	0.31	3	10.4	0.054	?
TUG1_1	RF01882	cm	1	145	1348	1481	0	no	1	0.34	6.3	6.8	0.52	?
snoR135	RF01431	cm	95	122	1360	1388	0	no	1	0.28	1.6	-0.5	7.4	?
STnc100	RF02076	cm	1	206	1360	1434	0	no	1	0.33	2.6	6.9	0.021	?
MIR396	RF00648	cm	1	118	1361	1405	0	no	1	0.33	0.8	10.3	0.037	?
SNORD121A	RF01191	cm	37	72	1374	1409	0	no	1	0.31	0.8	9.4	0.21	?
rhtB	RF01814	cm	1	83	1378	1456	0	no	1	0.34	2.3	9	0.18	?
snoZ165	RF00310	cm	1	92	1382	1457	0	no	1	0.34	2	10.8	0.085	?
snoR38	RF00213	cm	1	89	1397	1320	0	no	1	0.32	3	8.3	0.44	?
SNORD57	RF00274	cm	1	72	1413	1346	0	no	1	0.32	2.3	12.3	0.025	?
rli34	RF01466	cm	1	84	1418	1338	0	no	1	0.33	2.7	9.5	0.23	?
CLRN1-AS1	RF02089	cm	1	79	1423	1498	0	no	1	0.39	0.4	8.3	0.14	?
MESTIT1_1	RF02148	cm	1	144	1435	1358	0	no	1	0.32	3.9	12.6	0.018	?
ceN82	RF01654	cm	1	135	1436	1381	0	no	1	0.34	0.8	7.6	0.17	?
snoMBII-202	RF00324	cm	1	84	1451	1377	0	no	1	0.32	3	17.5	0.00058	!
HIV-1_SL3	RF01381	cm	1	23	1566	1554	0	no	1	0.38	0.4	10.8	0.022	?
MALAT1	RF01871	cm	1	95	1574	1486	0	no	1	0.42	2.6	6	0.54	?
FAM13A-AS1_1	RF02114	cm	1	118	1606	1503	0	no	1	0.4	2.1	8.4	0.061	?
TCL6_2	RF02192	cm	1	126	1609	1520	0	no	1	0.41	4.7	6.8	0.83	?
RUF3	RF01580	cm	1	187	1620	1785	0	no	1	0.34	8.1	4.8	0.55	?
CRISPR-DR53	RF01366	cm	1	37	1629	1665	0	no	1	0.38	0.2	11.3	0.051	?
snoR03	RF01584	cm	1	163	1630	1755	0	no	1	0.36	3.9	8.5	0.057	?
SNORD45	RF00279	cm	1	72	1634	1699	0	no	1	0.35	0.8	10.9	0.056	?
ceN70	RF01652	cm	19	67	1640	1592	0	no	1	0.45	0.1	13	0.0096	!
IRES_Kv1_4	RF00447	cm	1	260	1650	1721	0	no	1	0.33	2	5.9	0.047	?
DLG2-AS1_1	RF02112	cm	1	215	1650	1724	0	no	1	0.35	1.8	7.9	0.021	?
CRISPR-DR13	RF01326	cm	1	30	1675	1698	0	no	1	0.33	0.2	8.9	0.2	?
DsrA	RF00014	cm	1	85	1709	1634	0	no	1	0.34	1.5	9.8	0.042	?
snoMe28S-Gm1083	RF00528	cm	1	89	1710	1779	0	no	1	0.31	2.7	9.4	0.17	?
snoU2-30	RF00493	cm	1	70	1715	1666	0	no	1	0.34	0.6	10.2	0.16	?
OmrA-B	RF00079	cm	1	87	1717	1773	0	no	1	0.33	1.2	9.4	0.08	?
sroB	RF00368	cm	1	83	1717	1775	0	no	1	0.32	1.7	8	0.35	?
DLG2-AS1_1	RF02112	cm	44	53	1752	1761	0	no	1	0.3	0.1	-1.2	4.7	?
DLG2-AS1_1	RF02112	cm	1	215	1773	1795	0	no	1	0.17	2.9	3.1	0.36	?
rli24	RF01461	cm	55	81	1774	1748	0	no	1	0.22	3.7	1.7	2.4	?
CyaR_RyeE	RF00112	cm	1	85	1781	1708	0	no	1	0.31	3.4	6.1	0.29	?
snoR03	RF01584	cm	1	163	1781	1812	0	no	1	0.28	1.2	2.8	1.8	?
ctRNA_pT181	RF00242	cm	1	95	1786	1708	0	no	1	0.29	5.8	3.6	4.7	?
Evf1_2	RF01888	cm	1	207	1789	1749	0	no	1	0.2	9	4.6	0.17	?
rli28	RF01492	cm	1	188	1799	1731	0	no	1	0.28	6.9	1	2	?
OxyS	RF00035	cm	1	110	1809	1748	0	no	1	0.27	5.3	6.9	0.089	?
mir-166	RF00075	cm	20	99	1814	1736	0	no	1	0.3	5.2	3.8	1.6	?
OLE	RF01071	cm	54	73	1941	1922	0	no	1	0.3	0.5	2.7	0.2	?
snoMe28S-Am2589	RF00529	cm	81	102	1993	2014	0	no	1	0.41	0.3	7.4	0.57	?
snR87	RF01216	cm	1	109	2066	2174	0	no	1	0.31	8	2.3	7.5	?
6S-Flavo	RF01685	cm	1	108	2072	2105	0	no	1	0.38	0.2	4.6	4.2	?
FTX_3	RF02121	cm	82	129	2078	2119	0	no	1	0.33	1.2	3	0.53	?
snoMe28S-Cm788	RF00539	cm	1	74	2120	2155	0	no	1	0.33	0.4	10.6	0.12	?
Corona_pk3	RF00165	cm	1	63	2131	2159	0	no	1	0.31	0.6	10.9	0.026	?
snoMe28S-Am2589	RF00529	cm	1	109	2137	2196	0	no	1	0.3	3.5	10.6	0.08	?
6S-Flavo	RF01685	cm	1	108	2141	2173	0	no	1	0.24	2.1	8.4	0.55	?
U5	RF00020	cm	1	117	2141	2206	0	no	1	0.33	2	8.1	0.26	?
PK-HAV	RF01096	cm	1	56	2143	2198	0	no	1	0.3	2.9	7.1	0.83	?
JPX_1	RF02124	cm	39	63	2145	2121	0	no	1	0.36	0.3	0.4	2.9	?
snoZ159	RF00160	cm	1	87	2152	2223	0	no	1	0.35	1.2	12.3	0.04	?
OLE	RF01071	cm	1	616	2158	2082	0	no	1	0.31	4	-1.3	3.8	?
CRISPR-DR49	RF01362	cm	1	47	2163	2188	0	no	1	0.35	2.7	7.9	0.47	?
Dictyoglomi-1	RF01703	cm	1	243	2171	2112	0	no	1	0.3	3	3.1	0.22	?
leu-phe_leader	RF01743	cm	1	162	2181	2143	0	no	1	0.21	6.1	2.9	1.3	?
SNORD22	RF00099	cm	1	126	2186	2128	0	no	1	0.29	4.7	4.6	1.4	?
snoR31_Z110_Z27	RF00353	cm	1	99	2192	2114	0	no	1	0.33	3.2	4	6.7	?
mir-515	RF00639	cm	1	87	2194	2141	0	no	1	0.31	1.8	8.3	0.34	?
ceN103	RF01609	cm	1	118	2196	2136	0	no	1	0.31	2.8	8.3	0.19	?
SCARNA1	RF00553	cm	1	166	2211	2107	0	no	1	0.33	4.2	4.1	0.53	?
ceN47	RF01637	cm	1	155	2213	2249	0	no	1	0.38	0.2	5.8	0.13	?
SCARNA13	RF00231	cm	232	251	2218	2237	0	no	1	0.35	0.2	4.3	0.094	?
BsrC	RF01410	cm	1	87	2249	2175	0	no	1	0.4	0.4	13.9	0.0056	!
JPX_1	RF02124	cm	1	135	2261	2238	0	no	1	0.42	0.7	3.1	0.6	?
MIR159	RF00638	cm	1	196	2265	2213	0	no	1	0.38	0.2	3.8	0.14	?
CDKN2B-AS_3	RF02045	cm	1	144	2270	2135	0	no	1	0.36	3.9	12.1	0.0037	!
Bacillus-plasmid	RF01691	cm	1	61	2277	2221	0	no	1	0.42	0.1	9.6	0.092	?
CDKN2B-AS	RF01909	cm	1	150	2286	2433	0	no	1	0.37	3.1	9.9	0.0067	!
FsrA	RF02273	cm	1	84	2296	2224	0	no	1	0.42	0.2	8.1	0.094	?
MIR159	RF00638	cm	1	196	2302	2271	0	no	1	0.44	0.1	-3.2	9.1	?
snoJ26	RF00336	cm	1	147	2308	2282	0	no	1	0.44	0.5	4.7	1	?
SNORD116	RF00108	cm	26	87	2322	2261	0	no	1	0.44	0.2	9.3	0.28	?
RMST_10	RF01971	cm	1	154	2328	2239	0	no	1	0.42	0.5	8.4	0.016	?
glnA	RF01739	cm	1	53	2329	2282	0	no	1	0.44	0.1	13.2	0.013	?
Ocean-V	RF01714	cm	1	72	2334	2266	0	no	1	0.45	0.1	10.8	0.03	?
CoTC_ribozyme	RF00621	cm	1	191	2348	2418	0	no	1	0.34	1.4	4.9	0.18	?
ceN47	RF01637	cm	83	151	2355	2383	0	no	1	0.28	0.7	0.8	2.5	?
snoZ102_R77	RF00359	cm	1	88	2392	2316	0	no	1	0.3	4.4	9.2	0.42	?
Tombus_3_III	RF00215	cm	38	69	2395	2364	0	no	1	0.25	2.9	1.9	3	?
snoR11	RF00349	cm	1	90	2396	2323	0	no	1	0.31	3.8	10.1	0.18	?
snoZ266	RF00332	cm	1	90	2396	2363	0	no	1	0.26	3	6.1	1.3	?
DLEU2_1	RF02105	cm	1	121	2412	2296	0	no	1	0.38	1.2	12.6	0.028	?
snoJ26	RF00336	cm	1	147	2416	2361	0	no	1	0.36	0.5	8.1	0.16	?
sraA	RF02029	cm	1	95	2432	2360	0	no	1	0.34	1.2	7.7	0.19	?
snR47	RF01203	cm	1	96	2477	2419	0	no	1	0.36	1.4	9.9	0.16	?
snoR07	RF01585	cm	1	88	2478	2443	0	no	1	0.36	4.2	6	1.9	?
T-box	RF00230	cm	56	66	2483	2473	0	no	1	0.36	0.9	-0.6	3	?
snoR114	RF01421	cm	1	87	2511	2429	0	no	1	0.36	1.8	15.3	0.0043	!
sn3071	RF01166	cm	1	77	2511	2437	0	no	1	0.36	1.7	12.6	0.026	?
snoR13	RF01588	cm	1	105	2512	2463	0	no	1	0.34	0.9	11.2	0.047	?
SNORD33	RF00133	cm	1	85	2513	2437	0	no	1	0.36	2	14.1	0.015	?
SNORD25	RF00054	cm	1	88	2513	2437	0	no	1	0.36	2	12.6	0.016	?
snoZ168	RF00159	cm	1	82	2513	2437	0	no	1	0.36	2	9.4	0.13	?
snoZ194	RF00327	cm	1	108	2515	2438	0	no	1	0.35	3.5	14.6	0.0072	!
SNORD20	RF00217	cm	1	80	2518	2488	0	no	1	0.39	0.2	9.8	0.15	?
snoZ221_snoR21b	RF00300	cm	1	107	2518	2489	0	no	1	0.4	0.2	10.6	0.033	?
SNORD41	RF00588	cm	1	70	2519	2488	0	no	1	0.38	0.2	11.9	0.035	?
T-box	RF00230	cm	43	72	2521	2488	0	no	1	0.38	0.2	6.2	0.04	?
SNORD98	RF00607	cm	1	65	2530	2579	0	no	1	0.32	2.5	9.3	0.18	?
ceN114	RF01618	cm	1	63	2530	2580	0	no	1	0.31	2.7	15.2	0.0032	!
SNORD127	RF01186	cm	1	86	2530	2606	0	no	1	0.29	5.7	6.4	1.6	?
snosnR71	RF00479	cm	1	97	2532	2569	0	no	1	0.32	1.5	9	0.16	?
snoR01	RF01583	cm	1	83	2532	2573	0	no	1	0.29	2.4	8.5	0.47	?
ceN103	RF01609	cm	1	118	2532	2644	0	no	1	0.3	8.7	5.1	1.2	?
snosnR69	RF00475	cm	1	101	2534	2615	0	no	1	0.26	10	4.9	0.49	?
snR56	RF01188	cm	1	87	2534	2615	0	no	1	0.26	10	5.1	1.8	?
DdR17	RF01567	hmm	6	45	2537	2576	0	0	6	0.25	0.7	10.8	0.0028	!
AMV_RNA1_SL	RF00196	cm	1	35	2548	2533	0	no	1	0.31	2	7.2	0.88	?
bantam	RF00727	cm	1	89	2565	2476	0	no	1	0.38	4.7	5.3	1.6	?
ceN65	RF01648	cm	17	62	2571	2613	0	no	1	0.26	5.6	4.4	3.5	?
SNORD44	RF00287	cm	1	61	2584	2557	0	no	1	0.29	0.6	12.2	0.017	?
DdR17	RF01567	hmm	16	57	2592	2631	0	0	6	0.22	0.6	4.1	0.35	?
bxd_7	RF01935	cm	1	66	2595	2624	0	no	1	0.23	2.2	7.2	0.5	?
DLEU2_5	RF02109	cm	1	84	2595	2659	0	no	1	0.32	5.4	5.5	1	?
snoMe28S-Cm2645	RF00530	cm	47	71	2602	2626	0	no	1	0.24	1.1	7	0.62	?
snosnR71	RF00479	cm	81	93	2604	2616	0	no	1	0.15	1	2.5	7.9	?
TTC28-AS1_2	RF02199	cm	1	157	2614	2680	0	no	1	0.34	5.5	3.8	0.74	?
snosnR57	RF00474	cm	1	95	2615	2525	0	no	1	0.3	6.3	6.9	1.3	?
snoR31	RF01288	cm	1	100	2618	2521	0	no	1	0.3	7.4	3.8	5	?
SNORD27	RF00086	cm	1	77	2623	2550	0	no	1	0.26	9.8	3.4	9.6	?
MALAT1	RF01871	cm	1	95	2623	2659	0	no	1	0.41	1.4	1.5	6	?
snoR27	RF01287	cm	1	95	2627	2548	0	no	1	0.28	7.9	7.4	0.84	?
snR47	RF01203	cm	1	96	2629	2533	0	no	1	0.27	10.8	6.3	0.83	?
snoR20	RF00351	cm	1	90	2645	2677	0	no	1	0.3	2	7.4	0.61	?
plasmodium_snoR28	RF01604	cm	1	78	2655	2727	0	no	1	0.33	11.1	3.8	9.5	?
snoR32_R81	RF00356	cm	1	98	2656	2730	0	no	1	0.31	10.5	4.8	4.2	?
SNORD19B	RF01183	cm	1	84	2662	2737	0	no	1	0.33	7.8	3.9	4.9	?
Corona_SL-III	RF00496	cm	1	42	2684	2644	0	no	1	0.37	1.9	9.9	0.087	?
SNORD96	RF00055	cm	1	85	2688	2731	0	no	1	0.3	5.3	3.9	6.4	?
snoR20	RF00351	cm	1	90	2690	2729	0	no	1	0.3	4.7	4.9	2.7	?
LhrC	RF00616	cm	1	111	2695	2731	0	no	1	0.27	3.5	4.1	0.97	?
snoR12	RF00204	cm	1	83	2700	2731	0	no	1	0.25	2.7	8.8	0.25	?
mir-6	RF00143	cm	1	77	2731	2707	0	no	1	0.2	2.5	5.7	1.3	?
snoR29	RF01603	cm	61	84	2737	2714	0	5'	2	0.29	1.7	6.7	2	?
plasmodium_snoR26	RF01601	cm	1	66	2737	2799	0	3'	3	0.27	5.3	1.8	3.2	?
CRISPR-DR3	RF01316	cm	1	30	2752	2782	0	no	1	0.26	2.3	17.6	0.006	!
LhrC	RF00616	cm	1	111	2754	2793	0	no	1	0.25	3.8	1.6	4.2	?
leu-phe_leader	RF01743	cm	1	43	2757	2799	0	3'	3	0.23	4.9	-0.8	9.7	?
snR51	RF01214	cm	36	85	2760	2715	0	no	1	0.33	1.5	10.1	0.11	?
XIST	RF02162	cm	1	37	2777	2799	0	no	1	0.22	3.6	3.8	1.3	?
DLEU1_2	RF02104	cm	218	245	2794	2767	0	no	2	0.25	1.4	-1.3	4.6	?
snR44	RF01262	cm	114	211	2799	2725	0	5'	2	0.28	6.9	1.6	1.5	?
ceN59	RF01644	cm	86	137	2799	2748	0	5'	2	0.21	8.5	1	4.1	?
pntA	RF01810	cm	14	62	2799	2751	0	5'	2	0.22	6.4	3.6	2.5	?
Six3os1_3	RF02248	cm	50	75	2799	2774	0	5'	2	0.23	2.8	3.8	2.1	?
Lnt	RF01711	cm	48	64	2799	2783	0	5'	2	0.18	2.9	3.9	1.7	?
