# Supplementary material for: Plastid-mediated feedback regulation of Arabidopsis LYCOPENE EPSILON CYCLASE is modulated by the promoter and a 5′UTR structural variant harbouring a conserved IRES
Source: BMC Biol. 2025 Nov 4;23:334. doi: 10.1186/s12915-025-02436-z (PMC12584516; doi:10.1186/s12915-025-02436-z)
Supplement: Supplementary file 4 — Additional file 4: Dataset S2. The shape-switching potential of 27 different riboswitch classes found in the Rfam database. Analysis was performed based on RNA structures with minimum free energy and maximum stability. The number of shapes with >10% minimum probability is considered significant. [file 12915_2025_2436_MOESM4_ESM.xlsx]

## Sheet: Info
	Bacterial riboswitches from Rfam database were analyzed using RNAshape software
	Each datasheet page contains analysis only for one class of riboswitch.
	The number of the annotated riboswitch in that class has been indicated by the digits at the end of each datasheet name
	Column labels as follows
		riboswtich name
		# of shapes = # of shapes that has >10% probability
		sequence
		minimum free energy
		probability =probability of best shape
		2-best shapes = average probability of 2shapes with highest probabilities
		av-all = average of all shapes that has more than 10% probability
		min= minimum probability (that is >10%)
		max= maximum probability (that is >10%)

## Sheet: Summary
												Table 1. Bioinformatic prediction of structural shapes in 27 RNA riboswitch classes from various bacterial strains
												Number of Shapes (p>0.1)	Number of RS Variants	Shape Potential (%)	Average	Shape Forming Probability (%)				Minimal Free Energy (kcal)
AdoCbl-7	1	# of shapes	counts	average 2best	averae all	average min	average max	Av Free Energy	porportion						Proportion	Av (best 2)	All Shapes	Minimum	Maximum	Average	Minimum	Maximum
		1	0									1	948	0.352285	0.445127	0.917581	0.917581	0.769694	0.997227	-35.0928	-81.4873	-6.17143
		2	5	0.446816	0.446816	0.242117	0.651516	-39.98	0.714286			2	1123	0.417317	0.445766	0.446169	0.446169	0.196353	0.775115	-33.8954	-78.789	-5.54833
		3	1	0.377905	0.289054	0.111352	0.577544	-38.7	0.142857			3	457	0.169825	0.150259	0.366426	0.292771	0.105121	0.577544	-32.3825	-77.3526	-5.88
		4	1	0.299506	0.217879	0.10724	0.376904	-36.1	0.142857			4	143	0.0531401	0.0654453	0.300167	0.224505	0.10724	0.452802	-34.9396	-81.7364	-13.7
		5	0									5	20	0.00743218	0.0141218	0.219506	0.166581	0.100825	0.28732	-38.7279	-67.9029	-24.2
ADoCbl-variant-144	2	# of shapes	counts	average 2best	averae all	average min	average max	Av Free Energy	porportion
		1	61	0.905854	0.905854	0.905854	0.905854	-30.1157	0.423611
		2	52	0.425978	0.425978	0.210316	0.641639	-29.0719	0.361111
		3	26	0.352071	0.283718	0.147013	0.467827	-28.1773	0.180556			Table 1. Bioinformatic prediction of structural shapes in 27 RNA riboswitch classes from various bacterial strains
		4	4	0.265572	0.202855	0.123879	0.343175	-27	0.0277778			Number of Shapes (p>0.1)	Number of RS Variants	Shape Potential (%)	Average	Shape Forming Probability (%)				Minimal Free Energy (kcal)
		5	1	0.213698	0.171738	0.122591	0.24536	-32.2	0.00694444						Proportion	Av (best 2)	All Shapes	Minimum	Maximum	Average	Minimum	Maximum
												1	948	35	44.3432	92	91.6267	77	100	-35.263	-81.4873	-6
c-di-GMP	3	# of shapes	counts	average 2best	averae all	average min	average max	Av Free Energy	porportion			2	1123	42	44.3139	44.5976	44.5976	20	78	-34.0503	-78.789	-6
		1	78	0.915537	0.915537	0.915537	0.915537	-28.1349	0.503226			3	457	17	15.4628	36.3823	29.1182	11	58	-32.9858	-77.3526	-6
		2	62	0.464706	0.464706	0.212312	0.7171	-27.4466	0.4			4	143	5	6.54399	30.0486	22.491	11	45	-34.8852	-81.7364	-13.7
		3	15	0.406029	0.317575	0.140669	0.556428	-23.5333	0.0967742			5	20	1	1.40013	21.9506	16.6581	10	29	-38.7279	-67.9029	-24.2
		4	0									Note: 25 out of 27 riboswitch classes in total were predicted to produce mulitiple structural shapes
		5	0
c-di-GMP-II-54	4	# of shapes	counts	average 2best	averae all	average min	average max	Av Free Energy	porportion
		1	15	0.961479	0.961479	0.961479	0.961479	-25.2067	0.277778
		2	27	0.483028	0.483028	0.256073	0.709982	-17.6944	0.5
		3	7	0.405479	0.314558	0.132715	0.558956	-21.2729	0.12963
		4	4	0.33891	0.246892	0.129561	0.452802	-13.7	0.0740741
		5	1	0.226286	0.171766	0.118396	0.28732	-24.2	0.0185185
Glycine-44	5	# of shapes	counts	average 2best	averae all	average min	average max	Av Free Energy	porportion
		1	19	0.976416	0.976416	0.976416	0.976416	-35.9842	0.431818
		2	19	0.465984	0.465984	0.239659	0.692309	-35.1653	0.431818
		3	5	0.388928	0.306048	0.140288	0.514194	-28.594	0.113636
		4	1	0.289832	0.24445	0.128377	0.304261	-29.9	0.0227273
		5	0
Cobalamin-430	6	# of shapes	counts	average 2best	averae all	average min	average max	Av Free Energy	porportion
		1	99	0.769694	0.769694	0.769694	0.769694	-81.4873	0.230233
		2	168	0.352826	0.352826	0.19945	0.506201	-78.789	0.390698
		3	120	0.294949	0.241991	0.136074	0.388396	-77.3526	0.27907
		4	36	0.234751	0.18454	0.120496	0.282929	-81.7364	0.0837209
		5	7	0.224557	0.170358	0.119676	0.247622	-67.9029	0.0162791
drz-agam1-7	7	# of shapes	counts	average 2best	averae all	average min	average max	Av Free Energy	porportion
		1	2	0.976164	0.976164	0.976164	0.976164	-22.7	0.285714
		2	3	0.493363	0.493363	0.21728	0.769445	-27.7667	0.428571
		3	1	0.392961	0.307423	0.136348	0.4407	-20.3	0.142857
		4	1	0.306129	0.249848	0.150218	0.372412	-23.2	0.142857
		5	0
FMN-144	8	# of shapes	counts	average 2best	averae all	average min	average max	Av Free Energy	porportion
		1	33	0.815102	0.815102	0.815102	0.815102	-48.8248	0.229167
		2	41	0.370269	0.370269	0.212762	0.527776	-48.0698	0.284722
		3	47	0.287861	0.236891	0.134951	0.380914	-46.0787	0.326389
		4	21	0.254704	0.195711	0.124931	0.3232	-44.4457	0.145833
		5	2	0.218268	0.160032	0.109761	0.277913	-40.3	0.0138889
glmS-18	9	# of shapes	counts	average 2best	averae all	average min	average max	Av Free Energy	porportion
		1	7	0.826632	0.826632	0.826632	0.826632	-55.6843	0.411765
		2	8	0.378288	0.378288	0.223984	0.532592	-50.445	0.470588
		3	2	0.303161	0.256622	0.163544	0.420826	-66.01	0.117647
		4	0
		5	0
Lysine-47	10	# of shapes	counts	average 2best	averae all	average min	average max	Av Free Energy	porportion
		1	14	0.847293	0.847293	0.847293	0.847293	-58.4236	0.297872
		2	18	0.4098	0.4098	0.209011	0.610589	-60.4094	0.382979
		3	11	0.305264	0.249057	0.136644	0.396328	-51.4345	0.234043
		4	3	0.257977	0.200139	0.114709	0.285536	-46.0067	0.0638298
		5	1	0.201842	0.15107	0.107421	0.267105	-40.2	0.0212766
MFR-3	11	# of shapes	counts	average 2best	averae all	average min	average max	Av Free Energy	porportion
		1	3	0.987886	0.987886	0.987886	0.987886	-17.6667	1
		2	0
		3	0
		4	0
		5	0
Mg-sensor-4	12	# of shapes	counts	average 2best	averae all	average min	average max	Av Free Energy	porportion
		1	4	0.997227	0.997227	0.997227	0.997227	-38.325	1
		2	0
		3	0
		4	0
		5	0
MOCO160	13	# of shapes	counts	average 2best	averae all	average min	average max	Av Free Energy	porportion
		1	36	0.93138	0.93138	0.93138	0.93138	-45.4719	0.225
		2	91	0.46481	0.46481	0.274805	0.654816	-46.2276	0.56875
		3	24	0.375308	0.298413	0.144625	0.516012	-44.4175	0.15
		4	8	0.320894	0.226545	0.112137	0.452446	-47.965	0.05
		5	1	0.214611	0.154937	0.100825	0.248176	-38	0.00625
PreQ1	14	# of shapes	counts	average 2best	averae all	average min	average max	Av Free Energy	porportion
		1	21	0.963671	0.963671	0.963671	0.963671	-6.17143	0.6
		2	12	0.489412	0.489412	0.238402	0.740421	-5.54833	0.342857
		3	2	0.430842	0.333317	0.138267	0.54102	-5.88	0.0571429
		4	0
		5	0
Purine-133	15	# of shapes	counts	average 2best	averae all	average min	average max	Av Free Energy	porportion
		1	91	0.947479	0.947479	0.947479	0.947479	-23.7293	0.684211
		2	34	0.463509	0.463509	0.219221	0.707798	-21.7771	0.255639
		3	6	0.356037	0.296386	0.177086	0.464188	-21.7167	0.0451128
		4	2	0.338647	0.229474	0.114567	0.42507	-25.7	0.0150376
		5	0
SAH-52	16	# of shapes	counts	average 2best	averae all	average min	average max	Av Free Energy	porportion
		1	25	0.928633	0.928633	0.928633	0.928633	-32.492	0.480769
		2	24	0.471056	0.471056	0.225149	0.716964	-30.8633	0.461538
		3	2	0.399501	0.307634	0.1239	0.555071	-23.95	0.0384615
		4	1	0.276514	0.236267	0.186212	0.315217	-42.4	0.0192308
		5	0
SAM-433	17	# of shapes	counts	average 2best	averae all	average min	average max	Av Free Energy	porportion
		1	114	0.936287	0.936287	0.936287	0.936287	-37.3411	0.263279
		2	283	0.488066	0.488066	0.257387	0.718745	-38.8261	0.65358
		3	32	0.396461	0.319205	0.164693	0.523363	-32.2438	0.073903
		4	4	0.312676	0.228834	0.12013	0.381986	-29.075	0.00923788
		5	0
SAM-I-IV-437	18	# of shapes	counts	average 2best	averae all	average min	average max	Av Free Energy	porportion
		1	130	0.903409	0.903409	0.903409	0.903409	-28.9578	0.298165
		2	140	0.429798	0.429798	0.245681	0.613915	-27.7919	0.321101
		3	110	0.353697	0.286711	0.15274	0.464825	-25.294	0.252294
		4	51	0.291734	0.214922	0.116686	0.366886	-22.9835	0.116972
		5	5	0.22578	0.168576	0.108936	0.252692	-24.42	0.0114679
SAM-SAH-53	19	# of shapes	counts	average 2best	averae all	average min	average max	Av Free Energy	porportion
		1	18	0.927681	0.927681	0.927681	0.927681	-12.8667	0.339623
		2	30	0.492679	0.492679	0.231513	0.753844	-13.6733	0.566038
		3	5	0.404366	0.333278	0.191102	0.534324	-13.7	0.0943396
		4	0
		5	0
SAM-V-6	20	# of shapes	counts	average 2best	averae all	average min	average max	Av Free Energy	porportion
		1	0
		2	5	0.426855	0.426855	0.235776	0.617935	-10.488	0.833333
		3	1	0.44526	0.331881	0.105121	0.536448	-8	0.166667
		4	0
		5	0
SMK-box-25	21	# of shapes	counts	average 2best	averae all	average min	average max	Av Free Energy	porportion
		1	7	0.938903	0.938903	0.938903	0.938903	-18.7286	0.28
		2	13	0.480325	0.480325	0.221615	0.739035	-19.5654	0.52
		3	4	0.37764	0.301667	0.149721	0.519531	-18.9	0.16
		4	1	0.353989	0.241541	0.12298	0.411294	-18.64	0.04
		5	0
THF-97	22	# of shapes	counts	average 2best	averae all	average min	average max	Av Free Energy	porportion
		1	73	0.970501	0.970501	0.970501	0.970501	-32.8986	0.752577
		2	21	0.485734	0.485734	0.196353	0.775115	-29.5138	0.216495
		3	3	0.410789	0.321823	0.143893	0.493212	-29.7	0.0309278
		4	0
		5	0
TPP-109	23	# of shapes	counts	average 2best	averae all	average min	average max	Av Free Energy	porportion
		1	63	0.935602	0.935602	0.935602	0.935602	-34.7905	0.577982
		2	33	0.45329	0.45329	0.295217	0.611362	-33.8418	0.302752
		3	8	0.364331	0.302786	0.179694	0.474992	-33.1375	0.0733945
		4	3	0.3207	0.224602	0.118282	0.387371	-29.77	0.0275229
		5	2	0.231009	0.184172	0.130874	0.273079	-42.6	0.0183486
drz-agam-2-2-5	24	# of shapes	counts	average 2best	averae all	average min	average max	Av Free Energy	porportion
		1	1	0.934917	0.934917	0.934917	0.934917	-62.06	0.2
		2	2	0.344145	0.344145	0.224718	0.463572	-57.45	0.4
		3	2	0.261067	0.209563	0.106555	0.283703	-55.55	0.4
		4	0
		5	0
PreQ-II	25	# of shapes	counts	average 2best	averae all	average min	average max	Av Free Energy	porportion
		1	6	0.825843	0.825843	0.825843	0.825843	-22.6267	0.428571
		2	3	0.470427	0.470427	0.249544	0.691311	-23.2	0.214286
		3	5	0.34356	0.279838	0.152395	0.4516	-24.292	0.357143
		4	0
		5	0
SAM-alpha	26	# of shapes	counts	average 2best	averae all	average min	average max	Av Free Energy	porportion
		1	15	0.933684	0.933684	0.933684	0.933684	-23.9013	0.375
		2	20	0.463547	0.463547	0.277337	0.649757	-23.013	0.5
		3	3	0.396047	0.321331	0.171898	0.534517	-22.1	0.075
		4	2	0.325054	0.247983	0.154141	0.441135	-21.085	0.05
		5	0
SaM-IV	27	# of shapes	counts	average 2best	averae all	average min	average max	Av Free Energy	porportion
		1	13	0.882252	0.882252	0.882252	0.882252	-52.7308	0.325
		2	9	0.439518	0.439518	0.270803	0.608234	-50.7667	0.225
		3	15	0.331141	0.272493	0.155198	0.432827	-49.2267	0.375
		4	3	0.315244	0.224101	0.11976	0.351871	-54.2667	0.075
		5	0

## Sheet: AdoCbl-7
riboswitch	# of shapes	sequence	free energy	shapes	probability	model	# of shapes	2-best	Av-All	min	max	2-best	Av-All	min	max
GlycineAdoCbl-riboswitch_AARF169.1/2924-2775	2	GCCACAAUAUAAAAGUUUUAGGCAAUGGAAGUUUGGUGCAAAUCCAACGCGGUCCCGCCACUGUGAUAGACCGGAUACCGGUCUUAAGUCAGGUCUUUUGCCUAGAAACUUUGAGCAACCAACCGCUUCGAGGCGAAAGUGGUGGUUUAG	-48.9	...........((((((((((((((.(((...((((.......)))).(((....)))..(((....(((((((...))))))).....))).))).)))))))))).))))....((((.(((((((((...)))).)))))))))...	0.490487	[[][][]][]	2	0.433546	0.433546	0.376605	0.490487	0.433546	0.433546	0.376605	0.490487
GlycineAdoCbl-riboswitch_ABGD224.1/243122-242978	2	UCUUAAAAAUAUAUGAAGCUUCAGAUGAGGAAACGAGUGGGAAUCUCGUACGGUCACGCCACUGUGUAGCGGUUAUACCGCAAAGUCAGGUCGUCAUCUGGAGUCAUAUCCAUCGUUUGAGCUUCGAGGGAAAGGGAGAUGGAUG	-43.4	.................(((((((((((.((.(((((.......)))))..((.....)).(((....((((.....)))).....))).)).)))))))))))..((((((((.(((...((.....))...))).))))))))	0.65309	[[][][]][]	2	0.434254	0.434254	0.215418	0.65309	0.434254	0.434254	0.215418	0.65309
GlycineAdoCbl-riboswitch_AL596167.1/185724-185873	2	AUUCGUUCAUACAAACAGUUAGAUACUGGAAGUCUGGUGAAAAUCCAGCACGGUCCCGCCACUGUAAGGAGUUAGACACUCUAAGUCAGGUCUUUUAUCUAAUUGUUUUAACUGGUUAUACUGCUUCGAGGCAAAGCAUGUAUAAUUCUU	-38.1	............(((((((((((((..(((.((((((.......)))).))..))).....(((...(((((.....)))))....)))......))))))))))))).....(((((((((((((.......))))).))))))))...	0.774132	[[][]][]	2	0.472248	0.472248	0.170364	0.774132	0.472248	0.472248	0.170364	0.774132
GlycineAdoCbl-riboswitch_AM263198.1/1141155-114135	2	AUUCGUUCAUACAAACAAGUUAGAUAAUGGAAGUCUGGUGAAAAUCCAGCACGGUCCCGCCACUGUAAGGAGUUAGACACUCUAAGUCAGGUCUUUUAUCUAGUUGUUUUAACUGGUUAUACUGCUUCGAGGCAAAGCAUGUAUAAUUCUU	-35.3	............((((((.((((((((.(((.((((((.......)))).))..))).....(((...(((((.....)))))....))).....)))))))))))))).....(((((((((((((.......))))).))))))))...	0.784862	[[][]][]	2	0.472118	0.472118	0.159374	0.784862	0.472118	0.472118	0.159374	0.784862
GlycineAdoCbl-riboswitch_CP387.1/51276-512558	2	AAUUGAUUUUAGUACUUUUAAGGAUAUGGAAGUCUGGUGUAAAUCCAGCGCGGUCCCGCCACUGUGAUAAGCUUUUCAGCUUUAAGUCAGGUCUUUAUUCUUAAAUUUUAGUAGAUUUCAUGCCUCGAUGUAAGGUAGUGAUGUCAGUU	-34.2	(((((((((((.((..((((((((((.(((...((((..((.((((((.(((....)))..))).))).((((....)))).))..)))).))).))))))))))...)).))))..((((((((.......))))).))).)))))))	0.555011	[[[][]][]]	2	0.421917	0.421917	0.288822	0.555011	0.421917	0.421917	0.288822	0.555011
GlycineAdoCbl-riboswitch_ACAU131.1/82562-82413	3	AAACGAAUAUUUUAUGAAAAAUAUGAAUGGAAGCCAGUGAGAAUCUGGCACGGUCCCGCCACUGUGAAGAAGCAAGGUUGCUUUUAAGUCAGGUCUUUUCAUUUUUUCAUUAUUGGGCAUGCUGUUUCGAGGCAAAACAGGAUGUUUCUU	-38.7	.............((((((((.(((((.(((.(((((.......)))))..((.....)).(((...(((((((....)))))))....))).))).)))))))))))))....((((((.((((((.......)))))).))))))...	0.577544	[[][][]][]	3	0.377905	0.289054	0.111352	0.577544	0.377905	0.289054	0.111352	0.577544
GlycineAdoCbl-riboswitch_AL591978.1/3813-38252	4	AUUCGUUCAUACAAACAGUUAGAUACUGGAAGUCUGGUGAAAGUCCAGCACGGUCCCGCCACUGUAAGGAGUUAGACACUCUAAGUCAGGUCUUUUAUCUAAUUGUUUUAACUGGUUAUACUGCUUCGAGGCAAAGUAUGUAUAAUUCUU	-36.1	............(((((((((((((..(((.((((((.......)))).))..))).....(((...(((((.....)))))....)))......))))))))))))).....(((((((((((((.......))))).))))))))...	0.376904	[[][]][]	4	0.299506	0.217879	0.10724	0.376904	0.299506	0.217879	0.10724	0.376904
						# of shapes	counts	average 2best	averae all	average min	average max	Av Free Energy
						1	0	#DIV/0!	#DIV/0!	#DIV/0!	#DIV/0!	#DIV/0!
						2	5	0.446816	0.446816	0.242117	0.651516	-39.98
						3	1	0.377905	0.289054	0.111352	0.577544	-38.7
						4	1	0.299506	0.217879	0.10724	0.376904	-36.1
						5	0	#DIV/0!	#DIV/0!	#DIV/0!	#DIV/0!	#DIV/0!

## Sheet: ADoCbl-variant-144
riboswitch	# of shapes	sequence	free energy	shapes	probability	model	# of shapes	2-best	Av-All	min	max	2-best	Av-All	min	max
AdoCbl-variant_AACY211365.1/63-187	1	AUAUUGUCGGUGGGAAAUUAGUGUGAAAUUCACUUGCUGUUCCUGCAACGGUUAAAGUCCGAAUGCCACCCAAUAAAGUCCGCUGUGAAUGAAGGCCAGGAAAAGUCUAAUUCUACAAUGAAAAA	-26.8	.(((((((((((((...(((..(((..((((((((((((((.....))))))..))))..))))..)))....)))..))))))).((((..((((........)))).)))).)))))).....	0.842104	[[][]]	1	0.842104	0.842104	0.842104	0.842104	0.842104	0.842104	0.842104	0.842104
AdoCbl-variant_AACY211945.1/1959-1818	1	GUACUGAAUAAGUGAGUGGGGAAUAAUGUGAAAAUCAUUAACUGUUCCUGCAACGGUAAGGAAAAAAUCUAAGUCCGAGCGCCACCCAGUAUAGUCCGCUGUCGAAUGAAGGCCAGGAAAAGUCUAAUUCUACAAUUUAAAA	-27.4	((((((.........(((((((.(((((.......)))))....)))))))...(((..(((...........)))....)))...)))))).......(((.((((..((((........)))).)))).)))........	0.918558	[[][]][]	1	0.918558	0.918558	0.918558	0.918558	0.918558	0.918558	0.918558	0.918558
AdoCbl-variant_AACY2126116.1/737-595	1	GUACUGAAUAAGUGAGUGGGGAAUAAUGUGUGAAUCAUUAACUGUUCCUGCAACGGUAAAACCUAAAAGUUAAGUCCGAGCGCCACCCAGUAUAGCCCGCUGUUGAAUGAAGGCCAGGAAAAGUCUAGUUCUGCAAUUAAAAA	-27.4	((((((.....(((.(((((((.(((((.......)))))....)))))))..(((...(((......)))....)))..)))....)))))).......(((.((((..((((........)))).)))).)))........	0.844722	[[][]][]	1	0.844722	0.844722	0.844722	0.844722	0.844722	0.844722	0.844722	0.844722
AdoCbl-variant_AACY21388442.1/364-226	1	AUACUGAAUCAUGGUGGGGAACAAUGUGAAAUUCAUUGACUGUUCCUGCAACGGUAAAAGUAAAAUUGAGUCCGAGUGCCACCCAGUAAAGUCCGCUGUCGAGUGAAGGCCAGGAAAAGUCUAACUCUGCAAUAUUAAA	-30.7	.(((((......(((((((((((..(((.....)))....)))))).....(((...((......))....)))....))))))))))........(((.((((..((((........)))).)))).)))........	0.980584	[[][]][]	1	0.980584	0.980584	0.980584	0.980584	0.980584	0.980584	0.980584	0.980584
AdoCbl-variant_AACY21413889.1/65-519	1	GUAUCGAAAUGCAUGGUGGGAAAUCAGUGUGAAAUUCAUUGGCUGUUCCUGCAAAGGUUAAAGUCCUAGCGCCACCCGAUAUAGUCCGCUGUUGAAUGAAGGCCAGGAAAAGUCUAGUUCUGCAAUUUAAAU	-29.3	((((((....((...(((((((.((((((.......))))))...)))))))..(((.......)))...))....)))))).......(((.((((..((((........)))).)))).)))........	0.942338	[[][]][]	1	0.942338	0.942338	0.942338	0.942338	0.942338	0.942338	0.942338	0.942338
AdoCbl-variant_AACY21438767.1/632-762	1	GUGCUGAAAUGCAUGGUGGGAAAUCAGUGUGAAAUUCAUUGGCUGUUCCUGCAACCGUAAAGUCGGAGCGCCACCCAGCAUAGUCCGCUGUUGAAUGAAGGCCAGGAAAAGUCUAAUUCUACGAUGAAAAA	-33.1	((((((....((...(((((((.((((((.......))))))...)))))))..(((......)))...))....))))))....((.(((.((((..((((........)))).)))).))).)).....	0.884732	[[][]][]	1	0.884732	0.884732	0.884732	0.884732	0.884732	0.884732	0.884732	0.884732
AdoCbl-variant_AACY2157976.1/76-634	1	AUAUUGAUAUGGUGGGGAAUCAGUGUGAAAUACAUUGGCUGUACCUGCAACCGUAAAGUCGGAGCGCCACCCAAUAUAGUCCGCUGUUGAAUGAAGGCCAGGAAAAGUCUAGUUCUGCAAUGAAAAA	-28.4	((((((....(((((....((((((((...))))))))........((..(((......))).)).)))))))))))....((.(((.((((..((((........)))).)))).))).)).....	0.890357	[[][]][]	1	0.890357	0.890357	0.890357	0.890357	0.890357	0.890357	0.890357	0.890357
AdoCbl-variant_AACY2159469.1/64-77	1	GUACUGAAUGAAUGGUGGGAAAUCAGUGUGAAAUUCAUUGGCUGUUCCUGCAACCGUAAAAGUCGGAGCGCCACCCAGUACAGUCCGCUGUUGAACGAAGGCCAGGAAAAGUCUAGUUCUACAAUUUAAUU	-33.91	((((((.......(((((....((((((.......))))))..(((((.((..........)).))))).))))))))))).......(((.((((..((((........)))).)))).)))........	0.986928	[[][]][]	1	0.986928	0.986928	0.986928	0.986928	0.986928	0.986928	0.986928	0.986928
AdoCbl-variant_AACY2164472.1/454-572	1	GUGCUAAAAGCAUAGUGGGAAAGUGACGUGAAAUUCGUCCACAUUACUUGAUAAGGUCAUAGUCCGAAUGCCACCUAGCACAGAACAGAGCAAGGAGACUCGAAUGGUAAGAUUGAUUA	-23.1	((((((...((((..((((...((((((.......)))).))...((((....)))).....)))).))))....))))))....((.....((....))....)).............	0.904231	[[][]][]	1	0.904231	0.904231	0.904231	0.904231	0.904231	0.904231	0.904231	0.904231
AdoCbl-variant_AACY216467.1/57-194	1	UAACUCUCACGAGGUUGGGAAAGUCAGUGAAUACAUAAUCUGACACUGCCCCCGCAACGGUGAACAACAGUCCGAAUGCCAACGAGGUGAGACCAACAUUAGCGGUGGUGCUAUGAAAAUUAUCUUAAUCAUAUAAAA	-30.8	............((((((((..(((((............)))))...((((((((..(((...........)))...(((.....))).............)))).)).))...........))))))))........	0.913887	[[][[][]]]	1	0.913887	0.913887	0.913887	0.913887	0.913887	0.913887	0.913887	0.913887
AdoCbl-variant_AACY21715.1/159-29	1	AUACUGAAAUGCAUGGUGGGAAAUAAGUGUGAAAUUCACUUGCUGUUCCUGCAACGGUUAAAGUCCGAGCGCCACCCAGUAAAGUCCGCUGUUGAAUGAAGGCCAGGAAAAGUCUAGUUCUACAAUUGAAAG	-30.5	.(((((....((...(((((((.((((((.......))))))...)))))))..(((.......)))...))....)))))........(((.((((..((((........)))).)))).)))........	0.983767	[[][]][]	1	0.983767	0.983767	0.983767	0.983767	0.983767	0.983767	0.983767	0.983767
AdoCbl-variant_AACY21762656.1/83-213	1	GUACUGAAAUGCAUGGUGGGAAAUCAGUGUGGAAUUCACUGGCUGUACCUGCAACCGUAAAGUCGGAGCGCCACCCAGUAUAGUCCGCUGUUGAACGAGGGCCAGGAAUAGUCUAGUUCUGCAAUAUUUAA	-32	((((((...((((.((((.....((((((.......))))))...)))))))).(((......))).........)))))).......(((.((((..((((........)))).)))).)))........	0.705744	[[][]][]	1	0.705744	0.705744	0.705744	0.705744	0.705744	0.705744	0.705744	0.705744
AdoCbl-variant_AACY217799.1/123-251	1	AUACUGAAACAUGGUGGGGAAUUAAUGUGAAAUUCAUUAGCUGUUCCUGCAACGGUAAAGUCCGAGUGCCACCCAGUAGAGUCCACUGUUGAAUGAAGGCCAGGAAAAGUCUAAUUCUGCAAUUUUAAA	-27.4	.(((((......((((((((((....(((.....))).....))))).....(((......)))....))))))))))........(((.((((..((((........)))).)))).)))........	0.898798	[[][]][]	1	0.898798	0.898798	0.898798	0.898798	0.898798	0.898798	0.898798	0.898798
AdoCbl-variant_AACY2185888.1/134-265	1	AUACUGAAAUGCAUGGUGGGAAAUCAGUGUGAAAUUCAUUGGCUGUUCCUGCAACGGUAAUAGUCCGAGCGCCACCCAGUAGAGUCCGAUGUUGAAUGAAGGCCAGGAAAAGUCUAAUUCUACAAUGAAUAA	-30.3	.(((((....((...(((((((.((((((.......))))))...)))))))..(((.......)))...))....))))).....((.(((.((((..((((........)))).)))).))).)).....	0.953643	[[][]][]	1	0.953643	0.953643	0.953643	0.953643	0.953643	0.953643	0.953643	0.953643
AdoCbl-variant_AACY2191282.1/59-462	1	GUAUUGAAUCAUGGUGGGGAAUUAAUGAGAAUUUCAUUUGCUGUUCCUGCAACCGUAAAGUCGGAGUGCCACCCAAUAUAGUCCGCUGUUGAAUGAAGGCCAGGAAAAGUCUAGUUCUACAAUUUUUAA	-26.6	((((((......((((((((((.((((((...))))))....))))).....(((......)))....))))))))))).......(((.((((..((((........)))).)))).)))........	0.754873	[[][]][]	1	0.754873	0.754873	0.754873	0.754873	0.754873	0.754873	0.754873	0.754873
AdoCbl-variant_AACY21924338.1/634-764	1	AUAUUGAAAUGCAUGGUGGGAAAUCAGUGUGGAAUUCAUUGGCUGUACCUGCAACCGUAAAGUCGGAGCGCCACCCAAUAUAGUCCGCUGUCGAAUGAAGGCCAGGAAAAGUCUAAUUCUAUAAUGCAAAA	-29.6	.........(((((.((((((.......(((((....(((((.((....(((..(((......))).))).)).)))))....)))))..........((((........))))..)))))).)))))...	0.837044	[[][]]	1	0.837044	0.837044	0.837044	0.837044	0.837044	0.837044	0.837044	0.837044
AdoCbl-variant_AACY22116441.1/1-131	1	AUACCGAAAUGCUUGGUGGGAAAUCAGUGUGAAAUUCAUUGGCUGUACCUGCAACCGUAAAGUCGGAGCGCCACCCGGUAAAGUCCGCUGUUGAAUGAAGGCCAGGAAAAGUCUAAUUCUGCAAUGAAAAA	-29.1	.(((((....((...(((((....(((((((.....)))..))))..)))))..(((......)))...))....))))).....((.(((.((((..((((........)))).)))).))).)).....	0.869679	[[][]][]	1	0.869679	0.869679	0.869679	0.869679	0.869679	0.869679	0.869679	0.869679
AdoCbl-variant_AACY2222914.1/494-626	1	AUACUGAAAUGCAUGGUGGGAAAUAAGUGCGAAAUUCACUUGCUGUACCUGCAACCGUAAAGUCGGAGCGCCACCCAGUAUAGACCCCUGUUGAAUUAAGGCCAGGAAAAGUCCCUACUUCUACAAAUUUGCA	-25.8	.........((((.(((((....((((((.......))))))........((..(((......))).)).))))).((((..(((.((((............))))....)))..))))..........))))	0.658463	[[[][]][]]	1	0.658463	0.658463	0.658463	0.658463	0.658463	0.658463	0.658463	0.658463
AdoCbl-variant_AACY22255147.1/512-642	1	AUACCGAAAUGCAUGGUGGGAAAUCAGUGUGAAAUUCAUUGGCUGUCCCUGCAACCGUAAAGUCGGAGCGCCACCCGGUAUAGCCCGCUGUUGGACGAUGACCAGGAAAAGUCUAGUUCUGCAAUGCAAAA	-34.1	((((((...((((....((((..((((((.......))))))...)))))))).(((......))).........)))))).....(((((.((((...(((........)))..)))).)))..))....	0.76946	[[][]][]	1	0.76946	0.76946	0.76946	0.76946	0.76946	0.76946	0.76946	0.76946
AdoCbl-variant_AACY22354164.1/38-178	1	GUACUGAAACGCAUGGUGGGGAAUAAAUGUGAAAUUCAUUUGCUGUUCCUGCAACCGUAAAGUCGGAGCGCCACCCAGUAUAGUCCGCUGUUGAACGAAGGCCAGGAAAAGUCUAGUUCUGCAAUUAAAUU	-32.1	((((((...(((...(((((((.((((((.......))))))...)))))))..(((......))).))).....)))))).......(((.((((..((((........)))).)))).)))........	0.984798	[[][]][]	1	0.984798	0.984798	0.984798	0.984798	0.984798	0.984798	0.984798	0.984798
AdoCbl-variant_AACY22355432.1/165-24	1	GUGCUGAAAUGCAUGGUGGGAAACAAUGUGUAAAUCAUUGACUGUUCCUGCAACGGUAAAAACGAAAGUUUAGUCCGAGCGCCACCCAGCAUAGCCCGCUGUUGAACGAUGAUCAGGAAAAAUCUAGUUCUACAAUGAAAAG	-37.6	((((((....((...(((((((.(((((.......)))))....)))))))..(((...((((....))))...)))...))....))))))....((.(((.((((...(((........)))..)))).))).)).....	0.985396	[[][]][]	1	0.985396	0.985396	0.985396	0.985396	0.985396	0.985396	0.985396	0.985396
AdoCbl-variant_AACY22398892.1/265-395	1	AUGUUGAAAUGCAUGGUGGGAAAUCAGUGUGAGAUUCAUUGGCUGUACCUGCAACCGUAAAGUCGGAGCGCCGCCCAACAUAGUCCGCUGUUGAAUGAUGACCAGGGAAAGUCUAAUUCUACAAUGAAAAA	-27.9	((((((....((...(((((....(((((((.....)))..))))..)))))..(((......)))...))....))))))....((.(((.((((...(((........)))..)))).))).)).....	0.818203	[[][]][]	1	0.818203	0.818203	0.818203	0.818203	0.818203	0.818203	0.818203	0.818203
AdoCbl-variant_AACY225526.1/272-44	1	GUACUGAAAAAGUGAGUGGGGAAUCAGUGUGAAAUUCACUAGCUGUACCUGCAACGGUUAAAGUCCGAGCGCCACCCAGUAUAGUCCGCUGUCGAAUUAAGGCCAGGAAUAGUCUUACUUCUACAAUUAAAAA	-31.1	((((((.....(((.(((((....(((((((.....)))..))))..)))))..(((.......)))..)))....)))))).......(((.(((.((((((........)))))).))).)))........	0.985334	[[][]][]	1	0.985334	0.985334	0.985334	0.985334	0.985334	0.985334	0.985334	0.985334
AdoCbl-variant_AACY22588215.1/51-179	1	CUGCUGAAUCUUAGUGGGAAAUCAGUGUGAAAUUCAUUGGCUGUACCUGCAACCGUAAAGUCGGAGUGCCACUCAGUAAAGUCCGCUGUUGAAUGAAGGCCAGGAAAAGUCUAGUUCUACAAUUAAAAA	-27.1	.((((((......(((((....(((((((.....)))..))))..)))))..(((......)))........))))))........(((.((((..((((........)))).)))).)))........	0.845843	[[][]][]	1	0.845843	0.845843	0.845843	0.845843	0.845843	0.845843	0.845843	0.845843
AdoCbl-variant_AACY2275596.1/242-372	1	AAGUCGAAAUGCUUGGUGGGAAAUCAGUGUGAAAUUCACUGGCUGUACCUGCAACCGUAAAGUCGGAGCGCCACCCGAUAAAGUCCACUGUUGAAUGAAGGCCAGGAAAAGUCUAGUUCUACAAUGAAAAG	-28.6	..((((........(((((....((((((.......))))))........((..(((......))).)).)))))))))......((.(((.((((..((((........)))).)))).))).)).....	0.692786	[[][]][]	1	0.692786	0.692786	0.692786	0.692786	0.692786	0.692786	0.692786	0.692786
AdoCbl-variant_AACY23126394.1/172-299	1	UAGCUGAAAGUUGGUGGGAAAUCAGUGUGAAAUUCAUUGGCUGUGCCUGCAACCGUAAAGUCGGAGCGCCACCCAGCUAAGUCCGCUGUGAAUGAGGGCCAGGGAAAGUCUAGUUCUACAAUGAAAAA	-29.9	((((((......(((((....((((((.......))))))........((..(((......))).)).)))))))))))....((.(((((((..((((........)))).)))).))).)).....	0.898439	[[][]][]	1	0.898439	0.898439	0.898439	0.898439	0.898439	0.898439	0.898439	0.898439
AdoCbl-variant_AACY23147184.1/534-46	1	AUACUGAAGUUUGGUGGGGAAUCAGUGUGAAAUUCAUUGGCUCUACCUGGAACCGUAAAGUCGGAGCGCCACCCAGUAUAGUCCGUUGUUGAAUGAAGGCCAGGGAAAGUCUAGUUCUACUAAUAAUAA	-30.3	((((((......(((((((...(((((.......))))).))))))).((..(((......)))....))...))))))........((.((((..((((........)))).)))).)).........	0.985831	[[][]][]	1	0.985831	0.985831	0.985831	0.985831	0.985831	0.985831	0.985831	0.985831
AdoCbl-variant_AACY23165784.1/469-599	1	AAGCUGAAAUGCAUGGUGGGAAAUCAGUGUGAAAUUCAUUGGCUGUUCCUGCAACCGUAAAGUCGGAGCGCCACCCAGCUAAGUCCUCUGUUGAGCGAAGGCCAGGAAAAGUCUAGUUCUACAAUGAAAAA	-33.8	.(((((....((...(((((((.((((((.......))))))...)))))))..(((......)))...))....)))))........(((.((((..((((........)))).)))).)))........	0.964529	[[][]][]	1	0.964529	0.964529	0.964529	0.964529	0.964529	0.964529	0.964529	0.964529
AdoCbl-variant_AACY23194971.1/136-1487	1	ACUUUGAAUUUGGUGGGGAAUUAAUGUGAAAUUCAUUAGCUGUUCCUGCAACGGUAAAGUCCGAGCGCCACCCAGAGUAGCCCGCUGUUGAAUGAAGGCCAGGAAAAGUCUAGUUCUACAAUUUAAAU	-28.8	((((((.....((((((((((....(((.....))).....))))).((..(((......))).)).))))))))))).......(((.((((..((((........)))).)))).)))........	0.846144	[[][]][]	1	0.846144	0.846144	0.846144	0.846144	0.846144	0.846144	0.846144	0.846144
AdoCbl-variant_AACY2324836.1/1134-14	1	AUACUGAAAUGCAUGGUGGGAAAUAAGUGCAUAAUUAGCUUGCUGUACCUGCAACCGUGAAGUCGGAGCGCCACCCAGUAUAGACCCCUGUUGAAUUAAGGCCAGGAAAAGUCUACUUCUACAAACGUGCA	-28.3	.........((((((.((((......((((..........(((.......))).(((......))).))))..))))...(((((.((((............))))....)))))..........))))))	0.93336	[[[][]][]]	1	0.93336	0.93336	0.93336	0.93336	0.93336	0.93336	0.93336	0.93336
AdoCbl-variant_AACY23366733.1/1891-1775	1	UGUUGGGGAUCAAGGUGAAAUUCCAUGGCUCUACCAGGAACCGUAAAGUCGGAGUGCCAACCAGUAUAGUCCGCUGUUGAAUGAGGGCCUGGGAAAGUCUAGUUCUACAAUGUAUAU	-27.4	.((((..((.......((..(((((.((((((........(((......))).....(((.((((.......)))))))....)))))))))))...))....))..))))......	0.86998	[[][]]	1	0.86998	0.86998	0.86998	0.86998	0.86998	0.86998	0.86998	0.86998
AdoCbl-variant_AACY2336926.1/771-916	1	AAGUUGAAUCUUGGUGGGGAAUAAUGUGAAAAUCAUUAACUGUUCCUGCAACGGUAAUAACUUAAUAAAUGUUAAAGUCCGAGUGCCGCCCAACUUAGUCCUUUGUUGAAUGAAGGCCAGGAAAAGUCUAGUUCUACGAUGAAAAA	-29.5	((((((......(((((((((((..(((.....)))....)))))).....(((...((((.........))))....)))....)))))))))))..((..((((.((((..((((........)))).)))).)))).))....	0.983147	[[][]][]	1	0.983147	0.983147	0.983147	0.983147	0.983147	0.983147	0.983147	0.983147
AdoCbl-variant_AACY23373959.1/918-147	1	AUACCGAAAUGCAUGGUGGGAAAUCAGUGUGGAAUUCAUUGGCUGUCCCUGCACCGUAAAGUCGGAGCGCCACCCGGUAUAGCCCGCUGUUGAACGAAGGCCAGGAAAAGUCUAGUUCUGCAAUGCAAAA	-35.5	((((((...........((((..((((((.......))))))...)))).((.(((......))).))......)))))).....(((((.((((..((((........)))).)))).)))..))....	0.762825	[[][]][]	1	0.762825	0.762825	0.762825	0.762825	0.762825	0.762825	0.762825	0.762825
AdoCbl-variant_AACY234488.1/162-24	1	AUACUGAAUCAUGGUGGGGAACAAUGUGAAAUUCAUUGACUGUUCCUGCAACGGUAAAAGUAAAAUUGAGUCCGAGUGCCACCCAGUAAAGUCCGCUGUCGAGUGAAGGCCAGGAAAAGUCUAACUCUGCAAUAUUAAA	-30.7	.(((((......(((((((((((..(((.....)))....)))))).....(((...((......))....)))....))))))))))........(((.((((..((((........)))).)))).)))........	0.980584	[[][]][]	1	0.980584	0.980584	0.980584	0.980584	0.980584	0.980584	0.980584	0.980584
AdoCbl-variant_AACY2347651.1/141-271	1	AGACUGAAAUGCAUGGUGGGAAAUCUGUGUGAAAUUCACUUGCUGUUCCUGCAACCGUAUAGUCGGAGCGCCACCCAGUCUAGUCCGCUGUUGAAUGAAGGCCAGGAAAAGUCUAAUUCUGCAAUGUAAAA	-32.3	((((((....((...(((((((......(((.....)))......)))))))..(((......)))...))....))))))....((.(((.((((..((((........)))).)))).))).)).....	0.988611	[[][]][]	1	0.988611	0.988611	0.988611	0.988611	0.988611	0.988611	0.988611	0.988611
AdoCbl-variant_AACY23652229.1/711-851	1	AUACCGAAAUUUAGGUGGGGAACAAUGUGAAAUUCAUUGGCUGUUCCUGCAACGGUGUGAACGAAAGUUUAAGUCCGAGCGCCACCCGGUAUAGUCCGCUGUUGAACGAAGCCAGGAAAAGUCUAGUUCUGCAAUGCAAAA	-40.11	((((((.......(((((((((((..(((.....)))....)))))).((..(((..(((((....)))))...))).)).))))))))))).....(((((.((((...((........))...)))).)))..))....	0.969004	[[][]][]	1	0.969004	0.969004	0.969004	0.969004	0.969004	0.969004	0.969004	0.969004
AdoCbl-variant_AACY23664897.1/19-147	1	AUGCUGAAUCUUGGUGGGGAAUCAAUGUGUAAAUCGUUGACUGUACCUGCAACCGUAAAGUCGGAGUGCCACCCAGCAAGUCCGUUGAUGAAUGAAGGCCAGGAAAAGUCUAGUUCUUCUAAUAUUUUA	-29.7	.(((((......((((.((..((((((.......)))))))).)))).(((.(((......)))..)))....)))))........((.((((..((((........)))).)))).))..........	0.924796	[[][]][]	1	0.924796	0.924796	0.924796	0.924796	0.924796	0.924796	0.924796	0.924796
AdoCbl-variant_AACY23681118.1/924-793	1	CAACUGAAAUGCAUGGUGGGAAAUCAGUGUGAAAUUCAUUGGCUGUUCCUGCAACGGUAAAAGUCCGAGCGCCACCCAGUUAAGUCCGCUGUUGAAUGAAGGCCAGGAAAAGUCUAAUUCUACAAUGAAAAA	-29.8	.(((((....((...(((((((.((((((.......))))))...)))))))..(((.......)))...))....))))).....((.(((.((((..((((........)))).)))).))).)).....	0.973144	[[][]][]	1	0.973144	0.973144	0.973144	0.973144	0.973144	0.973144	0.973144	0.973144
AdoCbl-variant_AACY23694593.1/36-167	1	GUACUGAAAUGCAUGGUGGGAAAUCAGUGUGAAAUUCAUUGGCUGUUCCUGCAACUGUUAUAGUCAAAGCGCCACCCAGUACAGCCCGUUGUUGAACGAAGGUCAGGAAAAAUCUAGUUCUGCAAUUUUUAA	-30.7	((((((....((...(((((((.((((((.......))))))...))))))).((((...))))......))....)))))).....(((((.((((..((((........)))).)))).)))))......	0.990937	[[][]][]	1	0.990937	0.990937	0.990937	0.990937	0.990937	0.990937	0.990937	0.990937
AdoCbl-variant_AACY2374574.1/12-875	1	UAGCUGAAAGUUGGUGGGAAAUCAGUGUGAAAUUCAUUGGCUGUUCCUGCAACCGUAAAGUCGGAGCGCCACCCAGCUAAGUCCGCUGUGAAUGAAGGCCAGGAAAAGUCUAGUUCUACAAUGAAAAA	-32.5	((((((......(((((....((((((.......))))))..(((((.((.........)).))))).)))))))))))....((.(((((((..((((........)))).)))).))).)).....	0.977947	[[][]][]	1	0.977947	0.977947	0.977947	0.977947	0.977947	0.977947	0.977947	0.977947
AdoCbl-variant_AACY23752846.1/868-993	1	UAAAUAAGUUUAUAUGUGAUGAAGUAGAGUGAAAUUCUCUCACUGUCGCGCAACGGUUAAAGUCCGAACUCACGUAUAAGCUAAAGACGUAGCUAGGCUCGCGGAAAGCUAAGCAGUUACUCAAAA	-33.7	......(((((((((((((.(((((((((.......)))).))).))......(((.......)))...)))))))))))))...((.((((((..(((.((.....))..)))))))))))....	0.994649	[[][]][]	1	0.994649	0.994649	0.994649	0.994649	0.994649	0.994649	0.994649	0.994649
AdoCbl-variant_AACY2394384.1/899-771	1	AUACUGAAGUUUGGUGGGGAAUCAGUGUGAAAUUCAUUGGCUGUACCUGCAACCGUAAAGUCGGAGCGCCACCCAGUAUAGUCCGCUGUUGAAUGAAGGCCAGGAAAAGUCUAGUUCUACAAUUUUUAA	-28.4	((((((......(((((((...(((((((.....)))..))))..)).((..(((......))).)).))))))))))).......(((.((((..((((........)))).)))).)))........	0.963627	[[][]][]	1	0.963627	0.963627	0.963627	0.963627	0.963627	0.963627	0.963627	0.963627
AdoCbl-variant_AACY2396339.1/379-251	1	GUGUUGAAACUUGGUGGGGAAUCAGUGCGUAAUUCAUUGGCUCUACCUGGAACCGUAAAGUCGGAGUACCACCCAACAUAGCCCGCUGUUGAAUGAAGGCCAGGAAAAGUCUAGUUCUACUAUUAAAAA	-29.1	((((((...((.(((((((...(((((.......))))).))))))).))..(((......))).........))))))........((.((((..((((........)))).)))).)).........	0.770417	[[][]][]	1	0.770417	0.770417	0.770417	0.770417	0.770417	0.770417	0.770417	0.770417
AdoCbl-variant_AACY242683.1/234-364	1	UAGUUGAAAUGCAUGGUGGGAAAUAAAUGAGUAUUUCAUUUGCUGUACCUGCAACCGUAUAGUCGGAGCGCCACCCAACUAAGUCCGCUGUUGAAUGAAGGCCAGGAAAAGUCUAGUUCUACAAUGAAAAA	-28.3	((((((........(((((((((((......)))))).((((((((((........)))))).))))...)))))))))))....((.(((.((((..((((........)))).)))).))).)).....	0.929091	[[][]][]	1	0.929091	0.929091	0.929091	0.929091	0.929091	0.929091	0.929091	0.929091
AdoCbl-variant_AACY242859.1/459-589	1	AUGCUGAAAUGCAUGGUGGGAAAUCGAUGUGAAAUUCAUUGGCUGUACCUGCAACCGUAAAGUCGGAGCGCCACCCAGCAUAGUCCGUUGUCGAAUGAAGGCCAGGGAAAGUCUAAUUCAACGAAAUAAAU	-29.7	((((((...((((.((((.....((((((.......))))))...)))))))).(((......))).........))))))......((((.((((..((((........)))).)))).)))).......	0.91872	[[][]][]	1	0.91872	0.91872	0.91872	0.91872	0.91872	0.91872	0.91872	0.91872
AdoCbl-variant_AACY244712.1/28-158	1	AUACUGAAAUGCAUGGUGGGAAAUCAGUGUGAAAUUCAUUGGCUGUCCCUGCAACCGUAAAGUCGGAGCGCCACCCAGUAUAGCCCGCUGUUGAACGAAGGCCAGGAAAAGUCUAGUUCUGCAAUGCAAAA	-33.3	((((((...((((....((((..((((((.......))))))...)))))))).(((......))).........)))))).....(((((.((((..((((........)))).)))).)))..))....	0.935378	[[][]][]	1	0.935378	0.935378	0.935378	0.935378	0.935378	0.935378	0.935378	0.935378
AdoCbl-variant_AACY246261.1/2935-364	1	AUACUGAAUCAUGUUGGGGAAUCAAGGUGCAAUUCCAUGGCUCUACCAGGAACCGUAAAGUCGGAGUGCCAACCAGUAUAAGUCCGCUGUCGAGCGAGGGCCUGGGAAAGUCUAGUUCUACAAUGUAAAG	-33.5	..........((((((..((((...(((((..((((.(((.....)))))))(((......))).)))))..((((.....(((((((....)))..)))))))).........))))..))))))....	0.876968	[[[][]][]]	1	0.876968	0.876968	0.876968	0.876968	0.876968	0.876968	0.876968	0.876968
AdoCbl-variant_AACY247361.1/1198-1329	1	GUGUUGAAAUGCAUGGUGGGAAAUAAGUGUGAAAUUCACUAGCUGUUCCUGCAACGGUAAAAGUCCGAGCGCCACCCAACAUAGUCCGAUGUCGAAUGAAGGCCAGGAAAAGUCUAAUUCUACAAUUUAAAU	-30.3	((((((....((...(((((((...((((((.....)))..))).)))))))..(((.......)))...))....)))))).......(((.((((..((((........)))).)))).)))........	0.984738	[[][]][]	1	0.984738	0.984738	0.984738	0.984738	0.984738	0.984738	0.984738	0.984738
AdoCbl-variant_AACY248515.1/673-814	1	AUACUGAAGUUUAGGUGGGGAACAAUGUGAGAUUCAUUGACUGUUCCUGCAACGGUGUGAACGAAAGUUUAAGUCCGAGCGCCACCCAGUAUAGCCCGCUGUUGAACGAAGGCCAGGAAAAGUCUAGUUCUACAAUGCAAAA	-41.71	((((((.......(((((((((((..(((.....)))....)))))).((..(((..(((((....)))))...))).)).))))))))))).....(((((.((((..((((........)))).)))).)))..))....	0.998013	[[][]][]	1	0.998013	0.998013	0.998013	0.998013	0.998013	0.998013	0.998013	0.998013
AdoCbl-variant_AACY256274.1/1248-1134	1	CAUUUGAAGUAGGGAAAAUUCUGUAAAUUCAGAUACUACACCCGUAACGGUUAAAAGUCCGAACGCCUACAAGAAAUGAUGCCCAUGAAGCGGGGAGGCUUCAUAAGAUGGGAAA	-27.5	(((((...(((((......((((......))))..............(((........)))....)))))...)))))...((((((((((......)))))).....))))...	0.850836	[[][]][]	1	0.850836	0.850836	0.850836	0.850836	0.850836	0.850836	0.850836	0.850836
AdoCbl-variant_AACY26273.1/269-138	1	GUACUGAAAUGCAUGGUGGGAAAUUAGUGCGAAAUUCACUUGCUGUUCCUGCAACGGUUAUAGUCCGAGCGCCACCCAGUAUAGUCCGCUGUUGAAUGAAGGCCAGGGAAAGUCUAGUUCUACAAUUAAGUU	-28.7	((((((....((...(((((((...((((.......)))).....)))))))..(((.......)))...))....)))))).......(((.((((..((((........)))).)))).)))........	0.960601	[[][]][]	1	0.960601	0.960601	0.960601	0.960601	0.960601	0.960601	0.960601	0.960601
AdoCbl-variant_AACY2649872.1/68-492	1	UUCCUAAAAGCAUAGUGGGAAAGAGACGUGUAAUUCGUCCACAUUACUUGAUACGGUGAUAGUCCGAAUGCCACCUAGGAAUAGAUAGAGCAAGGAGACUCAAUGAAUAAAGUAACU	-20.7	((((((...((((..((((.....((((.......))))...((((((......))))))..)))).))))....))))))......(((........)))................	0.881298	[[][]][]	1	0.881298	0.881298	0.881298	0.881298	0.881298	0.881298	0.881298	0.881298
AdoCbl-variant_AACY27152.1/351-479	1	AUACUGAAUCGUGUUGGGGAAGCAAGGUGAAAUACCAUGGCUCUACCAGGAACCGUAUAGUCGGAGUGCCAACCAGUAUAGUCCGCUGUCGAAUGAAGGCCUGGGAAAGUCUAAUUCUACAAUGUAAAG	-30.3	............((((..(((....((((...))))..((((...(((((...(((((((.((((((((......))))..))))))))...)))....)))))...))))...)))..))))......	0.933821	[[][]]	1	0.933821	0.933821	0.933821	0.933821	0.933821	0.933821	0.933821	0.933821
AdoCbl-variant_AACY2778735.1/57-441	1	UUGCUGAAAUGCAUGGUGGGAAAUCAGUGUGAAAUUCAUUGGCUGUACCUGCAACCGUAAAGUCGGAGCGCCACCCAGUAAGUCCGCUGUUGAAUGAGGGCCAGGAAAAGUCUAGUUCUACAAUGAAAAA	-28.8	..((.((..(((..(((((....((((((.......))))))........((..(((......))).)).)))))..)))..)).)).((.((((..((((........)))).)))).)).........	0.887523	[[][]][]	1	0.887523	0.887523	0.887523	0.887523	0.887523	0.887523	0.887523	0.887523
AdoCbl-variant_AACY27836.1/1134-17	1	AUACUGAAUCAUGGUGGGGAAUAAUGUGAGAAUCAUUAGCUGUUCCUGCAACGGUAAAGUCCGAGUGCCACCCAGUAGAGACCGCUGUUGAAUGAAGGCCAGGAAAAGUCUAGUUCUGCAAUGAAAAA	-28.6	.(((((......(((((((((((..(((.....)))....)))))).....(((......)))....)))))))))).....((.(((.((((..((((........)))).)))).))).)).....	0.895208	[[][]][]	1	0.895208	0.895208	0.895208	0.895208	0.895208	0.895208	0.895208	0.895208
AdoCbl-variant_AACY2861911.1/16-235	1	GGACUGAAUCAUGGUGGGGAAUUAAUGUGAAAUUCAUUAGCUGUUCCUGCAACGGUUAAAGUCCGAGUGCCACCCAGUAAAGUCCGGUGUUGAACGAAGGCCAGGAAAAGUCUAGUUCUGCAAUUAAAGU	-34.12	(((((.......(((((.(((((.......))))).(((((((((.....)))))))))..........)))))......)))))..(((.((((..((((........)))).)))).)))........	0.987845	[[][]][]	1	0.987845	0.987845	0.987845	0.987845	0.987845	0.987845	0.987845	0.987845
AdoCbl-variant_AACY28732.1/391-57	1	UUCCUAAAAGCAUAGUGGGAAAGCGACGUGUAAUUCGUCCACAGUACUUGCUACGGUCAUAGUCCGAAUGCCACCUAGGAAUGUAACAGAGCAAGGAGACUCGAUGAGAAUAUUAUU	-24.6	((((((.........))))))............((((((...(((.((((((...((.(((.(((............))).))).))..))))))...))).)))))).........	0.806836	[][]	1	0.806836	0.806836	0.806836	0.806836	0.806836	0.806836	0.806836	0.806836
AdoCbl-variant_AACY2888198.1/394-256	1	GUACUGUUAUUAAGGUGGGAAAUGAUGUGAAAUUCAUCAGCUGUGCUCGCAACGGUAAAUUAGUUAAAGUCCGAAGGCCACUCAGUAUAGUCCGGUGUUAGAAAGUAAUCGAGAAGAAUUACAAUCUUACAAUGAAAAA	-24.61	((((((.......(((((....(((((.......)))))(((((.......))))).....................)))))))))))....((.(((.(((..((((((.....)).))))..))).))).)).....	0.859682	[[][]][]	1	0.859682	0.859682	0.859682	0.859682	0.859682	0.859682	0.859682	0.859682
AdoCbl-variant_AACY2898569.1/233-361	1	AUACUGAAAUUUGGUGGGGAAUCAGUGUGAAAUUCAUUGGCUCUACCUGGAACCGUAAAGUCGGAGCGCCACCCAGUAUAGUCCGUUGUUGAAUGAAGGCCAGGGAAAGUCUAGUUCUACUAAUAAUAA	-30.3	((((((......(((((((...(((((.......))))).))))))).((..(((......)))....))...))))))........((.((((..((((........)))).)))).)).........	0.986186	[[][]][]	1	0.986186	0.986186	0.986186	0.986186	0.986186	0.986186	0.986186	0.986186
AdoCbl-variant_AACY2928737.1/777-647	1	AUACUGAAAUGCAUGGUGGGAAAUCAGUGUGAAAUUCAUUGGCUGUUCCUGCAACCGUAAAGUCGGAGCGCCACCCAGUAUAGCCCGUUGUUGAAUGAAGGCCAGGAAAAGUCUAGUUCUAUAAUUUAAAA	-31	((((((....((...(((((((.((((((.......))))))...)))))))..(((......)))...))....)))))).....(((((.((((..((((........)))).)))).)))))......	0.966896	[[][]][]	1	0.966896	0.966896	0.966896	0.966896	0.966896	0.966896	0.966896	0.966896
AdoCbl-variant_AACY2983335.1/747-877	1	AUGUUGAAAUGUAUGGUGGGAAAUCAAUGUGAAACUCAUUGGCUGUUCCUGCAACGGUAAAAGUCCGAGCACCACCCAACAUAGUCCGUUGUCGAAUGAAGCCAGGAGAAGUCUAAUUCUGCAAUGAAAAA	-29.8	((((((.........(((((((.((((((.......))))))...)))))))..(((.......))).........))))))....((((((.((((...((........))...)))).)))))).....	0.967191	[[][]][]	1	0.967191	0.967191	0.967191	0.967191	0.967191	0.967191	0.967191	0.967191
AdoCbl-variant_AACY2113367.1/546-418	2	AUAUUGAAUCUUGGUGGGGAAUCAAUGUGAAAUUCAUUGGCUGUUCCUGCAACCGUAAAGUCGGAGUGCCACCCAAUAGAGACCGCUGUUGAAUGAUGGCCAGGAAAAGUCUAAUUCUACAAUUUUAAU	-30.5	(((((((.(((......))).)))))))..........((((.((((((...(((......)))...((((..((((((......)))))).....)))))))))).))))..................	0.754395	[][[][]]	2	0.480653	0.480653	0.20691	0.754395	0.480653	0.480653	0.20691	0.754395
AdoCbl-variant_AACY211694.1/468-599	2	AUACUGAAAGCAUGGUGGGAAAUCAGUGUGAAAUUCAUUGGCUGUUCCUGCAACCGUAAAGUCGGAGCGCCACCCAGUAUAGUCCGCUGUCGAAUACGAGCCAGGAAGAGCUUAUUAUUCUACAAUGAAAAA	-33.5	..........(((.((((((...(((((.......)))))(((.((((((....((((...((((((((..((........)).)))).)))).))))...)))))).)))......)))))).))).....	0.472398	[[][]]	2	0.414524	0.414524	0.356649	0.472398	0.414524	0.414524	0.356649	0.472398
AdoCbl-variant_AACY2129372.1/27-139	2	AUCUUGAAAUGCAUGGUGGGAAAUCAGUGUGAAAAUCAUUGGCUGUACCUGCAACCGUAAAGUCGGAGCGCCACCCAAGAUAGUCCGUUGUUGAAUGAUGGCCAGGGAAAGUCUAGUUCUACUAAUACUUAA	-25.9	((((((....((...(((((....(((((((.....)))..))))..)))))..(((......)))...))....))))))..(((((..((....))..))..))).((((.(((.....)))..))))..	0.490374	[[][]][][]	2	0.353558	0.353558	0.216742	0.490374	0.353558	0.353558	0.216742	0.490374
AdoCbl-variant_AACY2131284.1/481-69	2	AUGCUGAAGUUUGGUGGGGAAUCAGUGUGAAAUUCACUGGCUGUGCCUGCAACCGUAAAGUCGGAGUGCCACCCAGUAAAGUCCUUUGUCGAAUGAUGGCCAGGAAAAGUCUAGUUCUGCAAUUUAAAA	-30.6	.(((.(((.((((.((((...((((((.......))))))........(((.(((......)))..)))..)))).)))).((((..((((.....)))).)))).........))).)))........	0.673142	[[[][]][]]	2	0.454678	0.454678	0.236214	0.673142	0.454678	0.454678	0.236214	0.673142
AdoCbl-variant_AACY2135931.1/557-442	2	GGCCUAAAAGCGUAGUGGGAAAGUGACGUGAAAUUCGUCCAGAUUACUUGAUACGGUUAUACUCCGAAUGCCACCUAGGCCAUACAACGAGCAAGGAGACUCAACAUGAUAAGAUU	-22.8	((((((...((((.((((......((((.......))))....))))......(((.......))).))))....)))))).......(((........)))..............	0.817649	[[][]][]	2	0.485692	0.485692	0.153736	0.817649	0.485692	0.485692	0.153736	0.817649
AdoCbl-variant_AACY213848.1/115-884	2	AUACUGAAAUGCAUGGUGGGAAAUCAGUGUGAAAUUCAUUGGCUGUUCCUGCAACGGUUAUAGUCCGAGCGCCACCCAGUAUAGUCCGCUGUUGAACAAUGGCCAGGAAAAGUCUAGUUCUACAAUUAAAUU	-30.2	((((((....((...(((((((.((((((.......))))))...)))))))..(((.......)))...))....)))))).......(((.((((...(((........)))..)))).)))........	0.653168	[[][]][]	2	0.481225	0.481225	0.309282	0.653168	0.481225	0.481225	0.309282	0.653168
AdoCbl-variant_AACY2145153.1/445-586	2	AUACUGAAAAGCAUGGUGGGAAAUAAUGUGCAAAUCAUUAGCUGUUCCUGCAACGGUAAAGAUAAAAUCUAAGUCCGAGCGCCACCCAGUAUAGUCCGCUGUUGAAUGAAGGCCAGGAAAAGUCUAGUUCUAAGAUGAAAAA	-29.1	((((((....((...(((((((.(((((.......)))))....)))))))..(((...((((...))))....)))...))....))))))..((..((...((((..((((........)))).))))..))..))....	0.88626	[[][]][]	2	0.494134	0.494134	0.102007	0.88626	0.494134	0.494134	0.102007	0.88626
AdoCbl-variant_AACY2161315.1/5-37	2	AUACUGAAAUGCAUGGUGGGAAAUCAGUGUGAAAUUCAUUGGCUGUUCCUGCAACGGUAAAGUCCGAGCGCCACCCAGUAUAGUCCGGUGUUGAAUGAAGGCCAGGAAAAGUCUAAUUCUGCAAUGAAAAA	-31.8	((((((....((...(((((((.((((((.......))))))...)))))))..(((......)))...))....))))))....((.(((.((((..((((........)))).)))).))).)).....	0.850286	[[][]][]	2	0.494711	0.494711	0.139136	0.850286	0.494711	0.494711	0.139136	0.850286
AdoCbl-variant_AACY2167576.1/326-183	2	AUGCUGCAAUGUAUGGUGGGAAAUUAAUGUGUAAUUCAUUAGCUGUUCCUGCAACGGUAAUAACAUUUGUUUAAGUCCGAGAGCCACCCAGCAUAGACCCCUGUUGAAUGAAGGCCAGGAAAAGUCUAGUUCUACAAUGAAAAA	-30	((((((....((...(((((((.((((((.......))))))...)))))))..(((....(((....))).....)))...))....)))))).......(((.((((..((((........)))).)))).)))........	0.740551	[[][]][]	2	0.482668	0.482668	0.224785	0.740551	0.482668	0.482668	0.224785	0.740551
AdoCbl-variant_AACY2175137.1/233-362	2	AGGCUGAAUCAUGGUGGGGAAUUAAUGUGUAAUUCAUUAGCUGUUCCUGCAACGGUUAAAGUCCGAGUGCCACCCAGUAAAGUCCGGUGUUGAACGAAGGCCAGGAAAAGUCUAGUUCUGCAAUUAAAGU	-30.92	.((((.......(((((.((((((.....)))))).(((((((((.....)))))))))..........)))))......))))...(((.((((..((((........)))).)))).)))........	0.830767	[[][]][]	2	0.49036	0.49036	0.149954	0.830767	0.49036	0.49036	0.149954	0.830767
AdoCbl-variant_AACY21783667.1/387-517	2	UAGCUGAAAUGCAUGGUGGGAAAUUCGUGUGAAAGUCAUGAGCUGUACCCGCAACCGUAUAGUCGGAGCGCCACCCAGUUAAGUCCGCUGUUGAAUGAUGGCCGGGAACAGUCUAGUUCUACAAUGAAAAA	-32.1	..((......))...((((((...(((((.......)))))(((((.((((...((((....((((((((..((........)).)))).))))...)))).)))).)))))....)))))).........	0.342696	[][[][]]	2	0.305845	0.305845	0.268994	0.342696	0.305845	0.305845	0.268994	0.342696
AdoCbl-variant_AACY2199721.1/39-44	2	UUGCCGAAAUGCAUGGUGGGAAAUCAGUGUGAAAUUCACUGGCUGUUCCUGCAACGGUUAAAGUCCGAGCGCCACCCGGUAAAGCCCGCUGUUGAAUGAAGGCCAGGAAAAGUCUAAUUCUACAAUGUAAAA	-34.2	((((((....((...(((((((.((((((.......))))))...)))))))..(((.......)))...))....))))))....((.(((.((((..((((........)))).)))).))).)).....	0.727759	[[][]][]	2	0.456228	0.456228	0.184696	0.727759	0.456228	0.456228	0.184696	0.727759
AdoCbl-variant_AACY2211329.1/484-354	2	GUAUUGAAAUGCAUGGUGGGAAAUCAGUGUGAAAUUCGCUGGCUGUUCCUGCAACCGUAAAGUCGGAGCGCCACCCAGUAUAGUCCGCUGUUGAAUGAAGGCCAGGAAAAGUCUAGUUCUACAAUUAGAAA	-31	((((((....((...(((((((.((((((.......))))))...)))))))..(((......)))...))....))))))..((((((.((....)).)))..)))....(((((((....)))))))..	0.52801	[[][]][][]	2	0.384596	0.384596	0.241181	0.52801	0.384596	0.384596	0.241181	0.52801
AdoCbl-variant_AACY2223916.1/343-471	2	GUAUUGAGUCUUGGUGGGAAAUCAGUGUGUAAUUCAUUGGCUCUUCCUGGAACCGUAUAGUCGGAGUGCCACCCAAUAUAGUCCGCUGUUGAAUGAUGGCCAGGAAAAGUCUAGUUCUGCAAUGAAAAA	-31.6	.((((((.(((....)))...)))))).....((((((((((.(((((((..((((((((.((((.((..........)).))))))))......))))))))))).))).........)))))))...	0.751636	[][]	2	0.431513	0.431513	0.11139	0.751636	0.431513	0.431513	0.11139	0.751636
AdoCbl-variant_AACY22421155.1/73-22	2	GUAUUGAAGUACUUGGUGGGGAAUCAAUGUGCAAUUCAUUGGCUGUACCUGCAACCGUAAAGUCGGAGUGCCACCCAAUAUAGCCCGCUGAGAAUGAUGGCCAGGAAAAGCCUAGUUCUACAAUGAAAAA	-32.1	........(((((((((.....))))).))))..(((((((((((((...(((.(((......)))..))).......))))))).....(((((...(((........)))..)))))..))))))...	0.552919	[][[][]]	2	0.37103	0.37103	0.189141	0.552919	0.37103	0.37103	0.189141	0.552919
AdoCbl-variant_AACY22422328.1/141-256	2	GGCCUAAAAGUGUAGUGGGAAAGUGACGUGAAAUUCGUCCAGAUUACUUGAUACGGUUAUACUCCGAAUGCCACCUAGGCCAUACAACGAGCAAGGAGACUCAACAUGAUAAGAUU	-23.1	((((((.(((((...((((..(((........)))..))))...)))))....(((.......))).........)))))).......(((........)))..............	0.72364	[[][]][]	2	0.48648	0.48648	0.24932	0.72364	0.48648	0.48648	0.24932	0.72364
AdoCbl-variant_AACY2249749.1/25-38	2	AUACUGAAAUGCAUGGUGGGAAAUCAGUGUGAAAUUCAUUGGCUGUACCUGCAACCGUAGAGUCGGAGCGCCACCCAGUAUAGUCCGCUGUUGAAUAAUGGCCAGGGAAAGCCUAGUUCUACAAUGAAAAA	-30.5	((((((........(((((.....(((((.......))))).(((.((((((....)))).)))))....)))))))))))....((.(((.((((...(((........)))..)))).))).)).....	0.575254	[[][]][]	2	0.362157	0.362157	0.149061	0.575254	0.362157	0.362157	0.149061	0.575254
AdoCbl-variant_AACY22516968.1/418-295	2	AUAUUGGUCUGGGAAAUAAGUGUGAAAUUCAUUUGCUGUUCCUGCAACGGUUAAAGUCCGAAUGCCAACCAAUAAAGUCCGCUGUGAAUGAUGGCCAGGAAAAGUCUAGUUCUACAAUGAAAAA	-25.1	.(((((((..(((((...((((((.....)))..))).)))))(((.(((.......)))..)))..))))))).....((.(((((((...(((........)))..)))).))).)).....	0.833013	[[][]][]	2	0.487349	0.487349	0.141685	0.833013	0.487349	0.487349	0.141685	0.833013
AdoCbl-variant_AACY22538713.1/371-246	2	CUGUUGAAUUGGUGGGGAAUCAGUGUGAAAUUCAUUGGCUGUACCUGCAACCGUAAAGUCGGAGUGCCGCCCAACAGAGUCCGCUGUGAAUGAUGGCCAGGAAAAGUCUAGUUCUACAAUGAAAAA	-30	((((((....((((.((...(((((.......))))).)).)))).(((.(((......)))..)))....))))))....((.(((((((...(((........)))..)))).))).)).....	0.720786	[[][]][]	2	0.419983	0.419983	0.11918	0.720786	0.419983	0.419983	0.11918	0.720786
AdoCbl-variant_AACY22575647.1/592-722	2	AUACUGAAAUGCAUGGUGGGAAAUCAGUGUGAAAUUCAUUGGCUGUACCUGCAACCGUAAAGUCGGAGCGCCACCCAGUAAAGUCCGCUGUUGAAUGAUGGCCAGGAAAAGUCUAGUUCUGCGAUGAAAAA	-28.3	.(((((....((...(((((....(((((((.....)))..))))..)))))..(((......)))...))....))))).....(((....((((...(((........)))..)))).)))........	0.637325	[[][]][]	2	0.38331	0.38331	0.129295	0.637325	0.38331	0.38331	0.129295	0.637325
AdoCbl-variant_AACY22795.1/141-13	2	AUAUCGAAUCUUGAUGGGGAAUAAUGUGCAAAUCAUUAGCUGUUCCUGCAACGGUAAAAGACCGAGUGCCAUCCGAUACAGACCGUUGUCGAAUGAAGGCCAGGAAAAGUCUAGUUCUACAAUUUAAAA	-26.6	.(((((.........(((((.(((((.......)))))....)))))(((.((((.....))))..)))....)))))......(((((.((((..((((........)))).)))).)))))......	0.703414	[[][]][]	2	0.415518	0.415518	0.127622	0.703414	0.415518	0.415518	0.127622	0.703414
AdoCbl-variant_AACY2285976.1/1664-1524	2	GUACUGAAGUUUAGGUGGGGAACAAUGUGCAAAUCAUUGACUAUCCCUGUAACGGUAAGAAUUACAUUCAAGUCCGAGCGCCACCCAGUAUAGUCCGCUGUUGAAUGAUGGCCAGGAAAAGUCUAGUUCUACAAUUUUAAU	-28	....(((((((.....(((((.(((((.......)))))....))))).........(((((((.(((....(((....((((..((..((((....))))....)).))))..)))..))).)))))))..)))))))..	0.502634	[[][]]	2	0.412697	0.412697	0.322759	0.502634	0.412697	0.412697	0.322759	0.502634
AdoCbl-variant_AACY2288223.1/815-683	2	AUACUGAAAUGCAUGGUGGGAAAUCGAUGCGAAAUUCAUCGGCUGAGCCUGCAACCGUUAAAGUCGGAGCGCCACCCAGUAUAGUCCGUUGUUGAACGAGGGCCAGGGAAAGUCUAGUUCUACUAAUGUUUAU	-30.1	((((((....((...(((((...((((((.......)))))).....)))))..(((.......)))...))....))))))....((((((.((((..((((........)))).)))).)).)))).....	0.575983	[[][]][]	2	0.459449	0.459449	0.342915	0.575983	0.459449	0.459449	0.342915	0.575983
AdoCbl-variant_AACY229368.1/58-711	2	GUACUGAAAUGCAUGGUGGGAAAUCAGUGUGAAAUUCAUUGGCUGUUCCUGCAACCGUAAAGUCGGAGCGCCACCCAGUAUAGUCCGCUGUUGAAUGAUGGCCAGGAAAAGUCUAGUUCUACUAAUGUUUCU	-32.8	.....(((((...((((((((.......(((.....))).((((.((((((...(((......)))...((((..((..((((....))))....)).)))))))))).))))...))))))))..))))).	0.7116	[[][[][]]]	2	0.452434	0.452434	0.193267	0.7116	0.452434	0.452434	0.193267	0.7116
AdoCbl-variant_AACY2312424.1/622-753	2	GUACUGAAAUGCAUGGUGGGAAAUCAGUGUGAAAUUCAUUGGCUGUUCCUGCAACCGUAAAGUCGGAGCGCCACCCAGUAUAGUCCGCUGUUGAAUGAUGGCCAGGAAAAGUCUAGUUCUACUAAUGUUUCU	-32.8	.....(((((...((((((((.......(((.....))).((((.((((((...(((......)))...((((..((..((((....))))....)).)))))))))).))))...))))))))..))))).	0.7116	[[][[][]]]	2	0.452434	0.452434	0.193267	0.7116	0.452434	0.452434	0.193267	0.7116
AdoCbl-variant_AACY2322368.1/358-488	2	AUACUGAAAUGCAUGGUGGGAAAUCAGUGUGAAAUUCAUUGGCUGUACCUGCAACCGUAAAGUCGGAGCGCCACCCAGUAAAGUCCGCUGUUGAAUGAGGGCCAGGGAGAGUCUAGUUCUACUAAUAUCUA	-26.4	.(((((....((...(((((....(((((((.....)))..))))..)))))..(((......)))...))....)))))..((((............)))).....(((...(((.....)))...))).	0.660834	[[][]][][]	2	0.394101	0.394101	0.127367	0.660834	0.394101	0.394101	0.127367	0.660834
AdoCbl-variant_AACY23326434.1/328-197	2	AUAGUAAAUAAUUUAGUAGGAAAACAGCGCGAAAUUUGUUGGCUAUACCUGCAACCGUUAAAGUCGGAGAGCCACCCAGUAUAGCCCAGUGUUGAAUGAAGGCCAGGAAAAGUCUAGCUCUGCAACUAAUUU	-25.7	...............(((((....((((((..........((((((((..((..(((.......)))...))......))))))))..)))))).....((((........))))...))))).........	0.794163	[[][]]	2	0.45044	0.45044	0.106718	0.794163	0.45044	0.45044	0.106718	0.794163
AdoCbl-variant_AACY23374252.1/993-116	2	UUCCUAAAAGCAUAGUGGGAAAGCGACGUGAAAUUCGUUCACAUUACUUGAUACGGUUAUAGUCCGAAUGCCACCUAGGAACGUAUAGAGCAAGGAGACUCGUGAAAAGAAUAU	-20.4	((((((...((((.......(((.((.(((((.....))))).)).)))....(((.......))).))))....))))))........((.((....)).))...........	0.67668	[[][]][]	2	0.418461	0.418461	0.160243	0.67668	0.418461	0.418461	0.160243	0.67668
AdoCbl-variant_AACY2346148.1/1942-272	2	GUACUGAAAUGCAUGGUGGGAAAUCAAUGUGUAAUUCAUUGGCUGUACCUGCAACCGUAAAGUCGGAGCGCCACCCAGUAUAGUCCGCUGUUGAACAAUGGCCAGGAAAAGUCUAGUUCUACAAUGAAAAA	-28.2	((((((...((((.((((.....((((((.......))))))...)))))))).(((......))).........))))))....((.(((.((((...(((........)))..)))).))).)).....	0.451129	[[][]][]	2	0.33725	0.33725	0.223371	0.451129	0.33725	0.33725	0.223371	0.451129
AdoCbl-variant_AACY23548791.1/614-484	2	UCGUCGAAAUGCAUGGUGGGGAAUCAGUGUGAAAUUCGCUGGCUGUUCCUGCAACCGUAUAGUCGGAGCGCCACCCGAUAAAGUCCGCUGUUGAAUGAAGGCCAGGAAAAGUCUAGUUCUACAAUUUAAAA	-30.3	..((.((.....(((((.(((((.(((((((.....)))..)))))))))...)))))...(((((........)))))....)).)).((.((((..((((........)))).)))).)).........	0.669422	[[][]][]	2	0.386256	0.386256	0.10309	0.669422	0.386256	0.386256	0.10309	0.669422
AdoCbl-variant_AACY2362573.1/312-182	2	AUACUGAAAUGCAUGGUGGGAAAUCAGUGUGAAAUUCAUUGGCUGUUCCUGCAACCGUAAAGUCGGAGCGCCACCCGGUAUAGUCCGCUGUUGAAUGAUGGCCAGGAAAAGUCUAGUUCUACAAUGAGAAA	-30.6	((((((....((...(((((((.((((((.......))))))...)))))))..(((......)))...))....))))))..(((((((((....))))))..))).........((((......)))).	0.327797	[[][]][][]	2	0.3248	0.3248	0.321803	0.327797	0.3248	0.3248	0.321803	0.327797
AdoCbl-variant_AACY23664534.1/643-515	2	UUGCUGAAUCAUGGUGGGGAAUCAGUGUGAAAUUCAUUGGCUCUUCCUGGAACCGUAAAGUCGGAGUACCACCCAGUAAAGUCCGCUGUUGAAUGAUGGCCAGGAAAAGUCUAGUUCUACAAUUAAAAA	-31.1	..(((((.((........)).)))))(((.((((....((((.(((((((..((((..((.((((.(((......)))...))))))........))))))))))).)))).)))).))).........	0.510979	[][]	2	0.434938	0.434938	0.358897	0.510979	0.434938	0.434938	0.358897	0.510979
AdoCbl-variant_AACY2368544.1/611-749	2	AUACUGAAUUGGUAGGAAAUAAUGUGAAAAUCAUUAACUGUUCCUGCAACGGUGAAAAAGUAAGAUAAAGUCCGAGCACUACCCAGUAUAGUCCCCUGUCGAACAAUGGCCAGGAAAAGUCUAGUUCUACAAUGAAAAA	-25.61	((((((.....(((((((.(((((.......)))))....)))))))..(((...................))).........)))))).......(((.((((...(((........)))..)))).)))........	0.791975	[[][]][]	2	0.452745	0.452745	0.113515	0.791975	0.452745	0.452745	0.113515	0.791975
AdoCbl-variant_AACY23688126.1/564-72	2	AUACUGAUGUGGUAGGGAAUAAUGUGCAAUUCAUUAACUGUUCCUGCAACGGUAAAAACUAAAGUUUAAGUCCGAGCGCUACCCAGUAUAGUCCCCUGUCGAAUGAUGGCCAGGAAAAGUCUAGUUCUGCAAUGCAAAA	-28.5	((((((..((((((((((.(((((.......)))))....)))))))..(((...((((....))))....)))..)))....)))))).......(((.((((...(((........)))..)))).)))........	0.795535	[[][]][]	2	0.485169	0.485169	0.174802	0.795535	0.485169	0.485169	0.174802	0.795535
AdoCbl-variant_AACY2371112.1/1418-13	2	GUGCUAAAAGCAUGGUGGGAAAGUGACGUGUAAUUCGUCCACAUUACUUGAUACGGUUAUAGUCCGAAUGCCACCUAGCACAAAGUAGAGCAAGGAGACUCAAUGAUUAGAAUAAUUCU	-26.11	((((((.......(((((..((((((.(((.........))).))))))....(((.......)))....)))))))))))......(((........)))..................	0.56278	[[][]][]	2	0.445849	0.445849	0.328918	0.56278	0.445849	0.445849	0.328918	0.56278
AdoCbl-variant_AACY237291.1/112-863	2	ACACUGAAGUACAUGGUGGGAAAUAAUGUGAGAAUCAUUAACUGUUCGUGCAACGGUAUUUUUUAUUUAAAUAAAAAAAAGUCUGAGCGCCACCCAGUGUAGUCCGCUGUUGAAUGAAGGCCAGGAAAUGUCUAGUUCUACUAAUAAUAU	-29.2	.............((((((((.........(((..((((..((((((((.(((((((.((((((((....))))))))........((((......)))).....))))))).)))))...)))..)))))))..)))))))).......	0.559184	[[][]]	2	0.382191	0.382191	0.205198	0.559184	0.382191	0.382191	0.205198	0.559184
AdoCbl-variant_AACY23786175.1/81-929	2	AUACUGAAUUUGGUGGAAAAUCAAUGUGAAAUUCAUUAAUUCUUCCUGGAACCGUUAAAGUCGGAGCACCACCCUGUAGAGUCCGGUGUUGAAUGAUGAACAGGAAAAUUCUAGUUCUACAAUUUUAAU	-23.4	....((((....((((((....((((.......)))).....((((((....(((((...(((..(((((...((....))...)))))))).)))))..))))))........))))))...))))..	0.644228	[[][]]	2	0.446278	0.446278	0.248328	0.644228	0.446278	0.446278	0.248328	0.644228
AdoCbl-variant_AACY23991155.1/473-64	2	GUGUUGAAAUGCAUGGUGGGUAAUCAAUGUGAAAUUCGUUGGCUGUUCCUGCAACGGUUAUAGUCCGAGCGCCACCCAACAUAGUCCGACUAGAAUGAAGGCCAGGAAAAGUCUAAUUCUGUUAACGGCAAA	-30	.(((((....(((((.(((((..((.....))....((((((((((..(((...)))..)))).)).))))..))))).))).))..(((.(((((..((((........)))).))))))))..)))))..	0.567609	[[[][]][]]	2	0.460645	0.460645	0.353681	0.567609	0.460645	0.460645	0.353681	0.567609
AdoCbl-variant_AACY23995715.1/131-1	2	AUACUGAAAAGCAUGGUGGGAAAUCAGUGUGAAAUUCAUUGGCUGUUCCUGCAACCGUAAAGUCGGAGCGCCACCCAGUAUAGACCCCUGUCGAAUGAUGGCCAGGAAAAGCCUAAUUCUACAAUACUUAA	-32.7	((((((....((...(((((((.((((((.......))))))...)))))))..(((......)))...))....)))))).......(((.((((...(((........)))..)))).)))........	0.613479	[[][]][]	2	0.415455	0.415455	0.217431	0.613479	0.415455	0.415455	0.217431	0.613479
AdoCbl-variant_AACY2423335.1/2472-263	2	ACACUGAAAUGCUUGGUGGGAAAUCAAAGUGAAAUUCUUUGGCUGUACCUGCAAUCGUGAAAGUCGGAGCGCCACCCAGUGCAGUCCUUUGUCGAAUGAUGGCCAGGAAAAGUCUAAUUCUGCAAUGAAAAA	-28.4	..((((....(((.(((((....((.....))....((((((((.(((........)))..))))))))..))))).))).))))...((((.((((...(((........)))..)))).)))).......	0.799997	[[][]][]	2	0.462579	0.462579	0.12516	0.799997	0.462579	0.462579	0.12516	0.799997
AdoCbl-variant_AACY2425892.1/364-236	2	AUACUGAAUCGUGUUGGGGAAUCAAGGUGAAAUUCCAUGGCUCUACCAGGAACCGUAAAGUCGGAGUGCCAACCAGUAUAGUCCGCUGUCGAACGAGGGCCUGGGAAAGUCUAGUUCUGCAAUUUAAAA	-30.1	............((((.(((((...((.......))..((((...(((((...(((..((.((((((((......))))..)))))).....)))....)))))...))))..))))).))))......	0.506232	[[][]]	2	0.346641	0.346641	0.187049	0.506232	0.346641	0.346641	0.187049	0.506232
AdoCbl-variant_AACY244875.1/1972-1839	2	GUACUGAAUCGUGAUGGGGAAUAAUGUGAAAUUCAUUAGCUGUACCUGCAACGGUGAAAAAAAAGUCCGAGUGCCAUCCAGUAUAGUCCGCUGUUGAGUGAAGGCCAGGAAAAGUCUAGCUCUACGAUUAUUAA	-25.2	......((((((((((((((.(((((.......))))).((((((..(((.(((............)))..)))......))))))))).)))))((((..((((........)))).)))).)))))).....	0.644413	[[[][]][]]	2	0.395076	0.395076	0.145738	0.644413	0.395076	0.395076	0.145738	0.644413
AdoCbl-variant_AACY249612.1/188-58	2	AUGUCGAAAUGCAUGGUGGGAAAUCAGUGUGAAAUUCAUUGGCUGUACCUGCAACCGUAAAGUCGGAGCGCCACCCGAUGAAGCCCUUUGUUGGAUGAAGGCCAGGGAAAGUCUAGUUCUACAAUGAAAAA	-29	...........(((.((((((.......(((.....))).((((...(((((..(((......))).....((.((((..((....))..)))).))...)).)))...))))...)))))).))).....	0.569381	[[][[][]]]	2	0.376707	0.376707	0.184034	0.569381	0.376707	0.376707	0.184034	0.569381
AdoCbl-variant_AACY249641.1/425-555	2	UGACUGAAAUGCAUGGUGGGAAAUCUGUGUGAAACUCAUAGGCUGUACCUGCAACCGUAAAGUCGGAGCGCCACCCAGUUAAGUCCGCUGUUGAAUGAUGGCCAGGAAAAGUCUAGUUCUGCAAUGAAAAA	-28.2	((((((...((((.((((.....((((((.......))))))...)))))))).(((......))).........))))))....((.(((.((((...(((........)))..)))).))).)).....	0.371689	[[][]][]	2	0.329862	0.329862	0.288035	0.371689	0.329862	0.329862	0.288035	0.371689
AdoCbl-variant_AACY2499162.1/13-1432	2	AUACUGAAAUGCAUGGUGGGAAAUUAGUGUGUAAUUCACUUGCUGUACCUGCAACCGUAGAGUCGGAGCGCCACCCAGUAUAGACCCCUGUGGAAUUAAGGCCAGGAAAAGUUUUAAUUUUUACAAAUUUGCA	-28.3	((((((........(((((......((((.......))))..(((.((((((....)))).)))))....))))))))))).......((((((((((((((........))))))))))).)))........	0.582704	[[][]][]	2	0.466468	0.466468	0.350233	0.582704	0.466468	0.466468	0.350233	0.582704
AdoCbl-variant_AACY2572665.1/147-19	2	GUACUGAAUCUUGACGGGGAAUUAGUGCGAAAUUCACUUGCUGUUCCUGCAACCGUAUAGUCGGAGUGCCGUCCAGUAUAGUCCGCUGUUGAGCGAUGGCCAGGAAAAGCCUAGUUCUGCAAUUUAAUU	-35.8	(((((((.(((......))).))))))).......(((.(((.((((((...(((......)))...((((((....((((....)))).....)))))))))))).)))..)))..............	0.809585	[][[][]]	2	0.489992	0.489992	0.170398	0.809585	0.489992	0.489992	0.170398	0.809585
AdoCbl-variant_AACY2619257.1/65-73	2	AUGCUGAAAGGUGGGGAAUCAGUGUGAAAUACAUUGGCUGUACCUGCAACCGUAAAGUCGGAGCGCCACCCAGCAUAGUCCGCUGUUGAAUGAAGGCCAGGAAAAGUCUAGUUCUACUAUUAAAAU	-30.8	((((((...(((((....((((((((...))))))))........((..(((......))).)).)))))))))))........((.((((..((((........)))).)))).)).........	0.815702	[[][]][]	2	0.471339	0.471339	0.126976	0.815702	0.471339	0.471339	0.126976	0.815702
AdoCbl-variant_AACY287471.1/119-889	2	AUACUGAAAUGCAUGGUGGGGAAUCAAUGCGAAAUUCGUUGGCUGUACCUGCAACCGUAAAGUCGGAGCGCCACCCAGUAGAGACCGCUGUCAAACGAAGGCCAGGGAAAGUCUAGUUUAACAAUUUAAAU	-29	.(((((...((((.((((.((...(((((.......))))).)).)))))))).(((......))).........)))))........(((.((((..((((........)))).)))).)))........	0.810243	[[][]][]	2	0.477693	0.477693	0.145143	0.810243	0.477693	0.477693	0.145143	0.810243
AdoCbl-variant_AACY2893691.1/24-367	2	GUAUUGAAUCUUGGUGGGGAAUAAUGUGAAAAUCAUUAGCUGUUCCUGCAACGGUAAAGUCCGAGUACCACCCAAUAUAGUCCGCUGUUGAACGAUGGCCAGGAAAAGUCUAGUUCUGCAAUUUAAAU	-27.6	((((((......(((((((((((..(((.....)))....)))))).....(((......)))....))))))))))).......(((.((((...(((........)))..)))).)))........	0.559523	[[][]][]	2	0.474223	0.474223	0.388924	0.559523	0.474223	0.474223	0.388924	0.559523
AdoCbl-variant_AACY29121.1/1319-1189	2	AUACUGAAAUGCAUGGUGGGAAAUCAGUGUGAAAUUCAUUGGCUGUUCCUGCAACCGUAAAGUCGGAGCGCCACCCGGUAUAGACCCCUGUCGAAUGAUGGCCAGGAAAAGCCUAGUUCUGCAAAAUAGCA	-32.6	((((((....((...(((((((.((((((.......))))))...)))))))..(((......)))...))....)))))).......(((.((((...(((........)))..)))).)))........	0.258197	[[][]][]	2	0.255999	0.255999	0.2538	0.258197	0.255999	0.255999	0.2538	0.258197
AdoCbl-variant_ABEF143191.1/931-798	2	CAUACUACAGGAGUAGUGGGAAAUAAUGUGUAAAUCAUUGGCUGUACUCGCAACGGUAAAAAAAGCCCGGAAACCACAUAAAGUAUACCACUGUUGGAUGAAGACCGAGAAAAGUCACGUUCCACAAUUUUCAU	-25.5	..((((((....)))))).((((..(((((....((...((((.((((......)))).....))))..))...)))))............(((.(((((..(((........))).))))).)))..))))..	0.523937	[][[][]]	2	0.386862	0.386862	0.249788	0.523937	0.386862	0.386862	0.249788	0.523937
AdoCbl-variant_ABEF18614.1/1-139	2	UACUGAAAGUAUUGUGGGAAAUAAUGUGUAAAUCAUUGACCGUUCCUGCGCUGGUAAGAAUAAANUUUUAGUCCAGACACCACCAGUAUAGCCCUCUGUCGAAUGACGACCAGGAAAAGUCUAGUUCUACAAUGAAAAA	-29.4	.........((((((((((...((((.......))))(((..((((((.((((((..(((......))).((....))...))))))..........((((.....))))))))))..)))...)))))))))).....	0.720581	[[][[[][]][]]]	2	0.469604	0.469604	0.218626	0.720581	0.469604	0.469604	0.218626	0.720581
AdoCbl-variant_AACY21336735.1/248-118	3	AGGCUGAAAUGCAUGGUGGGAAAUCAGUGUGAAAUUCAUUGGCUGUUCCUGCAACCGUAAAGUCGGAGCGCCACCCAGCUUAGUCCGCUGAUGAAUGAUGGCCAGGAAAAGUCUAAUUCUAUAAUGAAAAA	-30.5	.((((......((((.(((....))).))))..(((((.((((.(((((.((.........)).)))))))))..((((.......)))).)))))...)))).............(((......)))...	0.394197	[[][[][]]][]	3	0.2689	0.217758	0.115476	0.394197	0.2689	0.217758	0.115476	0.394197
AdoCbl-variant_AACY21482365.1/361-231	3	GUACUGAAAUGCAUGGUGGGAAAUCAGUGUGUAAUUCAUUGGCUGUGCCUGCAACCGUAAAGUCGGAGCGCCACCCAGUAUAGUCCGCUGUUGAAUGAUGGCCAGGAAAAGUCUAGUUCUACAAUUAAAAA	-31.2	(((.((((.((((((.(((....))).)))))).))))..((((...((((...(((......)))...((((..((..((((....))))....)).))))))))...))))......))).........	0.564373	[[][[][]]]	3	0.36592	0.291013	0.141199	0.564373	0.36592	0.291013	0.141199	0.564373
AdoCbl-variant_AACY2166657.1/86-742	3	GUGCAUUUGAAGUAGGGAAAAUUCUGUAAAUUCAGAUACUACACCCGUAACGGUUAAAAGUCCGAACGCCUACAUGAAAUGAUGCCCAUGAAGCGGGGAGGCUUCUUAAGGAUGGGAGA	-26.8	...(((((...(((((......((((......))))..............(((........)))....)))))...)))))...((((((((((......)))))......)))))...	0.476034	[[][]][]	3	0.367886	0.283361	0.114313	0.476034	0.367886	0.283361	0.114313	0.476034
AdoCbl-variant_AACY21815713.1/181-51	3	AAGCUGAAAUGCAUGGUGGGAAAUCAGUGUGAAAUUCAUUGGCUGUACCUGCAACCGUAAAGUCGGAGCGCCACCCAGCUAAGUCCUUUGUUGAAUGAUGGCCAGGAAAAGUCUAGUUCUACAAUGCAAAA	-29.8	.........(((((.((((((.......(((.....))).((((...((((...(((......)))...((((..((((..........)))).....))))))))...))))...)))))).)))))...	0.511842	[[][[][]]]	3	0.390472	0.308558	0.144729	0.511842	0.390472	0.308558	0.144729	0.511842
AdoCbl-variant_AACY21958482.1/566-436	3	AGAUUGAAAUGCAUGGUGGGAAAUCAGUGUUAAAUUCAUUGGCUGUACCUGCAACCGUAAAGUCGGAGCGCCACCCAAUCUAGCCCGGUGUUGAAUGAUGGCCAGGAAAAGUCUAGUUCUACAAUUUUAGU	-27.14	..((((((((.....((((((..((((((.......)))))).....((((...((((....(((..(((((..............))))))))...)))).))))..........)))))).))))))))	0.533616	[[][]]	3	0.369453	0.298257	0.155866	0.533616	0.369453	0.298257	0.155866	0.533616
AdoCbl-variant_AACY2197151.1/299-429	3	GUGUUGAAUAAGUGAGUGGGGAAUCAGUGUGAAAUUCAUUGGCUGUGCCUGCAACCGUAAAGUCGGAGCGCCACCCAACAUAGUCCGCUGUUGAAUGAUGGCCAGGAAAAGCCUAGUUCUGCAAUUUUUAA	-29.89	.(((.((((.(((((((................)))))))((((...((((...(((......)))...((((..(((((........))))).....))))))))...))))..)))).)))........	0.460359	[[][[][]]]	3	0.340042	0.291841	0.195439	0.460359	0.340042	0.291841	0.195439	0.460359
AdoCbl-variant_AACY22133664.1/468-339	3	ACGCUGAAAUGCUUGGUGGGAAAUAAGUGUGUAAUUCAUUUGCUGUACCUGCAACCGUAAAGUCGGAGCGCCGCCCAGUGAAGUCCUUUGUGAACGAAGGCCAGGAAAAGUCUAGUUCUACAAUUAAAAA	-27.5	.(((((........(((((....((((((.......))))))........((..(((......))).)).)))))))))).......((((((((..((((........)))).)))).)))).......	0.519011	[[][]][]	3	0.371173	0.280846	0.100192	0.519011	0.371173	0.280846	0.100192	0.519011
AdoCbl-variant_AACY2241629.1/255-113	3	AUACUGAAAUGCAUGGUGGGGAACAAUGUGAAAUUCAUUGACUGUUCCUGCAACGGUGUGAACAUAAGUUUGAGUCCGAGCGCCACCCAGUAUAGCCCGCUGUUGAACGAAGGCCAGGAAAAGUCUAGUUCUGCAAUGUAAAA	-35.4	((((((........(((((((((((..(((.....)))....)))))).((..(((..(((((....)))))...))).)).)))))))))))....((.(((.((((..((((........)))).)))).))).)).....	0.540891	[[][]][]	3	0.414447	0.314717	0.115257	0.540891	0.414447	0.314717	0.115257	0.540891
AdoCbl-variant_AACY2246321.1/577-448	3	GCAUUGAAUCGUGAUGGGAAAUUAAUGUGAAAAUCAUUAGCUGUGCCUGCAACGGUUAAAGUCCGAGUGCCAUCCAAUGUAGUCCGCUGUUGAAUGAGGGCCAGGGAAAGUCUAAUUCUACAAUUUUAAU	-24.9	..((((((...((.(((((...(((((.......))))).(((.((((.(((((((........((.(((........))).)).))))))).....)))))))...........)))))))..))))))	0.652394	[[][]]	3	0.40016	0.311611	0.134512	0.652394	0.40016	0.311611	0.134512	0.652394
AdoCbl-variant_AACY2263724.1/579-79	3	AUAUUGAAAUGCAUGGUGGGAAAUCUAAGUGUAAUUCUUAGGCUGUACCUGCAACCGUAAAGUCGGAGCGCCACCCAGUAUAGUCCGCUGUUGAACGAGGGCCAGGGAAAGUCUAGUUCUACUAAUAAUAA	-27.56	.(((((...(((((..(((.....))).)))))....(((((((...((((...(((......)))...(((.......((((....))))........)))))))...))))))).........))))).	0.408995	[[][[][]]]	3	0.34611	0.277699	0.140879	0.408995	0.34611	0.277699	0.140879	0.408995
AdoCbl-variant_AACY226549.1/553-425	3	AUACUGAAUCUUGACGGGGAAUUAGUGCGAAAUUCACUUGCUGUUCCUGCAACCGUAUAGUCGGAGUGCCGUCCAGUAUAGUCCGCUGUUGAGCGAUGGCCAGGAAAAGCCUAGUUCUGCAAUUUAAUU	-31.9	.((((((.(((......))).))))))........(((.(((.((((((...(((......)))...((((((....((((....)))).....)))))))))))).)))..)))..............	0.491107	[][[][]]	3	0.404498	0.305089	0.106273	0.491107	0.404498	0.305089	0.106273	0.491107
AdoCbl-variant_AACY2284662.1/477-65	3	AUAUUGAAGUUUGGUGGGGAAUCAGUGUGAAAUUCAUUGGCUCUACCUGGAACCGUAAAGUCGGAGCGCCACCCAAUAUAGUCCGUUGUUGAAUGAGGGCCAGGGAAAGUCUAGUUCUACUAAUAAUAA	-29.6	((((((......(((((((...(((((.......))))).))))))).((..(((......)))....))...)))))).....(((((((....(((((.(((.....))).)))))..)))))))..	0.424891	[[][]][]	3	0.377909	0.324975	0.219107	0.424891	0.377909	0.324975	0.219107	0.424891
AdoCbl-variant_AACY2318236.1/475-63	3	GUACUGAAGUUUGGUGGGGAAUCAGUGUGAAAUUCAUUGGCUCUACCUGGAACCGUAAAGUCGGAGCGCCACCCAGUAUAGUCCGCUGUUGAAUGAUGGCCAGGGAAAGUCUAAUUCUACAAUUUUAAU	-30.8	((((((......(((((((...(((((.......))))).))))))).((..(((......)))....))...)))))).......(((.((((...(((........)))..)))).)))........	0.67306	[[][]][]	3	0.407012	0.316816	0.136422	0.67306	0.407012	0.316816	0.136422	0.67306
AdoCbl-variant_AACY2324583.1/125-25	3	AUAUUGAAUGGUGGGGAAUCAGUGCGAAAUUCACUGGCUGUACCUGCAACCGUAAAGUCGGAGCGCCGCCCAGUAUAGUCCGCUGUUGAACAAUGGCCAGGAAAAGUCUAGUUCUACAAUUAAAAU	-26.4	...((((.((....((((..((.((....(((.((((((((....((..(((......))).))......((((.......)))).......)))))))))))..))))..)))).)).))))...	0.440992	[[][]]	3	0.316028	0.273433	0.188242	0.440992	0.316028	0.273433	0.188242	0.440992
AdoCbl-variant_AACY2325466.1/471-342	3	GUAUUGAAUCUUGGUGGGGAAUUAAUGUGAAAUUCAUUAGCUGUUCCUGCAACGGAUAAAGUCCGAGUGCCACCCAAUAUAGUCCGCUGUUGAACAAUGGCCAGGAAAAGUCUAGUUCUACAAUUUUAAU	-27.92	..((((((.....((((.(((((.......))))).((((((.((((((...(((((...)))))...((((......((((....)))).......)))))))))).)).))))..))))...))))))	0.523837	[[][[][]]]	3	0.388476	0.294125	0.105425	0.523837	0.388476	0.294125	0.105425	0.523837
AdoCbl-variant_AACY23374844.1/1359-1486	3	GUAUUGAAUCUUGGUGGGGAAUAAUGUGAAAAUCAUUAGCUGUUCCUGCAACGGUAAAGUCCGAGUGCCGCCCAAUAUAGUCCGCUGUUGAAUGAUGGCCAGGAAAAGUCUAGUUCUACAAUUUUAAU	-25.1	(((..((((...(((((((((((..(((.....)))....)))))).....(((......)))....)))))........(((((((((....))))))..)))........))))))).........	0.404333	[[[][]][]]	3	0.36773	0.300589	0.166307	0.404333	0.36773	0.300589	0.166307	0.404333
AdoCbl-variant_AACY2353559.1/63-718	3	GUGCAUUUGAAGUAGGGAAAAUUCUGUAAAUUCAGAUACUACACCCGUAACGGUUAAAAGUCCGAACGCCUACAUGAAAUGAUGCCCAUGAAGCGGGGAGGCUUCUUAAUGAUGGG	-25.7	...(((((...(((((......((((......))))..............(((........)))....)))))...)))))...((((((((((......)))))......)))))	0.397392	[[][]][]	3	0.297792	0.261062	0.187601	0.397392	0.297792	0.261062	0.187601	0.397392
AdoCbl-variant_AACY2366769.1/18-144	3	GAAAUGCAUGGGUGGGAAAUCAGUGUGAAAUUCACUGGCUGUACCUGCAACCGUAAAGUCGGAGCGCCACCCAGUUAAGUCCGCUGUCGAAUGAGGGCCAGGAAAAGUCUAAUUCUACAAUGAAAAA	-32	((...((.(((((((....((((((.......))))))........((..(((......))).)).)))))))))....))...(((.((((..((((........)))).)))).)))........	0.452932	[[][]][]	3	0.317716	0.266178	0.163103	0.452932	0.317716	0.266178	0.163103	0.452932
AdoCbl-variant_AACY2369588.1/1211-182	3	AUACUGAAUGUAAGGUGGGAAAUCAGUGUGAAAUUCAUUGGCUCUUCCUGGAACCGUAAAGCCGGAGCUCCACCCAGUAGAGACCGAUGUUGAAUGAAGGCCAGGAAAAGUCUAGUUCUGCAAUUAAAAA	-28	..............((((((.......(((.....))).((((.(((((((...(((..((((((..(((.((...)).))).)))..)))..)))....))))))).))))...)))))).........	0.338092	[[][]]	3	0.319852	0.278424	0.195568	0.338092	0.319852	0.278424	0.195568	0.338092
AdoCbl-variant_AACY23712372.1/854-994	3	AUACUGAAAGCAUGGUGGAAAACAAUGUGUGAUUCAUUGGCUGUACUCGCAACGGUAAGAACGUAGUUUAAGUCCGAAUGCCAUCCAGUAUAGUCCGCUGUUGAAUGAAGGCCGAGGAAAGUCUAGUUCUACAAUUUAAAU	-27.7	....((((.((((..((.....))..))))..))))..(((((((((.(((.(((...((((...))))....)))..))).....)))))))))...(((.((((..((((........)))).)))).)))........	0.415913	[][][]	3	0.341071	0.302179	0.224394	0.415913	0.341071	0.302179	0.224394	0.415913
AdoCbl-variant_AACY2385227.1/48-67	3	GUAUUGAAUCUUGAUGGGGAAUAAUGUGAAAAUCAUUAGCUGUUCCUGCAACGGUAAAGUCCGAGUGCCAUCCAAUAUAGUCCGCUGUUGAACGAGGGCCAGGAAAAGUCUAGUUCUACAAUUUUAAU	-25.8	((((((......(((((((((((..(((.....)))....)))))).....(((......)))....))))))))))).......(((.((((..((((........)))).)))).)))........	0.557561	[[][]][]	3	0.389199	0.307979	0.145539	0.557561	0.389199	0.307979	0.145539	0.557561
AdoCbl-variant_AACY2387645.1/164-34	3	AUACUGAAAAGCAUGGUGGGAAAUCAGUGUGAAAUUCAUUGGCUGUCCCUGCAACCGUAAAGUCGGAGCGCCACCCAGUAUAGUCCGCUGUUGAAUGAUGGCCAGGAGGUGUCUAAUUCUACAAUUUAAAA	-28.9	((((((....((...((((((..((((((.......))))))...)))).))..(((......)))...))....)))))).......(((.((((....(((....))).....)))).)))........	0.521901	[[][]][]	3	0.355737	0.276807	0.118947	0.521901	0.355737	0.276807	0.118947	0.521901
AdoCbl-variant_AACY23884527.1/589-719	3	AUACUGAAAUGCAUGGUGGGAAAUCAGUGUGAAAUUCAUUGGCUGUACCUGCAACCGUAAAGUCGGAGCGCCACCCAGUAAAGACCGUUGUCGAAUGAAGGCCAGGAAAAGUCUAGUUCUACUAUUUUAAA	-26.1	.(((((....((...(((((....(((((((.....)))..))))..)))))..(((......)))...))....))))).........((.((((..((((........)))).)))).)).........	0.50747	[[][]][]	3	0.36678	0.28655	0.126091	0.50747	0.36678	0.28655	0.126091	0.50747
AdoCbl-variant_AACY251119.1/642-772	3	AUGCUGAAAUGCAUGGUGGGAAAUCAAUGCGAAAUUCAUUGGCUGUACCUGCAACCGUAAAGUCGGAGCGCCACCCAGCAAAGUCCCCUGUUGAACUAAGACCAGGAAAAGUUAGGUUCUACAAUGCAAAG	-27.7	.(((((...((((((((.....)))).))))........((((.((.((.((.........)).)).))))))..)))))........(((.(((((..(((........))).))))).)))........	0.353585	[[][]][]	3	0.330726	0.254796	0.102937	0.353585	0.330726	0.254796	0.102937	0.353585
AdoCbl-variant_AACY263383.1/429-559	3	GUGCUGAAAUGCAUGGUGGGAAAUUAAUGUGAAAUUCAUUGGCUGUACCUGCAACCGUAAAGUCGGAGCGCCACCCAGUAAAGUCCGCUGUUGAAUGAAGGCCAGGAAAAGUCUAAUUCUUCUAAUUAUUA	-23.8	((((.....((((.((((((....(((((.......))))).)).)))))))).(((......))).))))....((((.......))))..((((..((((........)))).))))............	0.272503	[[][]][][]	3	0.239425	0.212436	0.158457	0.272503	0.239425	0.212436	0.158457	0.272503
AdoCbl-variant_AACY277565.1/52-39	3	AUACUGAAAUGCAUGGUGGGAAAUCUUUGUGAAAUUCAUUGGCUGUACCUGCAACCGUAAAGUCGGAGCGCCACCCAGUAGAGUCCGCUGUUGAAUGAAGGCCAGGAAAAGUCUAGUUCUGCUAUUUAAAU	-24.5	......((((((..((((((...(((..(((.....)))((((.((.((.((.........)).)).))))))......))).))))))...((((..((((........)))).)))).)).))))....	0.326229	[[[][]][]]	3	0.299323	0.239569	0.120061	0.326229	0.299323	0.239569	0.120061	0.326229
AdoCbl-variant_AACY2286512.1/969-197	4	GUAUUGAAUCUUGGUGGGGAAUCAGUGUGAAAUUCAUUGGCUCUUCCUGGAACCGUAAAGUCGGAGUGCCACCCAAUAUAGUCCGCUGUUGAAUGAUGGCCAGGAAAAGUCUAGUUCUACGAUUUUAAU	-29.3	.((((((.(((......))).))))))(((((((.(((((((.(((((((..((((....((((((((..((........)).)))).))))...))))))))))).)).))))).....)))))))..	0.35574	[][]	4	0.293661	0.238514	0.139099	0.35574	0.293661	0.238514	0.139099	0.35574
AdoCbl-variant_AACY236534.1/384-266	4	GUGUUAAAAGCAUAGUGGGAAAGUGACGUGUAAUUCGUCCACAUUACUUGAUGCGGUUAUAGUCCGAAUGCCACCUAACACAAAGUAGAGCAAGGAGACUCAAUGAUUAGAAUAACUCU	-21.2	((((((...((((.(((((..(((........)))..)))))...........(((.......))).))))....))))))......(((........)))..................	0.517771	[[][]][]	4	0.32816	0.225984	0.120711	0.517771	0.32816	0.225984	0.120711	0.517771
AdoCbl-variant_AACY239769.1/524-655	4	AAGCUGAAAUGCAUGGUGGGAAAUCAGUGUGAAAUUCAUUGGCUGUGCCUGCAACCGUAGAGUCGGAGCGCCACCCAGCUUAGUCCGCUGUUGAAUGAUGGCCAGGAAAAGUCUAAUUCUACUAAUGUUAAU	-30.7	..((......))...(((((....(((((((.....)))..))))..)))))....(((((((..((..((......))....(((((((((....))))))..)))....))..)))))))..........	0.277403	[][][[][]]	4	0.246026	0.184765	0.119235	0.277403	0.246026	0.184765	0.119235	0.277403
AdoCbl-variant_ABEF14862.1/1373-1515	4	AUACUGAAAUACAUGGUGGGAAACAAUGUGGAAAUCAUUAACUGUUCCUGCAACGGUAAGAACAAGAGUUUAAGUCCGGGCACCGCCUAGUAUAGACCCCUGUUGAAUGAAGACCAGGAAAUGUCUAGUUCUACAAUGAAAAA	-26.8	........((((..(((((..........((((...........)))).((..(((...((((....))))....))).)).)))))..)))).......(((.((((..((((........)))).)))).)))........	0.221788	[[][]][]	4	0.194444	0.162157	0.116471	0.221788	0.194444	0.162157	0.116471	0.221788
AdoCbl-variant_AACY2311432.1/62-472	5	UAACUGAAAUGCAUGGUGGGAAAUCAGUGUGAAAUUCAUUGGCUCUUCCUGGAACCGUAAAGUCGGAGCGCCACCCAGUUAAGCCCUUUGCUGAACGAAGGCCAGGAAAAGUCUAGUUCUAUAAUGAAAAA	-32.2	....((((...((((.(((....))).))))...))))..((((.(((((((...(((..((.(((((.((...........)).)))))))..)))....))))))).))))...(((......)))...	0.24536	[][][]	5	0.213698	0.171738	0.122591	0.24536	0.213698	0.171738	0.122591	0.24536
						# of shapes	counts	average 2best	averae all	average min	average max	Av Free Energy
						1	61	0.905854	0.905854	0.905854	0.905854	-30.1157
						2	52	0.425978	0.425978	0.210316	0.641639	-29.0719
						3	26	0.352071	0.283718	0.147013	0.467827	-28.1773
						4	4	0.265572	0.202855	0.123879	0.343175	-27
						5	1	0.213698	0.171738	0.122591	0.24536	-32.2

## Sheet: c-di-GMP-155
riboswitch	# of shapes	sequence	free energy	shapes	probability	model	# of shapes	2-best	Av-All	min	max	2-best	Av-All	min	max
c-di-GMP-I_AAAC11.1/91418-914264	1	CAGCGAGAAAGGCAAACUGAUGGAAACAUUAGGACGCAAAACUACAGGAGCUAAGGCCGAAAGGCUACGCUAGCCAGUUACCGGA	-26.4	..........(((...((((((....))))))................(((...((((....))))..))).)))..........	0.832505	[[][]]	1	0.832505	0.832505	0.832505	0.832505	0.832505	0.832505	0.832505	0.832505
c-di-GMP-I_AACY2365487.1/1679-1764	1	UAGAGUAAAGGGCAAACCGGUCGAAAGGUCGGGACGCAAAGCCACCGGUCUAAGGGUUCAUAACCUAAGACAGCGGAGCUGCCAUC	-27.6	..........(((...((((((....)))))).......(((..(((((((.(((........))).))))..))).))))))...	0.973443	[[][]]	1	0.973443	0.973443	0.973443	0.973443	0.973443	0.973443	0.973443	0.973443
c-di-GMP-I_AAEN123.1/138415-138499	1	CAGCGAGAAAGGCAAACUGAUGGAAACAUUAGGACGCAAAACUACAGGAGCUAAGGCCGAAAGGCUACGCUAGCCAGUUACCGGA	-26.4	..........(((...((((((....))))))................(((...((((....))))..))).)))..........	0.832505	[[][]]	1	0.832505	0.832505	0.832505	0.832505	0.832505	0.832505	0.832505	0.832505
c-di-GMP-I_AAEO13.1/151854-151938	1	CAGCGAGAAAGGCAAACUGAUGGAAACAUUAGGACGCAAAACUACAGGAGCUAAGGCCGAAAGGCUACGCUAGCCAGUUACCGGA	-26.4	..........(((...((((((....))))))................(((...((((....))))..))).)))..........	0.832505	[[][]]	1	0.832505	0.832505	0.832505	0.832505	0.832505	0.832505	0.832505	0.832505
c-di-GMP-I_AAEP146.1/13744-13828	1	CAGCGAGAAAGGCAAACUGAUGGAAACAUUAGGACGCAAAACUACAGGAGCUAAGGCCGAAAGGCUACGCUAGCCAGUUACCGGA	-26.4	..........(((...((((((....))))))................(((...((((....))))..))).)))..........	0.832505	[[][]]	1	0.832505	0.832505	0.832505	0.832505	0.832505	0.832505	0.832505	0.832505
c-di-GMP-I_AAEQ143.1/9673-9589	1	CAGCGAGAAAGGCAAACUGAUGGAAACAUUAGGACGCAAAACUACAGGAGCUAAGGCCGAAAGGCUACGCUAGCCAGUUACCGGA	-26.4	..........(((...((((((....))))))................(((...((((....))))..))).)))..........	0.832505	[[][]]	1	0.832505	0.832505	0.832505	0.832505	0.832505	0.832505	0.832505	0.832505
c-di-GMP-I_AAER142.1/13642-136318	1	CAGCGAGAAAGGCAAACUGAUGGAAACAUUAGGACGCAAAACUACAGGAGCUAAGGCCGAAAGGCUACGCUAGCCAGUUACCGGA	-26.4	..........(((...((((((....))))))................(((...((((....))))..))).)))..........	0.832505	[[][]]	1	0.832505	0.832505	0.832505	0.832505	0.832505	0.832505	0.832505	0.832505
c-di-GMP-I_AAES143.1/13414-13498	1	CAGCGAGAAAGGCAAACUGAUGGAAACAUUAGGACGCAAAACUACAGGAGCUAAGGCCGAAAGGCUACGCUAGCCAGUUACCGGA	-26.4	..........(((...((((((....))))))................(((...((((....))))..))).)))..........	0.832505	[[][]]	1	0.832505	0.832505	0.832505	0.832505	0.832505	0.832505	0.832505	0.832505
c-di-GMP-I_AAML414.1/59499-594824	1	AAAAUUAAAUGGCAAAAUUAGGGAAAUCUAAUGACGCAAAACUAUAGGGAUUAAAGCUUUUAAAGCCAUAUCAGCCAGUUGCUAAA	-11.9	.........((((...((((((....))))))................(((....(((.....)))...))).)))).........	0.869234	[[][]]	1	0.869234	0.869234	0.869234	0.869234	0.869234	0.869234	0.869234	0.869234
c-di-GMP-I_AANZ15.1/14174-1499	1	CCUCGAAAAAGGCAAACCGAUCGUGAGGUCGGGACGCAAAGCCAAGGGCCACGUAAGUGGACGCCAGGCUGCCGAA	-32.2	..........(((...((((((....)))))).......((((..((.((((....))))...)).)))))))...	0.978675	[[][]]	1	0.978675	0.978675	0.978675	0.978675	0.978675	0.978675	0.978675	0.978675
c-di-GMP-I_AAOW11.1/54987-54913	1	CUCUCGAAAAGGCAAAACCCGAGUAAUCGGGUGACGCAAAGUCACGGGUCCCAAUGGGACAGCCGGACCGCCACA	-30.3	..........(((...((((((....))))))........(((.((((((((...)))))..)))))).)))...	0.91053	[[][]]	1	0.91053	0.91053	0.91053	0.91053	0.91053	0.91053	0.91053	0.91053
c-di-GMP-I_AAOX11.1/4824-496	1	UAUUGAAAAAGGCAAACUUAUUGAAAAAUAAGGACGCAAAGCCGCGAGUCUAAGGCGUAAGCUAUGAUAGUCGGGCUGCCAGG	-25.8	..........(((...((((((....)))))).......((((.((((((...(((....)))..)))..))))))))))...	0.959789	[[][]]	1	0.959789	0.959789	0.959789	0.959789	0.959789	0.959789	0.959789	0.959789
c-di-GMP-I_AAPH129.1/2425-23938	1	GUAUGUAAAGGGCAAACUAGUCGAAAGGCUAGGACGCAAAGCUACCGGUUUAAGGGUUACACAGACCUAUGACAGCGGAGCCGCCAUA	-28.7	..........(((...((((((....))))))........(((.((((((...(((((.....)))))..)))..)))))).)))...	0.9645	[[][]]	1	0.9645	0.9645	0.9645	0.9645	0.9645	0.9645	0.9645	0.9645
c-di-GMP-I_AAVO22.1/48259-48176	1	AUAGCAUAAAGGCAAACCUGCUGAAAGGCAGGGACGCAAAGCCACGGGUCUAAGGUCGUGAGACUAAGGCAGCCGGUUGCCGCA	-32	..........(((((.((((((....))))))............(((((((..((((....)))).))))..))).)))))...	0.893039	[[][]]	1	0.893039	0.893039	0.893039	0.893039	0.893039	0.893039	0.893039	0.893039
c-di-GMP-I_AAWL117.1/11338-11251	1	ACAUAAGUUGGGCAAACCCGGCGAAAGCCGGGGACGCAAAGCCAUGGGUCUAAGGACAUUGGGUGUCUAUGAUCGCCAGGUUGCCAAU	-35.2	......(((((((...((((((....))))))...))..((((.((((((...((((((...))))))..)))..))))))).)))))	0.91625	[[][]]	1	0.91625	0.91625	0.91625	0.91625	0.91625	0.91625	0.91625	0.91625
c-di-GMP-I_ABAX35.1/232139-23252	1	AAUUUUCAUCGGUAAAGCUGCCGAAAGGCAGUGACACAAAGCCAAGGGUCUAAAGUCUUACAUAAGACUAUGACAGCCGGUUGCCACA	-29.3	..........((((..((((((....))))))........(((....(((...((((((....))))))..)))....)))))))...	0.941168	[[][]]	1	0.941168	0.941168	0.941168	0.941168	0.941168	0.941168	0.941168	0.941168
c-di-GMP-I_ABDT156.2/21523-2167	1	AAGUAUUAAUGGCAAAAUUAGAGAAAUCUAAUGACGCAAAGCUAUAGGAGCUAAAGUUAAAAAACUAUGCUAGCCAGUUGCUAAC	-21.5	.((((....((((...((((((....))))))...(((.((((.....))))..((((....)))).)))..))))..))))...	0.907277	[[][[][]]]	1	0.907277	0.907277	0.907277	0.907277	0.907277	0.907277	0.907277	0.907277
c-di-GMP-I_ABDV16.1/21251-21334	1	UAAAAAAAUGGGCAAAAUUAGAGAAAUCUAAUGACGCAAAGCUAUAGGGACUAAGGUUUAUAACUAUGUCAGCCAGUUGCCAAA	-16.5	..........(((((.((((((....))))))..............(((((...(((.....)))..)))..))..)))))...	0.892923	[[][]]	1	0.892923	0.892923	0.892923	0.892923	0.892923	0.892923	0.892923	0.892923
c-di-GMP-I_ABDX14.1/24814-24897	1	UAAAAAAAUGGGCAAAAUUAGAGAAAUCUAAUGACGCAAAGCUAUAGGGACUAAGGUUUAUAACUAUGUCAGCCAGUUGCCAAA	-16.5	..........(((((.((((((....))))))..............(((((...(((.....)))..)))..))..)))))...	0.892923	[[][]]	1	0.892923	0.892923	0.892923	0.892923	0.892923	0.892923	0.892923	0.892923
c-di-GMP-I_ABDY17.1/25749-25832	1	UAAAAAAAUGGGCAAAAUUAGAGAAAUCUAAUGACGCAAAGCUAUAGGGACUAAGGUUUAUAACUAUGUCAGCCAGUUGCCAAA	-16.5	..........(((((.((((((....))))))..............(((((...(((.....)))..)))..))..)))))...	0.892923	[[][]]	1	0.892923	0.892923	0.892923	0.892923	0.892923	0.892923	0.892923	0.892923
c-di-GMP-I_ABED212.1/2557-2651	1	GCAAUUUUUUGGCAAACUUGUCGAAAGGCAAGGACGCAAAGCCAUAGGGGCUAAGGUUCGGGGCAUUUCCCGGAUGAUGCCAGCCGGUUGCUUCC	-39.6	((((((..((((((..((((((....)))))).......((((.....))))...((((((((....))))))))..))))))..))))))....	0.938267	[[][][]]	1	0.938267	0.938267	0.938267	0.938267	0.938267	0.938267	0.938267	0.938267
c-di-GMP-I_AE14299.1/1112481-1112574	1	CACCGUAUUGGGCAAACUAAUUGAAAAAUUAGGACGCAAAGCCUCCGGUCUAAGGUUGUAAAGGGAUGUUAACUAAGAUAGCGGGGUUGCUUAA	-21.1	.......(((((((..((((((....))))))........(((.(((((((..(((((...........))))).))))..)))))))))))))	0.822399	[[][]]	1	0.822399	0.822399	0.822399	0.822399	0.822399	0.822399	0.822399	0.822399
c-di-GMP-I_AE15927.1/47713-47788	1	CCACGAUAAAGGCAAAACUAUUGAAAGAUAGUGACGCAAAGCUAUAGGGUCUGUAAAAUGACAGCCAGUUAUCGAA	-20.5	...((((((..((...((((((....))))))...))..........((.((((......))))))..))))))..	0.980794	[[][]]	1	0.980794	0.980794	0.980794	0.980794	0.980794	0.980794	0.980794	0.980794
c-di-GMP-I_AE16879.1/397292-397376	1	CAGCGAGAAAGGCAAACUGAUGGAAACAUUAGGACGCAAAACUACAGGAGCUAAGGCCGAAAGGCUACGCUAGCCAGUUACCGGA	-26.4	..........(((...((((((....))))))................(((...((((....))))..))).)))..........	0.832505	[[][]]	1	0.832505	0.832505	0.832505	0.832505	0.832505	0.832505	0.832505	0.832505
c-di-GMP-I_AE17194.1/54284-54368	1	CAGCGAGAAAGGCAAACUGGUGGAAACAUUAGGACGCAAAACUACAGGAGCUAAGGCCGAAAGGCUACGCUAGCCAGUUACCGGA	-25.9	..........(((...((((((....))))))................(((...((((....))))..))).)))..........	0.83168	[[][]]	1	0.83168	0.83168	0.83168	0.83168	0.83168	0.83168	0.83168	0.83168
c-di-GMP-I_AE17225.1/39735-397389	1	CAGCGAGAAAGGCAAACUGAUGGAAACAUUAGGACGCAAAACUACAGGAGCUAAGGCCGAAAGGCUACGCUAGCCAGUUACCGGA	-26.4	..........(((...((((((....))))))................(((...((((....))))..))).)))..........	0.832505	[[][]]	1	0.832505	0.832505	0.832505	0.832505	0.832505	0.832505	0.832505	0.832505
c-di-GMP-I_AE17334.2/397292-397376	1	CAGCGAGAAAGGCAAACUGAUGGAAACAUUAGGACGCAAAACUACAGGAGCUAAGGCCGAAAGGCUACGCUAGCCAGUUACCGGA	-26.4	..........(((...((((((....))))))................(((...((((....))))..))).)))..........	0.832505	[[][]]	1	0.832505	0.832505	0.832505	0.832505	0.832505	0.832505	0.832505	0.832505
c-di-GMP-I_AE17355.1/421273-421357	1	CAGCGAGAAAGGCAAACUGAUGGAAACAUUAGGACGCAAAACUACAGGAGCUAAGGCCGAAAGGCUACGCUAGCCAGUUACCGGA	-26.4	..........(((...((((((....))))))................(((...((((....))))..))).)))..........	0.832505	[[][]]	1	0.832505	0.832505	0.832505	0.832505	0.832505	0.832505	0.832505	0.832505
c-di-GMP-I_AM18355.1/3266964-3266879	1	AAAAUUAAAUGGCAAAAUUAGGGAAAUCUAAUGACGCAAAACUAUAGGGAUUAAAGCUUUUAAAGCCAUAUCAGCCAGUUGCUAAA	-11.9	.........((((...((((((....))))))................(((....(((.....)))...))).)))).........	0.869234	[[][]]	1	0.869234	0.869234	0.869234	0.869234	0.869234	0.869234	0.869234	0.869234
c-di-GMP-I_AP684.1/3227495-3227385	1	CAGCGAUAAAGGCACACCCGCCGAAAGACGGGGCCGCAAAGCCACGGGGCUACAGGAAGCGGGCGCCGCCCUGCCGGGUCUCCCGCCUCCCAUGCUAGCCGGGCUGCCGCU	-47.3	.((((.....(((...((((........)))))))....((((.((((((....(((.(((((....((((....))))..))))).)))...)))..)))))))..))))	0.994746	[[][]]	1	0.994746	0.994746	0.994746	0.994746	0.994746	0.994746	0.994746	0.994746
c-di-GMP-I_AP823.1/522217-522127	1	UAAAGUCAAGGGCAAACCUGCCUAAAGGCAGGGACGCAAAACCGUAGGAUCUAAGGUGCUUAAAAGGUGCUAUGAUAGCCUGGUUGCCAAU	-27.9	..........(((...((((((....)))))).......((((..((((((...((..((.....))..))..)))..))))))))))...	0.960205	[[][]]	1	0.960205	0.960205	0.960205	0.960205	0.960205	0.960205	0.960205	0.960205
c-di-GMP-I_BA16.3/151292-15129	1	UAAAAAAAUGGGCAAAAUUAGAGAAAUCUAAUGACGCAAAGCUAUAGGGACUAAGGUUUAUAACUAUGUCAGCCAGUUGCCAAA	-16.5	..........(((((.((((((....))))))..............(((((...(((.....)))..)))..))..)))))...	0.892923	[[][]]	1	0.892923	0.892923	0.892923	0.892923	0.892923	0.892923	0.892923	0.892923
c-di-GMP-I_BA28.3/258327-258243	1	CUCAGAAAAAGGCAAACCUAUUGAAAGAUGGGGACGCAAAGUCACAGAUCUAAGGUAUUUUUACUAAGAUGGCUGGACUAUCUGG	-24.3	..((((.....((...((((((....))))))...))..((((.(((((((..((((....)))).))))..))))))).)))).	0.99793	[[][]]	1	0.99793	0.99793	0.99793	0.99793	0.99793	0.99793	0.99793	0.99793
c-di-GMP-I_BX842649.1/31567-31484	1	UUUGCCUCAAGGCAAACCGUCGGAAACGGCGGGACGCAAAGCUAAAGGGGUGUCGGUGCAAAGCCACGCCAGCCAGCUGCCAAA	-34.5	.(((((....))))).((((((....))))))...((..((((.....(((((.(((.....))))))))....))))))....	0.973003	[][][]	1	0.973003	0.973003	0.973003	0.973003	0.973003	0.973003	0.973003	0.973003
c-di-GMP-I_CP1.1/414665-414749	1	CAGCGAGAAAGGCAAACUGAUGGAAACAUUAGGACGCAAAACUACAGGAGCUAAGGCCGAAAGGCUACGCUAGCCAGUUACCGGA	-26.4	..........(((...((((((....))))))................(((...((((....))))..))).)))..........	0.832505	[[][]]	1	0.832505	0.832505	0.832505	0.832505	0.832505	0.832505	0.832505	0.832505
c-di-GMP-I_CP112.1/841128-841197	1	CGAGAAUCAAGCCAACCCGCCUCAGGCGGGACGGAAAGCCACGGGUCUUUCAGACAGCCGGGUUGCCUCG	-27.7	((((.......((..((((((...))))))..))..((((.((((((.....)))..)))))))..))))	0.994647	[[][]]	1	0.994647	0.994647	0.994647	0.994647	0.994647	0.994647	0.994647	0.994647
c-di-GMP-I_CP1124.1/2736237-273616	1	CACACGAAAAGGCAAACCCAGGGUAACCUGGGGACGCAAAGCCACCUGUCCAGCAUUCUGGAAAGAGGGGUUGUCGAA	-30.8	....(((....((...((((((....))))))...))..((((.(((.(((((....)))))...))))))).)))..	0.961997	[[][]]	1	0.961997	0.961997	0.961997	0.961997	0.961997	0.961997	0.961997	0.961997
c-di-GMP-I_CP1139.1/178753-178835	1	UCACGAACAUGGCAAACUACAUGAAAAUGUAGGACGCAAAGCUUCCGGCCUAAGUAUUUAUAUAAGGUAGCGGGGUUGCCGAC	-20.82	.........((((((.((((((....))))))...........((((((((.............))))..)))).))))))..	0.934032	[[][]]	1	0.934032	0.934032	0.934032	0.934032	0.934032	0.934032	0.934032	0.934032
c-di-GMP-I_CP116.1/5329-532975	1	AUCCCGAAAGGGCAAACCCGCCGCGAGGCGGGGGCGCAAAGCGACCGGUCUCGAAAGAGAUAGCGGCGCUGCCGUG	-44.3	..(((....)))....((((((....)))))).(((...((((.((((((((....)))))..)))))))..))).	0.987069	[][][]	1	0.987069	0.987069	0.987069	0.987069	0.987069	0.987069	0.987069	0.987069
c-di-GMP-I_CP1177.1/46465-464149	1	CAGCGAGAAAGGCAAACUGGUGGAAACAUUAGGACGCAAAACUACAGGAGCUAAGGCCGAAAGGCUACGCUAGCCAGUUACCGGA	-25.9	..........(((...((((((....))))))................(((...((((....))))..))).)))..........	0.83168	[[][]]	1	0.83168	0.83168	0.83168	0.83168	0.83168	0.83168	0.83168	0.83168
c-di-GMP-I_CP1215.1/397645-397729	1	CAGCGAGAAAGGCAAACUGAUGGAAACAUUAGGACGCAAAACUACAGGAGCUAAGGCCGAAAGGCUACGCUAGCCAGUUACCGGA	-26.4	..........(((...((((((....))))))................(((...((((....))))..))).)))..........	0.832505	[[][]]	1	0.832505	0.832505	0.832505	0.832505	0.832505	0.832505	0.832505	0.832505
c-di-GMP-I_CP1336.1/1127881-1127794	1	AUUCGACAAUAGCAAACCUGGCGAAAGCCAGGGACGCAAAGCUAUGGGUCUUCCUGGAUACACUCCUGAUGAUCGCCAAGCUACCGAA	-32	.((((......((...((((((....))))))...))..((((.((((((.((..(((.....))).)).)))..)))))))..))))	0.985019	[[][]]	1	0.985019	0.985019	0.985019	0.985019	0.985019	0.985019	0.985019	0.985019
c-di-GMP-I_CP139.1/3356677-335661	1	UAACGAUAAUACUAAACCAUUCGCGAGAAUGGGGCGGAAAGCCUAUAGGGUCUCAAGCAGACAGCCGGGUUGCCGAA	-22.4	................((((((....))))))..(((..(((((.....((((.....))))....))))).)))..	0.907929	[][]	1	0.907929	0.907929	0.907929	0.907929	0.907929	0.907929	0.907929	0.907929
c-di-GMP-I_CP142.2/198737-1987116	1	UCCCGAUAAAACCAAACCUGUCGCAAGACAGGGACGGAAAGCAACGGAUCUUCGAACCAGAAGAUGGCCGAGCUGCCGAA	-29.4	................((((((....))))))..(((..(((..(((((((((......))))))..))).))).)))..	0.908181	[][]	1	0.908181	0.908181	0.908181	0.908181	0.908181	0.908181	0.908181	0.908181
c-di-GMP-I_CP148.1/824437-824354	1	UUUCCGAAAGGGCAAACUUCGGGUAACCGGGGGACGCAAAGCCACGGGUCCUGACUCCAUGGUCAGGAUAGCCGGGUUGUCGAA	-35.8	..(((....)))....((((((....))))))..((...((((.((((((((((((....)))))))))..)))))))..))..	0.976283	[][][]	1	0.976283	0.976283	0.976283	0.976283	0.976283	0.976283	0.976283	0.976283
c-di-GMP-I_CP152.1/1667937-1667858	1	GCGCAGUUUGGGCAAACCCGGAGCGAUCCGGCGACGCAAAGCUACAGGGACUCCCUUGCGGGAGUUUGCCAGUUGCCCGC	-30.5	.........((((((..(((((....)))))...............(((((((((....)))))))..))..))))))..	0.876223	[[][]]	1	0.876223	0.876223	0.876223	0.876223	0.876223	0.876223	0.876223	0.876223
c-di-GMP-I_CP1598.1/397192-397276	1	CAGCGAGAAAGGCAAACUGAUGGAAACAUUAGGACGCAAAACUACAGGAGCUAAGGCCGAAAGGCUACGCUAGCCAGUUACCGGA	-26.4	..........(((...((((((....))))))................(((...((((....))))..))).)))..........	0.832505	[[][]]	1	0.832505	0.832505	0.832505	0.832505	0.832505	0.832505	0.832505	0.832505
c-di-GMP-I_CP198.1/769828-769735	1	CUCCGGAAAUGGUAAACCCAUCGAAAGGUGGGGACACAAAGUCACGGGCCUGUAGCCGGUUAUUUUUAACCGGUAUGGCAGCCGGACUGCCGAA	-42.4	...(((...((((...((((((....)))))).)).)).((((.((((((....((((((((....))))))))..)))..))))))).)))..	0.965696	[[][]]	1	0.965696	0.965696	0.965696	0.965696	0.965696	0.965696	0.965696	0.965696
c-di-GMP-I_CP2.3/37867-378693	1	AGCAGAUAAAGGCAAACCUGCGGAAACGCAGGGACGCAAAGCCAUGGCCUAAGGUGCUGACGGUGCUACGGUUGACAGGUUGCCGAA	-29.5	..........((((..((((((....))))))........(((.(((((...(((((.....)))))..)))))...)))))))...	0.859074	[[][]]	1	0.859074	0.859074	0.859074	0.859074	0.859074	0.859074	0.859074	0.859074
c-di-GMP-I_CP232.1/1536251-1536164	1	AUCAACAAAGGGCAAACCUGUCGAAAGGCAGGGACGCAAAGCCAUGGGCCUAAAGCCCGACAAGGGCUAUGGUUGCCAGGUUGCCGGU	-37.3	..........((((..((((((....))))))........(((.((((((...(((((.....)))))..)))..))))))))))...	0.972523	[[][]]	1	0.972523	0.972523	0.972523	0.972523	0.972523	0.972523	0.972523	0.972523
c-di-GMP-I_CP246.1/1695696-1695613	1	UAAAAAAAUGGGCAAAAUUAGAGAAAUCUAAUGACGCAAAGCUAUAGGGACUAAGGUUUAUAACUAUGUCAGCCAGUUGCCAAA	-16.5	..........(((((.((((((....))))))..............(((((...(((.....)))..)))..))..)))))...	0.892923	[[][]]	1	0.892923	0.892923	0.892923	0.892923	0.892923	0.892923	0.892923	0.892923
c-di-GMP-I_CP251.1/2466924-2466841	1	CACGCUUCAGGGCAAUUCACCCGUACCCAGGGUGAAGCGCAAAGCCGCGGGUCCGGUGAACGCCGGACGGCCGUGGCCGCCGUG	-44.3	.......((.(((..(((((((.......))))))).......((((((((((((((....)))))))..))))))).))).))	0.984108	[[][]]	1	0.984108	0.984108	0.984108	0.984108	0.984108	0.984108	0.984108	0.984108
c-di-GMP-I_CP284.1/5376-52984	1	AAAUGUUAAGGGCAACCUUGGUUGAAAAACCAAGGACGCAAAGUCACCGGUCUAAGGUAAGCAGCUUGCUACUAUGACAGCGGAACCGCCAUA	-30	..........(((..((((((((....)))))))).(((...((((..(((....((((((...))))))))).)))).))).....)))...	0.831839	[[][]]	1	0.831839	0.831839	0.831839	0.831839	0.831839	0.831839	0.831839	0.831839
c-di-GMP-I_CP312.1/144529-1445126	1	UUUAAAAUUCGGCAAAAUUAGAGAAAUCUAAUGACGCAAAGCUAUAGGGACUAAGGUUUAUAACUAUGUCAGCCAGUUGCCAAA	-16.8	..........(((((.((((((....))))))..............(((((...(((.....)))..)))..))..)))))...	0.901609	[[][]]	1	0.901609	0.901609	0.901609	0.901609	0.901609	0.901609	0.901609	0.901609
c-di-GMP-I_CP32.1/2534228-2534317	1	UGCUGUGGAAGGCAAACCAGUUUUAAAGACUGGGACGCAAAGCCUCCGAUCUAAAGGUUUGCUUGUACCUAUGAUAGCGGGGAUCCCACA	-27.7	...(((((...((...((((((.....))))))...)).....((((((((...((((........))))..)))..)))))...)))))	0.969037	[[][]]	1	0.969037	0.969037	0.969037	0.969037	0.969037	0.969037	0.969037	0.969037
c-di-GMP-I_CP382.1/1871611-1871526	1	CAACGAUAAAGGCAAAUUUAGUGAAAACUAGAGACGCAAAGCUAAAGGGCCUUCCUUAGUUAUUAAGAUGGCAGCCAGUUACCGAA	-17.4	...((.(((.(((...((((((....))))))................(((...(((((...)))))..))).)))..))).))..	0.867924	[[][]]	1	0.867924	0.867924	0.867924	0.867924	0.867924	0.867924	0.867924	0.867924
c-di-GMP-I_CP462.1/551681-551596	1	UAGAGUAAAGGGCAAACCGGUCGAAAGGUCGGGACGCAAAGCCACCGGUCUAAGGGUUCAUAACCUAAGACAGCGGAGCUGCCAUC	-27.6	..........(((...((((((....)))))).......(((..(((((((.(((........))).))))..))).))))))...	0.973443	[[][]]	1	0.973443	0.973443	0.973443	0.973443	0.973443	0.973443	0.973443	0.973443
c-di-GMP-I_CP469.1/3587317-3587229	1	UAGUGUAAAAGGCAAACCAAUCGAAAGAUUGGGACGCAAAGCCUCCGGUCUAAGGGUUCGUUUGUACCUAUGAUAGCGGGGAUACCACA	-27.8	..(((......((...((((((....))))))...)).....((((((((...((((........))))..)))..)))))....))).	0.981564	[[][]]	1	0.981564	0.981564	0.981564	0.981564	0.981564	0.981564	0.981564	0.981564
c-di-GMP-I_CP482.1/3118185-3118275	1	GCCUGAAAAAGGCAAACCAUUCGAAAGGAUGGGGCGCAAAACCACUGGUCUAAAUCCCGGAAAUUCGGGACAUGACAGCAGGGCUGCCGGG	-34.5	((((.....))))...((((((....))))))((((.....((.((((((....((((((....))))))...)))..))))).))))...	0.964935	[][][]	1	0.964935	0.964935	0.964935	0.964935	0.964935	0.964935	0.964935	0.964935
c-di-GMP-I_CP485.1/435376-43546	1	CAGCGAGAAAGGCAAACUGAUGGAAACAUUAGGACGCAAAACUACAGGAGCUAAGGCCGAAAGGCUAUGCUAGCCAGUUACCGGA	-27.1	..........(((...((((((....))))))................(((...((((....))))..))).)))..........	0.878116	[[][]]	1	0.878116	0.878116	0.878116	0.878116	0.878116	0.878116	0.878116	0.878116
c-di-GMP-I_CP568.1/3637613-3637528	1	UUUUGAAAAGGGCAAAUCUAUCGAAAGAUAGAGACGCAAAGCCAACGAGUCUAAGGUGGAAACACUAUGACGGUCGGGUUGCCAAA	-29.9	..........(((((.((((((....)))))).........((.((..(((...((((....))))..))).)).)).)))))...	0.946984	[[][]]	1	0.946984	0.946984	0.946984	0.946984	0.946984	0.946984	0.946984	0.946984
c-di-GMP-I_CP612.1/11764-117147	1	AAAAUUAAAAGGCAAACUUUCCGAAAGGAAAGGACGCAAAGCCACGGGCCUAAGGACAUUGUCUAUGGUAGCCGGGCCGCCUUA	-32.4	........(((((...((((((....))))))........(((.((((((...((((...))))..)))..)))))).))))).	0.999496	[[][]]	1	0.999496	0.999496	0.999496	0.999496	0.999496	0.999496	0.999496	0.999496
c-di-GMP-I_CP644.1/4164-415954	1	UAGAGUAAAGGGCAAACCGAUCGAAAGGUCGGGACGCAAAGCCACCGGUCUAAGGGUGUAGAUACCUAAGACAGCGGAGCUGCCAAC	-30.4	..........(((...((((((....)))))).......(((..(((((((.(((.........))).))))..))).))))))...	0.967602	[[][]]	1	0.967602	0.967602	0.967602	0.967602	0.967602	0.967602	0.967602	0.967602
c-di-GMP-I_CP66.1/187923-1879288	1	CUCUCGAAACGGCAAGCAUUAAGUAAUUAAUGUACGCAAAGCCACAGGCCCUAAUUGCAUAGCAAAAGGGUGGCUGGGUUACCGAA	-25.8	...(((.....((..(((((((....)))))))..))..((((.((((((((..((((...)))).)))))..)))))))..))).	0.969495	[[][]]	1	0.969495	0.969495	0.969495	0.969495	0.969495	0.969495	0.969495	0.969495
c-di-GMP-I_CP698.1/24758-247587	1	CCGACGAAAAGGCAAAGCACGGGCAACCGUGUGACGCAAAGCUACCUGUCCAGUUGCAACUGGAUAGAGGGGCUGCCGAA	-34.8	..........(((...((((((....)))))).......((((..(((((((((....)))))))))...)))))))...	0.962274	[[][]]	1	0.962274	0.962274	0.962274	0.962274	0.962274	0.962274	0.962274	0.962274
c-di-GMP-I_CP724.1/79814-7992	1	UGUUGAUAAAGGCAAACUUAUUGAAAAAUAAGGACGCAAAGCUAUGGAUCUAAGGGAAGUUGUAUUCCUAUGAUUGCCAGGUUGCCGAA	-20.7	..........((((..((((((....))))))........(((.((((((...(((((......)))))..)))..))))))))))...	0.896567	[[][]]	1	0.896567	0.896567	0.896567	0.896567	0.896567	0.896567	0.896567	0.896567
c-di-GMP-I_CP764.1/42958-42145	1	GGGCGAGAAAGGCAAACUCGUGGAAACAUAAGGCUGCAAAACUGUAGGGCUUAAGGUCAAGAGAAGGCGAAGCUAGUCAGUUACCGAA	-25.7	((.........(((..((..((....))..))..)))..(((((...(((((...(((.......))).)))))...))))).))...	0.959839	[[][]]	1	0.959839	0.959839	0.959839	0.959839	0.959839	0.959839	0.959839	0.959839
c-di-GMP-I_CP851.1/444914-444958	1	UGAUGAAAAAGGCAAAACCUGUGAAAGCAGGUGACGCAAAGCAUCCAGCCUAAGGGGACACCUAUGGCAGUGGCGCUACCGCA	-29.3	.((((......((...((((((....))))))...))....))))..(((..(((.....)))..))).((((.....)))).	0.9934	[][][]	1	0.9934	0.9934	0.9934	0.9934	0.9934	0.9934	0.9934	0.9934
c-di-GMP-I_CP859.1/28979-28156	1	UCAUGCUAAAGCCAAACUCCGGGCGACCGGAGGACGGAAAGCAACGGGUCUUAAUAUAAAGACAGCCGGGCUGCCAUG	-28.4	.((((....((((...((((((....))))))............((((((((......)))))..)))))))..))))	0.85582	[[][]]	1	0.85582	0.85582	0.85582	0.85582	0.85582	0.85582	0.85582	0.85582
c-di-GMP-I_CP884.1/423666-423571	1	UUUGCGCACCAGCACACCCGUACGAAAGGCGGGGUCGCAAAGCCUCCGGUCUACCCCCGCCCUUUGACGGGCGGGCAUGACAGCGGGGUUGCCAGG	-40.9	.(((.((....((((.(((((.......))))))).))..((((.((((((....(((((((......)))))))...)))..)))))))))))).	0.943365	[[][]]	1	0.943365	0.943365	0.943365	0.943365	0.943365	0.943365	0.943365	0.943365
c-di-GMP-I_CP923.1/219645-219558	1	UGUUGAAAAAGGCAAACUCGUCGAAAGGCGGGGACGCAAAGCCACGGGUCUAAAGCGAUAGUUUUGCUAUGAUAGCCGGGCUGCCAAC	-32.8	..........(((...((((((....)))))).......((((.((((((...(((((.....)))))..)))..))))))))))...	0.965229	[[][]]	1	0.965229	0.965229	0.965229	0.965229	0.965229	0.965229	0.965229	0.965229
c-di-GMP-I_CP924.1/154117-154183	1	UGUUGAAAAAGGCAAACUCGUCGAAAGGCGGGGACGCAAAGCCACGGGUCUAAAGCGAUAGUUUUGCUAUGAUAGCCGGGCUGCCAAC	-32.8	..........(((...((((((....)))))).......((((.((((((...(((((.....)))))..)))..))))))))))...	0.965229	[[][]]	1	0.965229	0.965229	0.965229	0.965229	0.965229	0.965229	0.965229	0.965229
c-di-GMP-I_CP961.1/1418939-141959	1	AAUGUACAAAGGCAAACCAAUCGAAAGGUUGGGACGCAAAGCUUCCGGUCUAAGGGGAUAGUGUUUGAGAGGGUCGCACUCUUAACGUUAUUUUGGUACCUAUGAUAGCGGGGAUGUUACA	-32.1	..((((((...((...((((((....))))))...))...(((((.(((((((...(((((((.(((((((.......)))))))))))))))))).)))...)).))).....))).)))	0.835558	[[][]]	1	0.835558	0.835558	0.835558	0.835558	0.835558	0.835558	0.835558	0.835558
c-di-GMP-I_CR37867.1/196774-196861	1	GUAUGUAAAGGGCAAACUAGUCGAAAGGCUAGGACGCAAAGCUACCGGUUUAAGGGUUAUUAAGACCUAUGACAGCGGAGCCGCCAUA	-28.7	..........(((...((((((....))))))........(((.((((((...(((((.....)))))..)))..)))))).)))...	0.962882	[[][]]	1	0.962882	0.962882	0.962882	0.962882	0.962882	0.962882	0.962882	0.962882
c-di-GMP-I_CR55536.1/718866-71895	1	CUCUGAAAAAGGCAAACCCGUCGAAAGGCGGGGACGCAAAAUCACCGGUCUACAGGGGUCGCCCCAUGACAGCGGGAUUGCCAGG	-33.2	..........(((...((((((....)))))).......((((.((((((....((((...))))..)))..))))))))))...	0.990551	[[][]]	1	0.990551	0.990551	0.990551	0.990551	0.990551	0.990551	0.990551	0.990551
c-di-GMP-I_CT57372.1/4912-49195	1	GAUUGAAAAAGGCAAACCAACCGCAAGUUUGGGACGCAAAGCCAUGGGUCUUAAGCGUGAGUUCUUUAUACGUAAAGAUUGCCAGGUUGCCGAA	-27	..........(((.((((....(((.(((((((((.((......)).)))))))))......((((((....)))))).)))..)))))))...	0.969894	[[][]]	1	0.969894	0.969894	0.969894	0.969894	0.969894	0.969894	0.969894	0.969894
c-di-GMP-I_DQ898548.1/1361-1448	1	CCCGUUUCAGGGCAAACUCACCGAAAGGUGGGGACGCAAAGCCUCCGGUCUACGGGACGCAUGUGCCUAUGACAGCGGGGUUGCCGGU	-37.5	((((((((((((((..((((((....))))))........((.((((.....))))..))...))))).))).)))))).........	0.993708	[[][]]	1	0.993708	0.993708	0.993708	0.993708	0.993708	0.993708	0.993708	0.993708
c-di-GMP-I_Y155.1/784-87	1	AGCAGAUAAAGGCAAACCUGCGGAAACGCAGGGACGCAAAGCCAUGGCCUAAGGUACUGACGGUGCUACGGUUGACAGGUUGCCGAA	-30.5	..........((((..((((((....))))))........(((.(((((...(((((.....)))))..)))))...)))))))...	0.91924	[[][]]	1	0.91924	0.91924	0.91924	0.91924	0.91924	0.91924	0.91924	0.91924
c-di-GMP-I_AAJM117.1/5655-5567	2	AAAAUAAAUAGGCACACUGUUCGAAAGGAUAGGUCGCAAAGCUAAGAGUCUAAGGUAAUGAAAAUUACUAUGAUAGUCUGGUUGCAGUU	-22.5	...........((((.((((((....)))))))).))...((..((((((...((((((....))))))..)))..)))....))....	0.717781	[][]	2	0.49611	0.49611	0.274439	0.717781	0.49611	0.49611	0.274439	0.717781
c-di-GMP-I_AAKH318.1/6186-617954	2	GUCACACUUUGGCAAACCCUUUGAAAAAAUGGGACGCAAAGCCUCCGGUCUGUCGGUCAAGAAAGCUCAUAAAGCCCUCUUACACCUAGGAUAGCGGGGUUACCAAU	-26.5	........((((....((((((....))).)))......((((.(((..((((((((.((((..(((.....)))..))))..)))...)))))))))))).)))).	0.528393	[[][]]	2	0.446101	0.446101	0.36381	0.528393	0.446101	0.446101	0.36381	0.528393
c-di-GMP-I_AAKI272.1/1268-12154	2	UCACGCACAGGGCAAACCAUUCGAAAGAGUGGGACGCAAAGCCUCCGGCCUAAACCAGAAGACGUGGUAGGUAGCGGGGUUACCGAU	-29	.........((((...((((((....))))))...))..((((.(((((((..((((.......))))))))..))))))).))...	0.770644	[[][]]	2	0.456498	0.456498	0.142353	0.770644	0.456498	0.456498	0.142353	0.770644
c-di-GMP-I_AAKJ23.1/26337-26423	2	UCACGCACAGGGCAAACCAUUCGAAAGAGUGGGACGCAAAGCCUCCGGCCUAAACCAGAAGACGUGGUAGGUAGCGGGGUUACCGAU	-29	.........((((...((((((....))))))...))..((((.(((((((..((((.......))))))))..))))))).))...	0.770644	[[][]]	2	0.456498	0.456498	0.142353	0.770644	0.456498	0.456498	0.142353	0.770644
c-di-GMP-I_AAKK261.1/16343-16432	2	UCACGCACAGGGCAAACCAUUCGAAAGGGUGGGACGCAAAGCCUCCGGCCUGAACCAUAAUACUAUAUGGAAGGUAGCGGGGUUACCGAU	-30.3	.........((((...((((((....))))))...))..((((.(((((((...(((((......))))).))))..))))))).))...	0.761263	[[][]]	2	0.450957	0.450957	0.140652	0.761263	0.450957	0.450957	0.140652	0.761263
c-di-GMP-I_AAMR121.1/11847-11762	2	UCACGCACAGGGCAAAUCACUUGAAAGAGUGAGACGCAAAGCUUCCGGCCUAAACCACUCGUUGGUAUGGUAGCGGGGUUACCGAU	-22.9	.........((((...((((((....))))))...))..(((.(((((((...((((.....))))..)))..))))))).))...	0.600835	[[][]]	2	0.377671	0.377671	0.154507	0.600835	0.377671	0.377671	0.154507	0.600835
c-di-GMP-I_AAMX114.1/2124-21112	2	UUGUUUAACUGCCAAACUCAUCGCGAGAUGAGGACGGAAAGCCACGGGUCUCAGAGUGUGUUGAGAUGUAUCUCAGAUAGCCGGGUUGCGGAA	-28	........((((....((((((....)))))).......((((.(((.((((((......))))))..((((...)))).)))))))))))..	0.722479	[[][[][]]]	2	0.473643	0.473643	0.224807	0.722479	0.473643	0.473643	0.224807	0.722479
c-di-GMP-I_AAOH111.1/15155-1571	2	GUUCGUAAAGGGCAAACUUAGUGAAAAUUAAGGACGCAAAGCUAUUGGUCUAAGGGUAUUUACCUAUGAUUGCAAAGCUGCCAAC	-19.1	..........(((...((((((....)))))).......((((.((((((...((((....))))..)))..))))))))))...	0.818641	[[][]]	2	0.471796	0.471796	0.124952	0.818641	0.471796	0.471796	0.124952	0.818641
c-di-GMP-I_AAPS139.1/21459-21548	2	UCACGCACAGGGCAAACCAUUCGAAAGAGUGGGACGCAAAGCCUCCGGCCUGAACCAUAUUACGAUAUGGAAGGUAGCGGGGUUACCGAU	-32.4	.........((((...((((((....))))))...))..((((.(((((((...((((((....)))))).))))..))))))).))...	0.761346	[[][]]	2	0.450986	0.450986	0.140627	0.761346	0.450986	0.450986	0.140627	0.761346
c-di-GMP-I_AASZ11.1/4254-4168	2	AUAGCGAAAGGGCAAAGUCACCGAAAGAUGGCGACGCAAAACCGUGGAUCUAAAGCCAUUUAUGGCCAAGAUAGCCAGGUUACCGAA	-21.1	.........((.....(((.(((.....))).)))....((((.(((((((...((((....))))..))))..))))))).))...	0.717762	[[][]]	2	0.468165	0.468165	0.218568	0.717762	0.468165	0.468165	0.218568	0.717762
c-di-GMP-I_AATC15788.1/229-145	2	UUUUGUAAAAGGCAAAAUAAAUGAAAAUUUAUGACGCAAAGCCAAGGUCUAAGAGCUAUAUGCUUAUGAUAGCUAGGUUGCACAA	-16.5	...(((((...((...((((((....))))))...))..(((....(((...((((.....))))..))).)))...)))))...	0.533189	[[][]]	2	0.457555	0.457555	0.381921	0.533189	0.457555	0.457555	0.381921	0.533189
c-di-GMP-I_AATY12.1/114977-114891	2	UCACGCACAGGGCAAACCAUUCGAAAGAGUGGGACGCAAAGCCUCCGGCCUAAACCAGAAGACGUGGUAGGUAGCGGGGUUACCGAU	-29	.........((((...((((((....))))))...))..((((.(((((((..((((.......))))))))..))))))).))...	0.770644	[[][]]	2	0.456498	0.456498	0.142353	0.770644	0.456498	0.456498	0.142353	0.770644
c-di-GMP-I_AAUR12.1/72158-72244	2	UCACGCACAGGGCAAACCAUUCGAAAGAGUGGGACGCAAAGCCUCCGGCCUAAACCAGAAGACGUGGUAGGUAGCGGGGUUACCGAU	-29	.........((((...((((((....))))))...))..((((.(((((((..((((.......))))))))..))))))).))...	0.770644	[[][]]	2	0.456498	0.456498	0.142353	0.770644	0.456498	0.456498	0.142353	0.770644
c-di-GMP-I_AAUT13.1/581-5896	2	UCACGCACAGGGCAAACCAUUCGAAAGAGUGGGACGCAAAGCCUCCGGCCUAAACCAGAAGACAUGGUAGGUAGCGGGGUUACCGAU	-29.9	.........((((...((((((....))))))...))..((((.(((((((..((((.......))))))))..))))))).))...	0.778948	[[][]]	2	0.461409	0.461409	0.14387	0.778948	0.461409	0.461409	0.14387	0.778948
c-di-GMP-I_AAUU147.1/27433-27347	2	UCACGCACAGGGCAAACCAUUCGAAAGAGUGGGACGCAAAGCCUCCGGCCUAAACCAGAAGACGUGGUAGGUAGCGGGGUUACCGAU	-29	.........((((...((((((....))))))...))..((((.(((((((..((((.......))))))))..))))))).))...	0.770644	[[][]]	2	0.456498	0.456498	0.142353	0.770644	0.456498	0.456498	0.142353	0.770644
c-di-GMP-I_AAWD1198.1/233-2217	2	UCACGCACAGGGCAAACCAUUCGAAAGAGUGGGACGCAAAGCCUCCGGCCUAAACCAGAAGACAUGGUAGGUAGCGGGGUUACCGAU	-29.9	.........((((...((((((....))))))...))..((((.(((((((..((((.......))))))))..))))))).))...	0.778948	[[][]]	2	0.461409	0.461409	0.14387	0.778948	0.461409	0.461409	0.14387	0.778948
c-di-GMP-I_AAWE1118.1/3454-3368	2	UCACGCACAGGGCAAACCAUUCGAAAGAGUGGGACGCAAAGCCUCCGGCCUAAACCAGAAGACAUGGUAGGUAGCGGGGUUACCGAU	-29.9	.........((((...((((((....))))))...))..((((.(((((((..((((.......))))))))..))))))).))...	0.778948	[[][]]	2	0.461409	0.461409	0.14387	0.778948	0.461409	0.461409	0.14387	0.778948
c-di-GMP-I_AAWF129.1/2517-263	2	UCACGCACAGGGCAAACCAUUCGAAAGAGUGGGACGCAAAGCCUCCGGCCUAAACCAGAAGACGUGGUAGGUAGCGGGGUUACCGAU	-29	.........((((...((((((....))))))...))..((((.(((((((..((((.......))))))))..))))))).))...	0.770644	[[][]]	2	0.456498	0.456498	0.142353	0.770644	0.456498	0.456498	0.142353	0.770644
c-di-GMP-I_AAWG12.1/2525-25291	2	UCACGCACAGGGCAAACCAUUCGAAAGAGUGGGACGCAAAGCCUCCGGCCUAAACCAGAAGACGUGGUAGGUAGCGGGGUUACCGAU	-29	.........((((...((((((....))))))...))..((((.(((((((..((((.......))))))))..))))))).))...	0.770644	[[][]]	2	0.456498	0.456498	0.142353	0.770644	0.456498	0.456498	0.142353	0.770644
c-di-GMP-I_AAWP16.1/124156-124245	2	UCACGCACAGGGCAAACCAUUCGAAAGGGUGGGACGCAAAGCCUCCGGCCUGAACCAUCGAAUUAGAUGGAAGGUAGCGGGGUUACCGAU	-33.3	.........((((...((((((....))))))...))..((((.(((((((...(((((......))))).))))..))))))).))...	0.761311	[[][]]	2	0.450962	0.450962	0.140614	0.761311	0.450962	0.450962	0.140614	0.761311
c-di-GMP-I_AAWQ145.1/17416-1755	2	UCACGCACAGGGCAAACCAUCCGAAAGGGUGGGACGCAAAGCCUCCGGCCUGAACCAUAGUAGUAUAUGGAAGGUAGCGGGGUUACCGAU	-33.9	.........((((...((((((....))))))...))..((((.(((((((...(((((......))))).))))..))))))).))...	0.76135	[[][]]	2	0.450991	0.450991	0.140632	0.76135	0.450991	0.450991	0.140632	0.76135
c-di-GMP-I_AAXG25.1/13179-131618	2	GCGGGAAAAGGGCAAACCGGCUGAAAGGCCGGGACGCAAAGCCAGGAGGCUAAAGCGGAGGGAAACGCCGCCAUGCCCGUCCGGUUGCCGCA	-43.6	((((.((..((((...((((((....))))))...(((.((((....))))...((((.........))))..)))..))))..)).)))).	0.874466	[[][[][]]]	2	0.493037	0.493037	0.111608	0.874466	0.493037	0.493037	0.111608	0.874466
c-di-GMP-I_AAXY114.1/263-343	2	CUAACCAGCAGCCAAACCAUUUGUGAGGAUGGGACGGAAAGCCAAGGAUCUCUGGGGAAAAGAGACAGCCUGGUUGCCUAG	-23	.......((((((...((((((....))))))...((....)).(((.(((((.......)))))...)))))))))....	0.592502	[[][][]]	2	0.475254	0.475254	0.358006	0.592502	0.475254	0.475254	0.358006	0.592502
c-di-GMP-I_AAZW12.1/21384-21469	2	UCACGCACAGGGCAAAUCACUUGAAAAGGUGAGACGCAAAGCUUCCGGCCUAAACCACUCGUUGGUAUGGUAGCGGGGUUACCGAU	-22.3	.........((((...((((((....))))))...))..(((.(((((((...((((.....))))..)))..))))))).))...	0.600511	[[][]]	2	0.377487	0.377487	0.154463	0.600511	0.377487	0.377487	0.154463	0.600511
c-di-GMP-I_ABCC22.1/6498-6413	2	AAAAAUAAUUAGCAAAACUGGUGAAAGCUAGUGACGCAAAGCUACAGGGAUUUCUCUCUAAAAAGAGGUGUCAGCCAGCUGCAUGA	-21.29	.........((((...((((((....))))))(((((........(((((....)))))........))))).....)))).....	0.544265	[[][]]	2	0.473673	0.473673	0.403081	0.544265	0.473673	0.473673	0.403081	0.544265
c-di-GMP-I_ABCF15.1/23265-23355	2	UUAACGAAAAGGCAAACUUGCUGAAAGGCAAGGACGCAAAACCACAGAUCUAAAGAUUGCUAGAGCAAUCCAAGAUGGCUGGGUUACCGAA	-28.7	....((.....((...((((((....))))))...))..((((.(((((((...((((((....))))))..))))..)))))))..))..	0.783191	[[][]]	2	0.498948	0.498948	0.214705	0.783191	0.498948	0.498948	0.214705	0.783191
c-di-GMP-I_ABCH159.1/9246-9159	2	UCACGCACAGGGCAAACCACUUGAAAGGGUGGGACGCAAAGCCACCGGCCUAAACCAAAUUUAUUUGAUAGGUAGCGGGGUUACCGAU	-25.4	.........((((...((((((....))))))...))..((((.((((((((...((((....)))).)))))..))))))).))...	0.776878	[[][]]	2	0.460704	0.460704	0.14453	0.776878	0.460704	0.460704	0.14453	0.776878
c-di-GMP-I_AE16877.1/48156-4824	2	CAGCGAGAAAGGCAAACUGAUGGAAACAUGAGGACGCAAAACUACAGGAGCUAAGGUCGAAAGGCUACGCUAGCCAGUUACCGGA	-21.8	..........(((...((.(((....))).))................(((...((((....))))..))).)))..........	0.760627	[[][]]	2	0.453071	0.453071	0.145514	0.760627	0.453071	0.453071	0.145514	0.760627
c-di-GMP-I_AE3852.1/18669-186776	2	UCACGCACAGGGCAAACCAUUCGAAAGAGUGGGACGCAAAGCCUCCGGCCUAAACCAGAAGACAUGGUAGGUAGCGGGGUUACCGAU	-29.9	.........((((...((((((....))))))...))..((((.(((((((..((((.......))))))))..))))))).))...	0.778948	[[][]]	2	0.461409	0.461409	0.14387	0.778948	0.461409	0.461409	0.14387	0.778948
c-di-GMP-I_AE8691.1/7614-76227	2	CUUCGAUAAGGGCAAACCCGUCGAAAGGCGGGGGCGCAAAGCCACGGGCCUAAAUCCCUGAUUGGGACAUGGUAGCCGGGCUGCCGAA	-39	..(((......((...((((((....)))))).))....((((.((((((....((((.....))))...)))..)))))))..))).	0.767642	[[][]]	2	0.481648	0.481648	0.195654	0.767642	0.481648	0.481648	0.195654	0.767642
c-di-GMP-I_AP9179.1/122413-122339	2	UCUAAUAUAUGCCAAACCUGUUGCGAAACAGGGACGGAAAGCCACGGGUCUCAUGAAGAUAGCCGGGUUGCCAGA	-19.8	................((((((....))))))...((..((((.(((((((.....))))..))))))).))...	0.705207	[][]	2	0.499359	0.499359	0.293511	0.705207	0.499359	0.499359	0.293511	0.705207
c-di-GMP-I_AP9389.1/8455-84637	2	UUCCUAAAAGGGCAAACCAUUCGAAAGAAUGGGACGCAAAACCUUGGGUCUAAGGCAGCAAAGCUGCUAUGAUUGCCAGGUUGCAGGA	-33.5	.((((.((..(((((.((((((....))))))(((.(((....))).)))...((((((...))))))....)))))...))..))))	0.482833	[[][][]]	2	0.477511	0.477511	0.47219	0.482833	0.477511	0.477511	0.47219	0.482833
c-di-GMP-I_AY855346.1/29246-29151	2	AAACUAAAUCGGCAAAACUAGAGAAAUUUAGUGACGCAAAGCUAUAGGGACUAAGAUUUAUAAAAUUCUUAUAAAUUAUGCCAGCCAGUUGCCAAA	-19.3	..........(((((.((((((....))))))........(((....((.....(((((((((.....)))))))))...)))))...)))))...	0.832092	[[][]]	2	0.481573	0.481573	0.131053	0.832092	0.481573	0.481573	0.131053	0.832092
c-di-GMP-I_BA31.2/178742-178653	2	UCACGCACAGGGCAAACCAUCCGAAAGGGUGGGACGCAAAGCCUCCGGCCUGAACCAUAGUAGUAUAUGGAAGGUAGCGGGGUUACCGAU	-33.9	.........((((...((((((....))))))...))..((((.(((((((...(((((......))))).))))..))))))).))...	0.76135	[[][]]	2	0.450991	0.450991	0.140632	0.76135	0.450991	0.450991	0.140632	0.76135
c-di-GMP-I_BA37.2/232796-2327994	2	UCACGCACAGGGCAAACCAUUUGAAAAAGUGGGACGCAAAGCCUCCGGCCUAAACCAGACGUUUUUUGGUAGGUAGCGGGGUUACCGAU	-27.4	.........((((...((((((....))))))...))..((((.(((((((..((((((.....))))))))))..))))))).))...	0.778805	[[][]]	2	0.461362	0.461362	0.14392	0.778805	0.461362	0.461362	0.14392	0.778805
c-di-GMP-I_BA4.3/597582-597667	2	CCUUGAAAAAGGCGAGUGUUUGAAAUGGAAAGACGCAAAGCUGCGAGUCUGAAAUCCUUCUGAAUAGGGAUAGUCGAGUUGUCAAA	-18.7	((((....))))...((((((.........))))))......((((.((.((.((((((......))))))..)))).))))....	0.719719	[][][]	2	0.428566	0.428566	0.137412	0.719719	0.428566	0.428566	0.137412	0.719719
c-di-GMP-I_BX294141.1/222899-2231	2	CCCUGACAAAGGCAAACCGUUCGAGAGGACGGCACGCAAAACCACGGGUCCGUGAGUCGGUCGAUCGCAUUGUUUGCGUUCGGCUUGGCUUCAGGAAAGCCGAGUUGCCGUG	-44.5	..........(((((.((((((....))))))............(((.(((..(((((((((((.((((.....)))).)))))).)))))..)))...)))..)))))...	0.672048	[[][]]	2	0.471189	0.471189	0.27033	0.672048	0.471189	0.471189	0.27033	0.672048
c-di-GMP-I_CP1176.1/47331-4732913	2	AAAAUAAAUGGGCAUACUAUUCGAAAGGAUAGGUCGCAAAGCUAAGAGUCUAAGGUAAUGAAAAUUACUAUGAUAGUCUGGUUGCAGUU	-21.6	...........((...((((((....))))))...))...((..((((((...((((((....))))))..)))..)))....))....	0.498042	[][]	2	0.496338	0.496338	0.494634	0.498042	0.496338	0.496338	0.494634	0.498042
c-di-GMP-I_CP1186.1/4695548-469546	2	AAAAUAAAUGGGCACACUGUUCGAAAGAAUAGGUCGCAAAGCUAAGAGUCUAAGGUAAUAAAAAUUACUAUGAUAGUCUGGUUGCAGUU	-20.6	...........((((.((((((....)))))))).))...((..((((((...((((((....))))))..)))..)))....))....	0.637891	[][]	2	0.494225	0.494225	0.350559	0.637891	0.494225	0.494225	0.350559	0.637891
c-di-GMP-I_CP1233.1/187824-18791	2	UCACGCACAGGGCAAACCAUUCGAAAGAGUGGGACGCAAAGCCUCCGGCCUAAACCAGAAGACAUGGUAGGUAGCGGGGUUACCGAU	-29.9	.........((((...((((((....))))))...))..((((.(((((((..((((.......))))))))..))))))).))...	0.778948	[[][]]	2	0.461409	0.461409	0.14387	0.778948	0.461409	0.461409	0.14387	0.778948
c-di-GMP-I_CP13.1/2175552-2175465	2	AUCUGUAAAAGGCAAAUCUCGCGAAAGCGGGGGACGCAAAGUCAUCGGUCUACCGGGCUCAAGGCCCCAGGACGGCAGGACUGCCAGA	-32	.((((......((...((((((....))))))...))..((((....((((...((((.....))))..)))).....))))..))))	0.514943	[[][]]	2	0.405548	0.405548	0.296154	0.514943	0.405548	0.405548	0.296154	0.514943
c-di-GMP-I_CP141.1/9445-9359	2	UGUCGAUAAAGGCAAAACCGGCGAAAGCCGGUGACGCAAAGCUACAGGGGCUAAAGCGAAUUUUCGCCAUGCCAGCCAGCUGCCGAA	-33	..(((......((...((((((....))))))...))..((((.....(((....((((....))))...)))....))))..))).	0.650123	[[][]]	2	0.478069	0.478069	0.306015	0.650123	0.478069	0.478069	0.306015	0.650123
c-di-GMP-I_CP189.1/2534834-253476	2	UCACCGAAAAGGCAAAAUCCAGGGGACUGGAUGACGCAAAGCCACCUACCCGGACCGGGAAGAGGGGUUACCGAA	-27.7	....((.....((...((((((....))))))...))..((((.(((.((((...))))...)))))))..))..	0.77126	[[][]]	2	0.486856	0.486856	0.202452	0.77126	0.486856	0.486856	0.202452	0.77126
c-di-GMP-I_CP19.2/325943-32621	2	AGAAAAUUUUGCCAAACUUGUUGUGAAGCAAGGACGGAAAGCCAUGGGUCUCAAUGGUUGAGAUCGCCAGGUUGCCAAA	-20.5	................((((((....))))))...((..((((.(((((((((.....))))))..))))))).))...	0.876595	[][]	2	0.49115	0.49115	0.105705	0.876595	0.49115	0.49115	0.105705	0.876595
c-di-GMP-I_CP2469.1/1123237-1123149	2	UCACGCACAGGGCAAACCAUUUGAAAAAGUGGGACGCAAAGCCUCCGGCCUAAACCAGACGUUUUUUGGUAGGUAGCGGGGUUACCGAU	-27.4	.........((((...((((((....))))))...))..((((.(((((((..((((((.....))))))))))..))))))).))...	0.778805	[[][]]	2	0.461362	0.461362	0.14392	0.778805	0.461362	0.461362	0.14392	0.778805
c-di-GMP-I_CP267.1/44341-44428	2	CAAGUUCAAAAGCACACCCGAUCGAAAGACGGGGUCGCAAAGCUUCCGGCCUGACGCAUUCGUGCGAAGUGGUAGCGGGGUUGCCCAA	-28.2	...........((((.((((.((....)))))))).))...(((.(((..((..((((....)))).))))).))).(((...)))..	0.643478	[][][]	2	0.456584	0.456584	0.269691	0.643478	0.456584	0.456584	0.269691	0.643478
c-di-GMP-I_CP282.1/989437-989348	2	CAACGAUAAAGGCAAACCCGCGGUAACGUGGGGACGCAAAGCCAGUGCCCAACUACUUGUAAUUUAAGAUUGGGUCGAACGGUUACCGAA	-26.4	...((......((...((((((....))))))...))..((((..(((((((...((((.....)))).))))).))...))))..))..	0.749595	[[][]]	2	0.473214	0.473214	0.196832	0.749595	0.473214	0.473214	0.196832	0.749595
c-di-GMP-I_CP45.1/861386-86136	2	AACCGACAAAGGCCAACCUGUCGUGAGGCAGGGGCGCAAAGUUUCCGAUCCUGAUUGCAUCAGGAAAGCGGGACUGCCGAA	-31.7	...((......(((..((((((....)))))))))....((.(((((.(((((((...)))))))...)))))))..))..	0.718092	[[][]]	2	0.450584	0.450584	0.183075	0.718092	0.450584	0.450584	0.183075	0.718092
c-di-GMP-I_CP478.1/4546395-454637	2	ACCUGUAAAGGGCAAACCAUCCGAAAGGGUGGGACGCAAAGCCGCUGGCCUAAGUCCCCCGCGUGGGAUAUGGCAGCAGGGUUGCCAGG	-38	.((((...........((((((....))))))...((((..(((((.(((...(((((......)))))..)))))).)).))))))))	0.818143	[[][]]	2	0.493263	0.493263	0.168382	0.818143	0.493263	0.493263	0.168382	0.818143
c-di-GMP-I_CP51.1/1867279-1867369	2	GCUGGAAAAAAGCAAAUUAAGGGAAACCUUAAUACGCAAAACCACCGGCCUGUUGAUUGACUAUUUAGUCUAUGGCAGCGGAGUUACCAAG	-26.4	..(((......((..(((((((....)))))))..)).........(((((((((...((((....)))).....)))))).))).)))..	0.589636	[[][]]	2	0.484872	0.484872	0.380109	0.589636	0.484872	0.484872	0.380109	0.589636
c-di-GMP-I_CP563.1/36644-366352	2	GCGUGUAAAAGGCAAACCAGUUGAAAAACUGGGACGCAAAGCCUCCGGUCUAAGGGUUCGUCUGUACCUAUGAUAGCGGGGAUACCACA	-26.4	..(((......((...((((((....))))))...)).....((((((((...((((........))))..)))..)))))....))).	0.841582	[[][]]	2	0.487184	0.487184	0.132786	0.841582	0.487184	0.487184	0.132786	0.841582
c-di-GMP-I_CP627.1/141382-1413888	2	UCACGCACAGGGCAAACCAUUCGAAAGAGUGGGACGCAAAGCCUCCGGCCUAAACCAGAAGACGUGGUAGGUAGCGGGGUUACCGAU	-29	.........((((...((((((....))))))...))..((((.(((((((..((((.......))))))))..))))))).))...	0.770644	[[][]]	2	0.456498	0.456498	0.142353	0.770644	0.456498	0.456498	0.142353	0.770644
c-di-GMP-I_CP673.1/3897171-389785	2	UCCGACAAAGGGCAAACUUGCCGAAAGGUAAGGACGCAAAGCCGAGGGUCUAAAGUGCGAGAGCAUUAUGACAGUCUGGCUGCCGUA	-34.4	..........(((...((((((....)))))).......((((((..(((...(((((....)))))..)))..)).)))))))...	0.673563	[[][]]	2	0.488818	0.488818	0.304073	0.673563	0.488818	0.488818	0.304073	0.673563
c-di-GMP-I_CP679.1/122-12289	2	AUAUCGAAAGGGCAAACCUGUCGAAAGGCAGGGGCGCAAAGCCAUGGGCCUGUCGGAAGUAAAACUUCCUAUGGUUGCCAGGCUGCCGAA	-36.6	...(((.....((...((((((....)))))).))....((((...(((((((.(((((.....))))).))))..))).))))..))).	0.767526	[[][]]	2	0.464137	0.464137	0.160747	0.767526	0.464137	0.464137	0.160747	0.767526
c-di-GMP-I_CP721.1/4634346-4634259	2	UAUUGAUAAUAGCACACUUGCCGAAAGGUAGGGCCGCAAAGCUAUGGGUCUAAAGAAAUUCAUUUUCAAUGAUUGCCAGGUUGCCAAA	-20	..(((......((...((((((....))))))...))..((((.((((((....((((.....))))...)))..)))))))..))).	0.486456	[[][]]	2	0.397066	0.397066	0.307676	0.486456	0.397066	0.397066	0.307676	0.486456
c-di-GMP-I_CP753.1/3685694-368566	2	GCGUGUAAAAGGCAAACCAGUUGAAAAACUGGGACGCAAAGCCUCCGGUCUAAGGGUUCGUCUGUACCUAUGAUAGCGGGGAUACCACA	-26.4	..(((......((...((((((....))))))...)).....((((((((...((((........))))..)))..)))))....))).	0.841582	[[][]]	2	0.487184	0.487184	0.132786	0.841582	0.487184	0.487184	0.132786	0.841582
c-di-GMP-I_CP821.1/3858383-3858465	2	CUACGAUAAAGGCAAAACCGGGGUAACCCGGCGACGCAAAACCAGUGCCCAGGCAGAGAUGCGGGGGUCGAACGGUUACCGAA	-26.3	...((......((....(((((....)))))....))..((((..(((((..(((....)))..))).))...))))..))..	0.744379	[[][]]	2	0.475654	0.475654	0.206929	0.744379	0.475654	0.475654	0.206929	0.744379
c-di-GMP-I_CP83.1/4612611-4612693	2	GCUUGAUAAGGGCAAAUCUAAUGAAAGUUAGAGACGCAAAGUUACCGGUCUAAUGGGAAACCUAUGAUAGCGGGACUGCAAAU	-22.2	((((.....))))...((((((....))))))...((..((((.((((((....((....))...)))..)))))))))....	0.766869	[][][]	2	0.481998	0.481998	0.197126	0.766869	0.481998	0.481998	0.197126	0.766869
c-di-GMP-I_CP853.1/1736753-1736673	2	ACAAUAAAUGGGCAAACCUAGGGACGCAAAGCUUGAGUCUACGGUUAUCUCAAAGAUAAUUACGAUCGUUCAGCUGCAUAG	-13.2	........((((....)))).....((..(((.((((((...(((((((.....)))))))..)))...))))))))....	0.594839	[][]	2	0.47561	0.47561	0.35638	0.594839	0.47561	0.47561	0.35638	0.594839
c-di-GMP-I_CP891.1/386662-386574	2	GCGUGUAAAAGGCAAACCAGUUGAAAAACUGGGACGCAAAGCCUCCGGUCUAAGGGUUCGUCUGUACCUAUGAUAGCGGGGAUACCACA	-26.4	..(((......((...((((((....))))))...)).....((((((((...((((........))))..)))..)))))....))).	0.841582	[[][]]	2	0.487184	0.487184	0.132786	0.841582	0.487184	0.487184	0.132786	0.841582
c-di-GMP-I_CP93.1/416914-416998	2	CAGCGAGAAAGGCAAACUUAUGGAAACAUGAGGACGCAAAACUACAGGAGCUAAGGUCGAAGGGCUAAGCUAGCCAGUUACCGGA	-23.8	..........(((...((((((....))))))................((((..((((....)))).)))).)))..........	0.658471	[[][]]	2	0.478175	0.478175	0.297879	0.658471	0.478175	0.478175	0.297879	0.658471
c-di-GMP-I_DQ124694.1/7633-772	2	GCAUGAUAAAGGCAAACUGAACUGAAAAGUCAGGACGCAAAGCCUCCGGUCUAAUAGCUGCAAUGCUAAUGAUAGCGGGGUUACCAAG	-22.3	...........((...(((.(((....))))))...))..((((.((((((...((((......))))..)))..)))))))......	0.600353	[][]	2	0.47833	0.47833	0.356306	0.600353	0.47833	0.47833	0.356306	0.600353
c-di-GMP-I_AAEK13.1/195166-19578	3	GAAAUAAAUCGGCACACUAUUCGAAAGGAUAGGUCGCAAAGCUAAGAGUCUAAGGUAAUACAUAUUACUAUGAUAGUCUGGUUGCAAUU	-20.1	...........((((.((((((....)))))))).))...((..((((((...((((((....))))))..)))..)))....))....	0.746906	[][]	3	0.439525	0.330411	0.112184	0.746906	0.439525	0.330411	0.112184	0.746906
c-di-GMP-I_AAEW21.1/146764-146686	3	CUCCGAUAAAGGCAAAACCGGAGUAAUCCGGUGACGCAAAGCCACGGGUCCUGUUUGACAGGAUCGCCGGGUUCCCGAA	-30.5	...((......((...((((((....))))))...))..((((.(((((((((.....))))))..)))))))..))..	0.660602	[[][]]	3	0.418686	0.33186	0.158207	0.660602	0.418686	0.33186	0.158207	0.660602
c-di-GMP-I_AAND11.1/47376-47291	3	UCACGCACAGGGCAAACCACUUGAAAAAGUGGGACGCAAAGCUUCCGGCCUAAACCACUCGUUGGUAUGGUAGCGGGGUUACCGAU	-24.2	.........((((...((((((....))))))...))..(((.(((((((...((((.....))))..)))..))))))).))...	0.477895	[[][]]	3	0.315194	0.249269	0.11742	0.477895	0.315194	0.249269	0.11742	0.477895
c-di-GMP-I_AAOJ12.1/319461-319551	3	GUCACGAACUGGCAAAUUAAUUGAAAGAUUAAGACGCAAAACCACCGGCCUAAAAAUUAUGUUAAUAAUUCAAGGUAGCGGGGUUACCGAA	-21.1	....((.....((...((((((....))))))...))..((((.(((((((...((((((....))))))..))))..)))))))..))..	0.611716	[[][]]	3	0.433278	0.333061	0.132627	0.611716	0.433278	0.333061	0.132627	0.611716
c-di-GMP-I_AAOU111.1/39728-39638	3	GUCACGAACUGGCAAAUUAAUUGAAAGAUUAAGACGCAAAACCACCGGCCUAAAAAUUAUGUUAAUAAUUCAAGGUAGCGGGGUUACCGAA	-21.1	....((.....((...((((((....))))))...))..((((.(((((((...((((((....))))))..))))..)))))))..))..	0.611716	[[][]]	3	0.433278	0.333061	0.132627	0.611716	0.433278	0.333061	0.132627	0.611716
c-di-GMP-I_AAXV11.1/23154-23969	3	GGGAAAGAUAGGCAAAUUUACUAAAAAGUAAAGAUGCAAAGCUACAGGUCUAAGGGAAUAAGUACUUAGAUGGCUAGGUUGCAAAA	-17.6	...........(((..((((((....))))))..)))..((((....(((((((..........)))))))))))...........	0.656873	[][]	3	0.436167	0.332683	0.125716	0.656873	0.436167	0.332683	0.125716	0.656873
c-di-GMP-I_ABDW14.1/131179-131263	3	AUAAUAUAUUGGCAAAUCUAGAGAAAUUUAGAGACGCAAAGCUAAAGGGGCUAAGGUUAUAUAACUAUGCUAGCCAGUUGCCAAA	-21.9	........(((((((.((((((....))))))................(((((.((((....))))....)))))..))))))).	0.483809	[[][]]	3	0.394358	0.33284	0.209804	0.483809	0.394358	0.33284	0.209804	0.483809
c-di-GMP-I_AE1718.1/11143-116	3	UUUUCGAAGAGGUAAACCCCGGGUAACCGGGGGGCACAAAGCUGCGGGUCCCGCCUGAAACAGCGGGACAGCCGGGUUGGCGAA	-36.2	..((((.....((...((((((....)))))).))....((((.((((((((((........)))))))..)))))))..))))	0.623618	[[][]]	3	0.383285	0.30176	0.138711	0.623618	0.383285	0.30176	0.138711	0.623618
c-di-GMP-I_AL954747.1/17754-177622	3	AACCGACAAAGGCUAAUCUGUCGUAAGGCAGGGGCGCAAAGUUUCCGGUCCUGAUCCAUGAUCAGGAAAGCGGGACUGCCGAA	-30.7	..........(((...((((((....)))))).......((.(((((.((((((((...))))))))...))))))))))...	0.587061	[[][]]	3	0.43178	0.328956	0.123307	0.587061	0.43178	0.328956	0.123307	0.587061
c-di-GMP-I_CP2457.1/712651-712733	3	CUGACGAACAGGUACACCCGUUGUGAGACGGGGUCGCAAAGCUUCGGGUCUUGAUUUUUUAUUAAGAUAGCCGGGUUGCCGAA	-24.4	(((.....))).....((((((....)))))).(((...(((.((((((((((((.....))))))))..)))))))..))).	0.507565	[][][]	3	0.443292	0.33054	0.105037	0.507565	0.443292	0.33054	0.105037	0.507565
c-di-GMP-I_CP356.1/2189771-2189855	3	AAUUGAAAAAGGCAAAUUCAUCGAAAGGUGGAGACGCAAAGCUAAAGGGACUAAAGUCAGAUGACCAUGUCAGCCAGUUACCGAU	-18.8	..........(((...((((((....))))))................(((....(((....)))...))).)))..........	0.620846	[[][]]	3	0.392352	0.301205	0.118911	0.620846	0.392352	0.301205	0.118911	0.620846
c-di-GMP-I_CP444.1/3427742-3427655	3	UAUUGUGAAAGGCAAACCAAUUGAAAGAUUGGGACGCAAAGCCUCCGGUCUAAGGGUCGUUUGUACCUAUGAUAGCGGGGAUACCGCA	-23.2	...((((....((...((((((....))))))...)).....((((((((...((((.......))))..)))..)))))....))))	0.379518	[[][]]	3	0.350864	0.298388	0.193437	0.379518	0.350864	0.298388	0.193437	0.379518
c-di-GMP-I_CP446.1/3357377-335729	3	UAUUGUGAAAGGCAAACCAAUUGAAAGAUUGGGACGCAAAGCCUCCGGUCUAAGGGUCGUUUGUACCUAUGAUAGCGGGGAUACCGCA	-23.2	...((((....((...((((((....))))))...)).....((((((((...((((.......))))..)))..)))))....))))	0.379518	[[][]]	3	0.350864	0.298388	0.193437	0.379518	0.350864	0.298388	0.193437	0.379518
c-di-GMP-I_CP53.1/3966333-3966251	3	CUGACGAACAGGUACACCCGUUGUGAGACGGGGUCGCAAAGCUUCGGGUCUUGAUUUUUUAUUAAGAUAGCCGGGUUGCCGAA	-24.4	(((.....))).....((((((....)))))).(((...(((.((((((((((((.....))))))))..)))))))..))).	0.507565	[][][]	3	0.443292	0.33054	0.105037	0.507565	0.443292	0.33054	0.105037	0.507565
c-di-GMP-I_CP885.1/1437-143158	3	UUAUAAAUUUAGCAAACUAAUUGAAAGAUUAGGACGCAAAGCUAUGGGUCUAAGGAUAUCAUAAUAUCAACGAUUGCCAGGUUACAGAA	-15.6	...........((...((((((....))))))...))..((((.((((((....(((((....)))))...)))..)))))))......	0.491214	[][]	3	0.424213	0.330666	0.143571	0.491214	0.424213	0.330666	0.143571	0.491214
						# of shapes	counts	average 2best	averae all	average min	average max	Av Free Energy
						1	78	0.915537	0.915537	0.915537	0.915537	-28.1349
						2	62	0.464706	0.464706	0.212312	0.7171	-27.4466
						3	15	0.406029	0.317575	0.140669	0.556428	-23.5333
						4	0	#DIV/0!	#DIV/0!	#DIV/0!	#DIV/0!	#DIV/0!
						5	0	#DIV/0!	#DIV/0!	#DIV/0!	#DIV/0!	#DIV/0!

## Sheet: c-di-GMP-II-54
riboswitch	# of shapes	sequence	free energy	shapes	probability	model	# of shapes	2-best	Av-All	min	max	2-best	Av-All	min	max
c-di-GMP-II_AACY2292692.1/343-428	1	GAGGCGUCCGGAGGCGAUGACCCGCUGAUCCCCAUUUGGGCAUCAAGGGACGCGGCGAGCCAGUGAUGCAACCGGCCGGACGGCUA	-37.8	.((.(((((((.((......(((..((((.(((....))).)))).))).(((((....)).)))......))..))))))).)).	0.99638	[[][]]	1	0.99638	0.99638	0.99638	0.99638	0.99638	0.99638	0.99638	0.99638
c-di-GMP-II_AAFX17819.1/475-391	1	UCACCCUUCAGAGGCUUAGAUGCCUACCCCGCAACUUGGGCGCUUGGGGUACGCGGAGCCAGUAGCGCAACCGGCCGAGGGCUUC	-27.1	....(((((...(((((...(((.((((((((.........))..)))))).))))))))......((.....)).)))))....	0.959609	[[][]]	1	0.959609	0.959609	0.959609	0.959609	0.959609	0.959609	0.959609	0.959609
c-di-GMP-II_AAWL16.1/67971-67888	1	ACUGCAAUGGGUGUGAUGAAGUCCGGACAGUAAUGUGGGCACUUAGUCCGGACCGAGCAAGUAGUGCAACCGACCAGAUGCAAA	-24.5	..((((.(((..........((((((((.....((....))....))))))))...(((.....)))......)))..))))..	0.990323	[[][]]	1	0.990323	0.990323	0.990323	0.990323	0.990323	0.990323	0.990323	0.990323
c-di-GMP-II_ABVK22.1/9652-9664	1	AGGCACCUCGGAGGCGACGAAGCCUGUCCUGCAAUCUGGGCGCCUGGGACAGGUGGAGCCAGUGGCGCAACCGGCCGAGGGCGGG	-36.5	..((.((((((.(((......(((((((((((.........))..)))))))))...)))...((.....))..))))))))...	0.98606	[[][]]	1	0.98606	0.98606	0.98606	0.98606	0.98606	0.98606	0.98606	0.98606
c-di-GMP-II_AE513.1/69245-692129	1	AAGUGGUUUUGAAGCAGGGAAGCAUCUGACGCAUUCGGGCGCCUUGUCAGAUGUGGAGCGAGUGGCGCGACCGGCAAAGCUGUGG	-25.4	....(((((((.....((...(((((((((((........))...)))))))))...(((.....)))..))..)))))))....	0.995156	[[][]]	1	0.995156	0.995156	0.995156	0.995156	0.995156	0.995156	0.995156	0.995156
c-di-GMP-II_CP1276.1/419946-4232	1	CGACACCCCGGAGGCGAAGAAGCGCUGCCUGAGCGUUGGGCGCCAGUGGGCAGCGUGGAGCCAGUGGCGCACCCGGCCGGGAUAUCC	-37.6	......(((((.(((......((((((((((.(((.....)))...))))))))))...)))...((.....))..)))))......	0.992424	[[][]]	1	0.992424	0.992424	0.992424	0.992424	0.992424	0.992424	0.992424	0.992424
c-di-GMP-II_CP172.1/397335-3973434	1	GAGUUUCUUGGGAACUAUGACAUCAACUCUUUAUCUGGGCAUCUUAGAGUUGAUUGAGUUAGUGAUGCAACCGACCUUGAAGAAA	-16.7	...((((..((......((.(((((((((....((((((...)))))).......))))...))))))).....))..))))...	0.87267	[]	1	0.87267	0.87267	0.87267	0.87267	0.87267	0.87267	0.87267	0.87267
c-di-GMP-II_CP1743.1/277688-277773	1	ACCAAGUUCGGAGGUGAUGAUCCGUGAUUCCCAAUCUGGGCACCAAGGGAAACGGGGAGCCAGUGGUGCAACCGGCCGAACCCAAA	-27.3	.....((((((.(((......(((.(((.....))))))((((((..((..........))..)))))).)))..)))))).....	0.900194	[[][]]	1	0.900194	0.900194	0.900194	0.900194	0.900194	0.900194	0.900194	0.900194
c-di-GMP-II_CP178.1/329558-329475	1	UAUAAAGUUGGAGAUUAUGAAUAGUUCUCUUUAUUUGGGCACCUUGAGAACUAGGAAUCAGUGGUGCACCCGGCCAACAAAUUA	-20.3	......(((((.......((((((......))))))(((((((((((..........)))).))))).))...)))))......	0.990506	[[][]]	1	0.990506	0.990506	0.990506	0.990506	0.990506	0.990506	0.990506	0.990506
c-di-GMP-II_CP1825.1/3881-38896	1	AAUUAGCGUAGAGGCGACGAAGUCCGCUUACCUAUAUGGGCACCAUGGGAGCGGAUGGAGCCACUGGUGCAACCGGCUACUGAGAAG	-27.6	.......((((.(((......((((((((.....(((((...))))).))))))))...))).((((.....)))))))).......	0.98541	[[][]]	1	0.98541	0.98541	0.98541	0.98541	0.98541	0.98541	0.98541	0.98541
c-di-GMP-II_CP198.1/226138-22655	1	UAUUGAAUGGGAAGCUAUGAACUCUUCUUUGUACGUGGUCACUUGAAGGAGAGGGAGCUAGUAGUGAAACCGCCCCGACCGGGG	-22.9	........((...(((((...((((((((((...((....)).)))))))))).......)))))....)).((((....))))	0.985715	[][]	1	0.985715	0.985715	0.985715	0.985715	0.985715	0.985715	0.985715	0.985715
c-di-GMP-II_CP242.1/32489-324724	1	GGGGGGUUCGGAGGCGACGAACUGUGUCACCCAAUAUGGGCACCAAGGGGCACAGGGAGCUAGUGGUGCAACCGGCCGAACACCGC	-32.7	..((.((((((.((.((((.....)))).)).....(((((((((...(((.......)))..))))))..))).)))))).))..	0.965113	[[][]]	1	0.965113	0.965113	0.965113	0.965113	0.965113	0.965113	0.965113	0.965113
c-di-GMP-II_CP721.1/22752-227135	1	ACAAAGAUUGGGAACUAUGAAGAAUUCUCUGUAUUUGGGCAUCUUGAGAAUUUAGAGUUAAUGAUGCAACCCACCAAUCAAAAC	-15.5	.....((((((....(((..((....))..))).....(((((((((..........)))).)))))......)))))).....	0.947857	[[][]]	1	0.947857	0.947857	0.947857	0.947857	0.947857	0.947857	0.947857	0.947857
c-di-GMP-II_CP721.1/436976-4369677	1	AUAGUAAUUGAGAGCUAUGAAGAAUUCUUUUUAUGUGGAUAUUUUAAGAAUUUCGAGCUAUCUGUGCAGUCGACCAAUUUAAAC	-13.1	...(((...((.((((.(((..(((((((...(((....)))...)))))))))))))).))..))).................	0.984494	[]	1	0.984494	0.984494	0.984494	0.984494	0.984494	0.984494	0.984494	0.984494
c-di-GMP-II_CP721.1/486865-4868568	1	UGUCAUAAGGAAACUUUGAUCCAUAUAUUUUAAUUGGGCACUUUAUAUAUGGUGAGUUAGUAGUGCAACCGACCUUUAUAUUU	-13.1	.((((.(((....)))))))..(((((......(((((((((...((..........))..)))))..))))....)))))..	0.870272	[][]	1	0.870272	0.870272	0.870272	0.870272	0.870272	0.870272	0.870272	0.870272
c-di-GMP-II_AACY23761929.1/19-191	2	AUAAUUUGGUGGGCGUUGAUGUGCCCUUUGUAUCUGGUCGCUUGAGGGGUACGGAGCCAAUAGCGAAACCGCCGCCGUCAUAG	-24.2	......((((((((.....(((((((((((............)))))))))))..)))....(((....))))))))......	0.592777	[[][]]	2	0.499655	0.499655	0.406532	0.592777	0.499655	0.499655	0.406532	0.592777
c-di-GMP-II_AAFX12483.1/557-455	2	CACCACUGUGGACGCUUUGAUCCGGUGUCUUGAUUUGGUCGCUUAACGUCUGGAACUUUUGACGAGGGCGCCGGGGAGCGAGUAGCGAAACCGGCCACUGGUA	-33.7	.((((..((((.(((((...((((((((((.(((...)))......((((..........)))).))))))))))))))).....((....)).)))))))).	0.756079	[[[][]][]]	2	0.477091	0.477091	0.198102	0.756079	0.477091	0.477091	0.198102	0.756079
c-di-GMP-II_AAFX18275.1/413-329	2	AUCGAUUUCGGAUGCCUUGAUCCGACCGCUGAAUGUGGGCACUUAGGCGGCCGGGGAGCAGGUAGUGCAACCGACCGUUCCGCAC	-26.9	.......((((.(((((((.((((.(((((....((....))...))))).))))...))))....))).))))...........	0.719972	[]	2	0.470307	0.470307	0.220643	0.719972	0.470307	0.470307	0.220643	0.719972
c-di-GMP-II_ABFD211.1/1545-154415	2	AAAUAUUAUAGAGAUGUUGAAGUAUAUUCUAUUAUUGGGCACCUUAUGGAUAUACUGAGUCAGUGGUGCAACCGGCUAUGAAUAUA	-16	.....((((((.(((.....((((((.(((((....((....)).)))))))))))..)))...((.....))..)))))).....	0.603961	[[][]]	2	0.463543	0.463543	0.323125	0.603961	0.463543	0.463543	0.323125	0.603961
c-di-GMP-II_ABHD226.1/148456-148371	2	AAAUAUUAUAGAGAUGUUGAAGUAUAUUCUAUUAUUGGGCACCUUAUGGAUAUACUGAGUCAGUGGUGCAACCGGCUAUGAAUAUA	-16	.....((((((.(((.....((((((.(((((....((....)).)))))))))))..)))...((.....))..)))))).....	0.603961	[[][]]	2	0.463543	0.463543	0.323125	0.603961	0.463543	0.463543	0.323125	0.603961
c-di-GMP-II_ABHE239.1/57574-57489	2	UAAUAAAAUAGAAACGUUGAUUUAUGUUCUGUAAUGUGGGCACCUUAGAGCAUAUUGAGUUAGUGGUGCAACCGGCUAUGAAAUUG	-15.5	.......((((.(((((......)))))))))....((((((((((((..((...))..)))).)))))..)))............	0.70552	[][]	2	0.49236	0.49236	0.279199	0.70552	0.49236	0.49236	0.279199	0.70552
c-di-GMP-II_ABHG225.1/45887-4584	2	AAUAUUUUAGAAACUGAGAAGUAUAUCUUAUUAUUGGGCAUCUGGAGAUAUAUGGAGUUAGUGGUGCAACCGGCUAUGAAUAUA	-13.46	.(((((((((..(((((...(((((((((...............)))))))))....)))))((.....))..))).)))))).	0.61529	[[][]]	2	0.479131	0.479131	0.342972	0.61529	0.479131	0.479131	0.342972	0.61529
c-di-GMP-II_ABSO15747.1/296-213	2	GUCAAUAUCGGACGCGCGGAUGCCUCGCCUGAAAUGGGCACUUAGGGUGAGGCGGAGCGAGUAGUGCAACCGACCGACCCCAGU	-28.3	(((....((((..((((...((((((((((.((........)).)))))))))).........))))..))))..)))......	0.885355	[]	2	0.498159	0.498159	0.110963	0.885355	0.498159	0.498159	0.110963	0.885355
c-di-GMP-II_ACOM15.1/2947-29387	2	CAUGUAGUUGGAAACGAAGAAUAGUUCUCUCAAUCUGGGCACCUUGGGAACUAGGAGUUAGUGGUGCAACCCGCCAGCAAAUUA	-17.5	......(((((....(((((.....))).)).......(((((.....(((.....)))...)))))......)))))......	0.788076	[[][]]	2	0.485151	0.485151	0.182225	0.788076	0.485151	0.485151	0.182225	0.788076
c-di-GMP-II_AE1437.1/3752962-3752879	2	UUAAGCGUUGGAGACUGUGAAGAAUUUCUUGUAUUUGGGCACCUUAGAAAUUUGGAGUUAGUGGUGCAACCUGCCAACAAUAAU	-15.61	......(((((((......(((.....)))........(((((...................)))))...)).)))))......	0.758335	[[][]]	2	0.49945	0.49945	0.240566	0.758335	0.49945	0.49945	0.240566	0.758335
c-di-GMP-II_AE1437.1/648479-648561	2	UAUUUGUUUGGAAACAAUGAUGAAUUUCUUUAAAUUGGGCACUUGAGAAAUUUUGAGUUAGUAGUGCAACCGACCAACGAUUA	-11.51	...(((.((((...((((..((((....)))).)))).(((((...................)))))..)))).)))......	0.79011	[[][]]	2	0.47044	0.47044	0.150771	0.79011	0.47044	0.47044	0.150771	0.79011
c-di-GMP-II_AE15927.1/474745-474827	2	AUUUUAAGAGGAAAUUUUGAACUAUAUACUUAUUUGGGCACUUUGUAUAUAGGGAGUUAGUAGUGCAACCGACCUUGAUUAAU	-11.42	.......((((.....(((.(((((..((((......((.....)).......))))..))))).)))....)))).......	0.808687	[]	2	0.490799	0.490799	0.172911	0.808687	0.490799	0.490799	0.172911	0.808687
c-di-GMP-II_AJ965256.1/12678-126792	2	AAAUUAAGGGGAAGCGUUGAGCCGCUACCCAUAUGUGGUUCACUCGGAUAGCGGGGAGCUAAUAGUGAAACCGGCCCUUUAGGGG	-27	........(((.((((......)))).))).....(((((((((....((((.....))))..)))))).))).(((....))).	0.888641	[][][]	2	0.494328	0.494328	0.100016	0.888641	0.494328	0.494328	0.100016	0.888641
c-di-GMP-II_AM18355.1/336767-336682	2	AAAUAUUAUAGAGAUGUUGAAGUAUAUUCUAUUAUUGGGCACCUUAUGGAUAUACUGAGUCAGUGGUGCAACCGGCUAUGAAUAUA	-16	.....((((((.(((.....((((((.(((((....((....)).)))))))))))..)))...((.....))..)))))).....	0.603961	[[][]]	2	0.463543	0.463543	0.323125	0.603961	0.463543	0.463543	0.323125	0.603961
c-di-GMP-II_AM18355.1/3826693-382661	2	AAUAUUUUAGAAACUGAGAAGUAUAUCUUAUUAUUGGGCAUCUGGAGAUAUAUGGAGUUAGUGGUGCAACCGGCUAUGAAUAUA	-13.46	.(((((((((..(((((...(((((((((...............)))))))))....)))))((.....))..))).)))))).	0.61529	[[][]]	2	0.479131	0.479131	0.342972	0.61529	0.479131	0.479131	0.342972	0.61529
c-di-GMP-II_AM18355.1/415882-415797	2	UAAUAAAAUAGAAACGUUGAUUUAUGUUCUGUAAUGUGGGCACCUUGGAGCAUAUUGAGUUAGUGGUGCAACCGGCUAUGAAAUUG	-15.4	.......((((.(((((......)))))))))....((((((((....(((.......)))...)))))..)))............	0.727123	[][]	2	0.49399	0.49399	0.260856	0.727123	0.49399	0.49399	0.260856	0.727123
c-di-GMP-II_AP9389.1/298378-298465	2	GAGAUAGUGUGAAGCAGUGAUCUUGCAGCUAAUAUGGUCACUUUUUACGGCUGCAAGUGAGCUAAUAGUGAAACCGGCACACUGAUGC	-22.17	....(((((((....(((...(((((((((..................)))))))))...))).....((....)).)))))))....	0.496176	[[][]]	2	0.489455	0.489455	0.482734	0.496176	0.489455	0.489455	0.482734	0.496176
c-di-GMP-II_AP949.1/11674-11616	2	CAAAUUGAGGGGAACGAUGAGGUACACACUUUAAUUUGGGCAUCCUUGUGUGUAUUGGAGUUAGUGAUGCAACCGACCCUGUAUUCA	-18.4	.......((((...((.....((((((((((((((.((.(((....))).)).))))))))..))).)))...)).)))).......	0.72566	[]	2	0.482188	0.482188	0.238716	0.72566	0.482188	0.482188	0.238716	0.72566
c-di-GMP-II_BA4.3/387918-3881	2	AAUCAAUAGGGAAGCAACGAAGCAUAGCCUUUAUAUGGACACUUGGGUUAUGUGGAGCUACUAGUGUAACCGGCCCUCCUUUAA	-16.94	.......(((((.((......(((((((((..............)))))))))((...(((....))).)).))..)))))...	0.793756	[[][]]	2	0.495269	0.495269	0.196781	0.793756	0.495269	0.495269	0.196781	0.793756
c-di-GMP-II_BAAW1144.1/567-484	2	AAUAAAUCUGGAAGUAAUGAUAAAUUCUCUUUAUUUGGGCACUUUGAGGAUUUUGAACUAGUAGUGCAACCCGCCAACAAUUAA	-10.6	........(((((((((.((.....))...))))))..(((((...((.........))...)))))......)))........	0.823026	[[][]]	2	0.495437	0.495437	0.167848	0.823026	0.495437	0.495437	0.167848	0.823026
c-di-GMP-II_CP1116.1/12374-12291	2	AUAACGGCACGAAGCAAUGAAAUGUUCGAUGUAACCGGGCACCUAUCGAACAUGGAGCUAGUGGUGCGACCGACGUUUCAUACG	-19.8	......((.....)).((((((((.(((.(((.(((.(((.((..........)).)))...))))))..)))))))))))...	0.706205	[][]	2	0.458611	0.458611	0.211017	0.706205	0.458611	0.458611	0.211017	0.706205
c-di-GMP-II_CP1791.1/1643284-1643367	2	ACGACAAUUGGAUGCUGAGAAGAAAUGGGUACUAUCUGGGCACUUAACCAUUUUGGAGCUGCUAGUGCAACCGGCCGGAGACAU	-14.2	.......(((..((((.(((((.........)).))).))))..)))...((((((...(((....))).....))))))....	0.698271	[][]	2	0.437026	0.437026	0.175781	0.698271	0.437026	0.437026	0.175781	0.698271
c-di-GMP-II_CP382.1/1875256-1875172	2	UUUUUAAAAGGAGACAUUUGAACUAUAUACUUUAUUUGGGCACUUUGUAUAUAGGGAGUCAUUAGUGCAACCGACCUUAUUUUAU	-11.59	.........((...(((((((.((((((((................))))))))....)))..))))...)).............	0.756463	[]	2	0.495344	0.495344	0.234224	0.756463	0.495344	0.495344	0.234224	0.756463
c-di-GMP-II_CP721.1/1272636-1272718	2	UGUAUAUAAGGAAACUGUGAUUCGAAUAUUUACUUGGGCACUUUAUAUUCGAUGAGUUAAUAGUGCAACCGACCUUUUUAUUA	-12.3	.(((...((((.....((((.........))))..(((((((....((((...))))....)))))..))..))))..)))..	0.538531	[[][]]	2	0.472954	0.472954	0.407377	0.538531	0.472954	0.472954	0.407377	0.538531
c-di-GMP-II_CP721.1/255212-255295	2	AUUACAAUUGGAAGCUAUGAAGAAUUCUUUCUAAGUGGGCACUUUAAGAGUUUGGAGCUAGUUGUGCAACCGACCAAUUAAGAU	-17.9	.....((((((.((((.....((((((((...((((....)))).))))))))..)))).(((....)))...)))))).....	0.797202	[[][]]	2	0.498319	0.498319	0.199436	0.797202	0.498319	0.498319	0.199436	0.797202
c-di-GMP-II_CP721.1/355261-3552527	2	AGAACAAUUGGAAGCGAUGAAAAAUUCUCUAUAUCUGGGCACUUUGAGAAUUUGGAGCUAGUUGUGCAACCGACCAAUUAAAAC	-14.29	.....((((((.(((......((((((((................))))))))...))).(((....)))...)))))).....	0.851198	[[][]]	2	0.498575	0.498575	0.145952	0.851198	0.498575	0.498575	0.145952	0.851198
c-di-GMP-II_CP724.1/356727-356645	2	AAAAAUGUAGAGCAAAUGAACUGCAGGUAUACAUGGACGCCUUAAACUGCAGGGAUGUAGUGGCGUAACCGACUAACAAUAUU	-17.6	.....(((((.(((.......)))..........(((((((....((((((....)))))))))))..))..))).)).....	0.519884	[[][]]	2	0.497949	0.497949	0.476015	0.519884	0.497949	0.497949	0.476015	0.519884
c-di-GMP-II_AACY2292692.1/175-258	3	UCGCGAUUCGAGGGCGAUGACGCUCGUUCUGCAACAUGGGCGCUUGGAACGAGCCGAGCCAGUAGCGCAACCGAUCGGUCGACG	-24.3	.(((((.(((((((((....)))))...........(((((((((((..((...))..)))..)))))..))).))))))).))	0.676573	[[][]]	3	0.425345	0.329282	0.137155	0.676573	0.425345	0.329282	0.137155	0.676573
c-di-GMP-II_AAOX17.1/31274-31356	3	AAGAAUAUAGAACACUGUGAUGAGCGGUUUUUAUUUGCACUUUAAACCGCUUGGAGUGACUAGUGCAGCCGGCCAAUGAUCUA	-15.92	.(((.(((....((((....((((((((((.............)))))))))).))))......((.....))..))).))).	0.743595	[[][]]	3	0.442415	0.329539	0.103786	0.743595	0.442415	0.329539	0.103786	0.743595
c-di-GMP-II_AM18355.1/381149-38164	3	CCUAUUUAUAGAAACUGUGAAGUAUAUCUUAAACCUGGGCACUUAAAAGAUAUAUGGAGUUAGUAGUGCAACCUGCUAUAAAUAUA	-13.99	..(((((((((..(((((((.(((((((((................)))))))))....))).))))........)))))))))..	0.434084	[]	3	0.412417	0.312466	0.112565	0.434084	0.412417	0.312466	0.112565	0.434084
c-di-GMP-II_CP1824.1/1154935-115518	3	GUGAGCGCGGAGGCGAUGACGCGCGGGCUGUAAUUUGGGCACCUCGCCCGCGCCGAGCCUGGGGUGCAACCGGCCGGCUAAGAC	-33.6	((..(((((..........)))))..))........((((.....))))..((((.(((.((.......)))))))))......	0.682875	[][][]	3	0.435464	0.325272	0.104887	0.682875	0.435464	0.325272	0.104887	0.682875
c-di-GMP-II_CP312.1/17559-175673	3	AUAUGUUAUAGAAACGUUGAUGUAUAUUCUGUAUUUGGGCAUCUGGAAUAUGCUGAGUUAGUGAUGCAACCGACUAUAUUUAUA	-13.5	......((((((...((((.(((((...(((...((.(((((.......))))).)).)))..)))))..))))....))))))	0.396792	[]	3	0.381799	0.299987	0.136362	0.396792	0.381799	0.299987	0.136362	0.396792
c-di-GMP-II_CP359.1/298588-29867	3	UUCUUGUUCCGGGGCGAAGAGGCGUGUGGUGUAUCCGGGCACCUGCCACACGCGGAGCCAGUGGUGCGACCGACGAACCGUGA	-25.8	.......(((((..((.....(((((((((......((....))))))))))).........((.....))..))..))).))	0.554032	[[][]]	3	0.407461	0.317526	0.137658	0.554032	0.407461	0.317526	0.137658	0.554032
c-di-GMP-II_CP923.1/1535517-15356	3	AUUUUAUAAAGAGUAGAUGAAGUGAGGCUAUAUGUGGGCACUUUAUGCCUCACGGAUACAGUGGUGCAACCGGCUUUAUGUCGG	-21.8	............(((......(((((((.....((....)).....)))))))...)))..........(((((.....)))))	0.424737	[][]	3	0.333454	0.287833	0.196591	0.424737	0.333454	0.287833	0.196591	0.424737
c-di-GMP-II_ABDU154.2/14999-1582	4	AAAUGUUAUAGAAACGUUGAUGUAUAUUCUGUAUUUGGGCAUCUGGAAUAUGCUGAGUUAGUGAUGCAACCGACUAUAUUUAUA	-13.7	.((((((.....))))))...(((((((((..((......))..)))))))))..(((..((......))..))).........	0.452802	[][][]	4	0.33891	0.246892	0.129561	0.452802	0.33891	0.246892	0.129561	0.452802
c-di-GMP-II_ABDX16.1/7229-7227	4	AAAUGUUAUAGAAACGUUGAUGUAUAUUCUGUAUUUGGGCAUCUGGAAUAUGCUGAGUUAGUGAUGCAACCGACUAUAUUUAUA	-13.7	.((((((.....))))))...(((((((((..((......))..)))))))))..(((..((......))..))).........	0.452802	[][][]	4	0.33891	0.246892	0.129561	0.452802	0.33891	0.246892	0.129561	0.452802
c-di-GMP-II_BA16.3/19726-197343	4	AAAUGUUAUAGAAACGUUGAUGUAUAUUCUGUAUUUGGGCAUCUGGAAUAUGCUGAGUUAGUGAUGCAACCGACUAUAUUUAUA	-13.7	.((((((.....))))))...(((((((((..((......))..)))))))))..(((..((......))..))).........	0.452802	[][][]	4	0.33891	0.246892	0.129561	0.452802	0.33891	0.246892	0.129561	0.452802
c-di-GMP-II_CP246.1/17134-171423	4	AAAUGUUAUAGAAACGUUGAUGUAUAUUCUGUAUUUGGGCAUCUGGAAUAUGCUGAGUUAGUGAUGCAACCGACUAUAUUUAUA	-13.7	.((((((.....))))))...(((((((((..((......))..)))))))))..(((..((......))..))).........	0.452802	[][][]	4	0.33891	0.246892	0.129561	0.452802	0.33891	0.246892	0.129561	0.452802
c-di-GMP-II_AE513.1/1919839-1919755	5	CUGUCGAAGAGACGCGAUGAAUCCCGCCCUGUAAUUCGGGCACCUCGGACGGGAGGAGCAAGUGGUGCGACCGGCUUUUCGUUGG	-24.2	..(((.....))).(((((((.((.((((........)))).((((......)))).(((.....)))....))...))))))).	0.28732	[][[][][]]	5	0.226286	0.171766	0.118396	0.28732	0.226286	0.171766	0.118396	0.28732
						# of shapes	counts	average 2best	averae all	average min	average max	Av Free Energy
						1	15	0.961479	0.961479	0.961479	0.961479	-25.2067
						2	27	0.483028	0.483028	0.256073	0.709982	-17.6944
						3	7	0.405479	0.314558	0.132715	0.558956	-21.2729
						4	4	0.33891	0.246892	0.129561	0.452802	-13.7
						5	1	0.226286	0.171766	0.118396	0.28732	-24.2

## Sheet: Glycine-44
riboswitch	# of shapes	sequence	free energy	shapes	probability	model	# of shapes	2-best	Av-All	min	max	2-best	Av-All	min	max
Glycine_AE16822.1/1714518-171442	1	GAGGCCGAUGCGGGAGAGCUGCGGGGGAGAACCCGCCCGCGGCACCGAAGGAGCAAUCCUCCCCGACAAUCUCUCAGGUACGCGUACCGCAUCGGACUG	-47.4	.((.(((((((((((((((((((((((.....)).))))))))..((.((((....))))...))....)))))).((((....))))))))))).)).	0.906494	[[[][]][]]	1	0.906494	0.906494	0.906494	0.906494	0.906494	0.906494	0.906494	0.906494
Glycine_AE4439.1/11656-116172	1	AACCCUUGGAGAGAGCCGUUAUAUUAAAAAGAGAUAAAACGGCCGCCGAAGGCGCAAAAAGAGCGGUUAAUUUUUCCGUUUUUUCAAACGCUCAGGCAAAAGGACAGGGGCAACAAG	-37.9	..((((((......((((((.((((.......)))).)))))).(((...((((...(((((((((.........)))))))))....))))..))).......)))))).......	0.999949	[[][]]	1	0.999949	0.999949	0.999949	0.999949	0.999949	0.999949	0.999949	0.999949
Glycine_AE8691.1/182636-182622	1	AUAUCCCGGAAAGCCUCUAAAGAGGCACCGAAGGAGCAAUUCUUCUAUAAAGAAGAAUCUCUCAGGUAAACAGACGGGGGAAUAAAA	-30.2	...(((((....(((((....)))))(((....(((..((((((((....))))))))..))).))).......)))))........	0.999162	[[][]]	1	0.999162	0.999162	0.999162	0.999162	0.999162	0.999162	0.999162	0.999162
Glycine_AE8691.1/182648-1826312	1	AUGAAGAAUGCGGGAGAGACCCUAACCGGGCGCCGAAGGAGCAAGCGGGUAUAUGGCCUGUAUACUCGUGAAACUCUCAGGCAAAAGGACCGCAUUC	-38	.....((((((((......(((.....))).(((...((((...((((((((((.....))))))))))....))))..))).......))))))))	0.999553	[[][]]	1	0.999553	0.999553	0.999553	0.999553	0.999553	0.999553	0.999553	0.999553
Glycine_AE8691.1/313165-31355	1	AUGAAGAUAGCGAGAGAUUAUCUUCCAUAAAUGGAAGAUAGCCGAAGGGGAAAUACAAAGGCCCGCCAAGCCUUUGUAGAAGCUCUCAGGCGGCAGGAUCGCUAUCGGAUA	-47.3	.....((((((((.....(((((((((....)))))))))((((...((((..(((((((((.......))))))))).....))))...))))....)))))))).....	0.999949	[[][]]	1	0.999949	0.999949	0.999949	0.999949	0.999949	0.999949	0.999949	0.999949
Glycine_AE8923.1/1392465-1392356	1	CAACUCUGGAGAGACCGGCCGAUGCCGGCGCCGAAGGGGCACGAAACGCAGGCAGGCCACGCGCCAGGCCGCGUUUUUAAACUCUCAGGCAAAAGGACAGAGGGGCGCGA	-44.6	...(((((......(((((....))))).(((..((((....(((((((.(((.(((.....)))..))))))))))....))))..))).......)))))........	0.998699	[[][]]	1	0.998699	0.998699	0.998699	0.998699	0.998699	0.998699	0.998699	0.998699
Glycine_AJ312125.1/523-454	1	AUGAAGGUGGCAGGAGAGACCCAUGAGGGGCGCCGAAGAAGUAAAGCUUUCAGGCUUAGGACUGUCAUCA	-23.8	.....((((((((......(((....)))..(((...((((.....))))..)))......)))))))).	0.999459	[[][]]	1	0.999459	0.999459	0.999459	0.999459	0.999459	0.999459	0.999459	0.999459
Glycine_AJ31559.2/6878-712	1	UUCGACAACUCUGGAAAGUGGUGGGAGCACCCACCCGCCCAAGGGGAAAGGUGCCGGUGCGCGCAUGUCAGCGCGCCGUGUUCUACCGAAUCUCUCAGGCGCACGCGUCAGCGAGCACACGACAGAGGGGGAGGA	-54.6	(((.....(((((......((((((....)))))).(((..(((((...(((((((((((((........)))))))).))...)))...)))))..)))((.(((....))).))......))))).....)))	0.942733	[[][][]]	1	0.942733	0.942733	0.942733	0.942733	0.942733	0.942733	0.942733	0.942733
Glycine_AL591688.1/167499-167496	1	CGACCUCGUUGGGAGAAACCGGUUCGAUCCGGUGCCGAAGGAGCAACCGCCCCGGAAACUCUCAGGCCAAAGGACCAGCAAGGUG	-30.1	..((((.(((((.....(((((......)))))(((...((((...(((...)))...))))..))).......))))).)))).	0.942701	[[][]]	1	0.942701	0.942701	0.942701	0.942701	0.942701	0.942701	0.942701	0.942701
Glycine_AL591978.1/21284-212931	1	GUGAAUGUAAGCAGAGAGACUGCGAAAAGCAGCGCCGACGGGGAAAGCAUAUAUUAUGUGAAACUCUCAGGCAAAAGGAUGUUUACGGGACG	-24.7	((...((((((((......((((.....)))).(((((.(((....(((((...)))))....))))).))).......))))))))..)).	0.999842	[[][]]	1	0.999842	0.999842	0.999842	0.999842	0.999842	0.999842	0.999842	0.999842
Glycine_AL596168.1/161626-161717	1	GUGAAUGUAAACAGAGAGACUGUGAAAAGCAGCGCCGACGGGGAAAGCAUAAGUUAUGUGAAACUCUCAGGCAAAAGGAUGUUUACGGGACG	-22.4	((...((((((((......((((.....)))).(((((.(((....(((((...)))))....))))).))).......))))))))..)).	0.999776	[[][]]	1	0.999776	0.999776	0.999776	0.999776	0.999776	0.999776	0.999776	0.999776
Glycine_AL766849.1/6564-65772	1	AGACGGACUUCUGGAGAGACCUAUAAGUAGCAACAUCUUUGUAUUGACACCAAGAUGUGCUCUAGGCGCCGAAGGGGCAAGAAGAGUAAAACAACUCCUCCAAUCUCUCAGGCAAAAGGACAGAAGCUAAAAG	-37.8	....((.((((((......(((...((.(((.(((((((.((......)).))))))))))))))).(((..(((((...((.((((......)))).))...)))))..))).......)))))))).....	0.968961	[[][]]	1	0.968961	0.968961	0.968961	0.968961	0.968961	0.968961	0.968961	0.968961
Glycine_AL939123.1/278145-27852	1	UGAAUCCGCGCGGGAGAGUCCCCGGCCGCGCCGGGGCGCCGAAGGAGCAAGUCCCUCCCUUGAAUCUCUCAGGCACCGUUACCGCGCGGGCGAG	-43.7	....(((((((((......(((((((...))))))).(((((..((.((((.......))))..))..)).))).......)))))))))....	0.965575	[[][]]	1	0.965575	0.965575	0.965575	0.965575	0.965575	0.965575	0.965575	0.965575
Glycine_BX57265.1/1667-16756	1	CUAAGUCGCGUCGGGAGAGAUCGGCCGCAAGGCCGGCGCCGAAGGAGCAACCGCCCCGGAAACUCUCAGGCAAACGGACCGCGCGGC	-39.8	....((((((.(((......((((((....)))))).(((...((((...(((...)))...))))..))).......)))))))))	0.976282	[[][]]	1	0.976282	0.976282	0.976282	0.976282	0.976282	0.976282	0.976282	0.976282
Glycine_BX57265.1/16757-16849	1	CGACUGACAUCUGGAAAGAGACCCUGCCGGGCGAUCCCGGGACGGGUCCGCCGACGGGAUAAUGCUCUCAGGCACAGCGACAGAUGGGGCUCG	-35.5	(((((..((((((......(((((..(((((....)))))...))))).(((...((((......)))).))).......)))))).)).)))	0.952012	[[][]]	1	0.952012	0.952012	0.952012	0.952012	0.952012	0.952012	0.952012	0.952012
Glycine_BX64445.1/1621-16126	1	ACGUGCAGUUCGGGAGAGACCGUCCAGCGGACGGCGCCGACGGAGCAACCACCCCGGAAACUCUCAGGCAAAAGGACCGACCUGC	-30.9	....((((.((((......((((((...)))))).(((...((((...((.....))...))))..))).......)))).))))	0.998065	[[][]]	1	0.998065	0.998065	0.998065	0.998065	0.998065	0.998065	0.998065	0.998065
Glycine_CR37867.1/15794-1594	1	AGCCUCUGGAGAGACCCGUUAAAUCGGGCGCCGAAGGAGCAAGCUUUCCUUUUUGCUGUUUUAACAUGCAUGGAAAGUGAAACUCUCAGGCAAAAGGACAGAGGAGAUAAG	-39.6	..((((((......((((......)))).(((...((((...(((((((....((((((....))).))).)))))))....))))..))).......)))))).......	0.999987	[[][]]	1	0.999987	0.999987	0.999987	0.999987	0.999987	0.999987	0.999987	0.999987
Glycine_CR543861.1/199167-19977	1	AUGAUUAUUGCAGGAGAGAUAUUCUUGCAAAGGAUACGCCGAAGGAGCAACGACCCCGGAAACUCUCAGGCAGAAGGACUGUAAUAAUCGA	-26.7	.((((((((((((......((((((.....)))))).(((...((((...((....))....))))..))).......)))))))))))).	0.985984	[[][]]	1	0.985984	0.985984	0.985984	0.985984	0.985984	0.985984	0.985984	0.985984
Glycine_CR543861.1/19973-1989965	1	AUAAUCUGGAGAGAAGUAUUUCAAAAAUACUCACCGAAGGGGAUGGUACGUAGAUUUAUGGAAAUCUAUAGCUACCGAAGCUCUCAGGUACCCUGACAGAUGGGGCAAC	-28.7	...((((.(((((.((((((.....))))))..((....))..(((((.((((((((....))))))))...)))))...))))))))).(((........))).....	0.91672	[[][][]][]	1	0.91672	0.91672	0.91672	0.91672	0.91672	0.91672	0.91672	0.91672
Glycine_AE17355.1/2242861-2242742	2	GGACGAAUCUCUGGAGAGACUCCCUCUCGCUUUAAAUAGCGUAGAGGAAAACGAGCACCGAAGGAGCAAAUCCGCUACUAUAGCGGAUAAUCUCUCAGGUAAAAGGACAGAGACAAGCGA	-40.7	...((..((((((.........(((((((((......)))).))))).........(((...((((...((((((((...))))))))...))))..))).......))))))....)).	0.80636	[[][]]	2	0.489517	0.489517	0.172674	0.80636	0.489517	0.489517	0.172674	0.80636
Glycine_AE516.2/79275-79185	2	UGACGCGAUGUGGGAGAACCUCCAUGUCGAGGCGCCGUAGGAGCAAUCUCCUCCCCGAGAAUCUCUCAGGCCCAAGCACCACACCGCCGAG	-29.1	....(((.(((((.....((((......)))).(((..(((((....)))))....(((.....))).))).......))))).)))....	0.766313	[[][[][]]]	2	0.445013	0.445013	0.123713	0.766313	0.445013	0.445013	0.123713	0.766313
Glycine_AE8922.1/1299977-1299896	2	GUAACACGGUGGGAGAAGCGGCACUGCCGCUGCCGAAGGCGCAACAGCCCGUAAUCGCUCAGGCCCGAUACCAUCUUCAACA	-24.3	.......(((((....((((((...))))))(((...((((..((.....))...))))..)))......))))).......	0.798295	[[][]]	2	0.476651	0.476651	0.155007	0.798295	0.476651	0.476651	0.155007	0.798295
Glycine_AJ312125.1/453-315	2	AGACGAUACUCUGGAGAGACCAUAUAAGGCACCGAAGGAGCAAAUUUAAUUGAGAUCUUUAUAUAAAUAAAAAAGCUCAUCCCUUUUUUAGAUCAAGCGAUUAAAUGAAUCUCUCAGGUAAAAGGACAGAGAACUGAAU	-26.7	........(((((......((......)).(((...((((...(((((((((.(((((..........(((((((.......))))))))))))...)))))))))....))))..))).......)))))........	0.644085	[[][]]	2	0.468021	0.468021	0.291957	0.644085	0.468021	0.468021	0.291957	0.644085
Glycine_AJ31559.2/6784-6876	2	CGCCUGCGCGGGAGAGUUCCGAGGCAUCCAGUCUCGGACGCCGAAGGAGCAAUACCUCCCCGUCAAUCUCUCAGGCACACGGACGCGUGUGGG	-36.4	.(((((((.(((((.(((((..(((.(((......))).)))...))))).....))))))).........)))))(((((....)))))...	0.723549	[][]	2	0.457279	0.457279	0.191009	0.723549	0.457279	0.457279	0.191009	0.723549
Glycine_AL93918.1/255442-255325	2	UCACUCUGGAAAGCAGGGCGGGUGUCGACGGCUUCCGCUCUCACCGACGGUGAAAGCCGGGCAGAGCUCCAGGGCUCGCCCGGUGAAGCUCUCAGGUUGAGAUGACAGAGGGGGAGGC	-52.5	((.(((((........((((((.((.....)).))))))((((((((.(((....(((((((.(((((....))))))))))))...))).)).))).)))....)))))...))...	0.723988	[[][]]	2	0.463976	0.463976	0.203965	0.723988	0.463976	0.463976	0.203965	0.723988
Glycine_AL93918.1/255539-255444	2	UGACCCCGCGCGGGAGAGUCCUCCGGACAUCACCGGAGGCGCCGAAGGAGCAAAUCCUCCCCGGAAUCUCUCAGGCUCACGUACCGCACGGACGAG	-38.4	.....(((.(((((((((.(((((((......)))))))..(((..((((......)))).)))...)))))..((....)).)))).))).....	0.574962	[[[][]][]]	2	0.489217	0.489217	0.403472	0.574962	0.489217	0.489217	0.403472	0.574962
Glycine_BX64439.1/26443-26535	2	ACGCAUGUCGCGGGAGAGAGCGGCCGAUUGCGGCUGCCGCCGAAGGCGCAAUUCGCCCGGAAUCGCUCAGGUAACCCAUACCGCGACUGCAUC	-43.3	..(((.(((((((..(((.(((((((....)))))))..(((..((((.....))))))).....))).((....))...))))))))))...	0.726455	[[[][]][]]	2	0.497747	0.497747	0.269039	0.726455	0.497747	0.497747	0.269039	0.726455
Glycine_BX64445.1/16122-1616	2	AACAUCUGGAGAGUGGCGCGCGGUACGGCGCCCACCGAAGGGGAUCCCUGGCGCGUUUGCAGCGGCGCACGGGUGAAGCUCUCAGGUAAAUGGACAGAUGGGGUUGC	-40.8	..((((((......(((((.((...))))))).(((..((((..((((((((((((.....))).))).)))).))..))))..))).......)))))).......	0.769358	[[][]]	2	0.464418	0.464418	0.159478	0.769358	0.464418	0.464418	0.159478	0.769358
Glycine_BX842572.1/7922-7995	2	CAACUCUGGAGACAGGGACGGUCGCACCGACCGUGCCUGACCGAAGGUGUAGAGCGGCGCCAUGAUGCGACGCCGCAGACUCUCAGGUUUCAGGACAGAGCGGGGAGG	-41	...((.(((...((((.(((((((...))))))).)))).))).)).......((((((...........))))))...(((((..((((.......)))).))))).	0.478884	[][][]	2	0.392929	0.392929	0.306974	0.478884	0.392929	0.392929	0.306974	0.478884
Glycine_BX842577.1/344356-344453	2	CGCUCUAGUGCGGGAGAGUUCUGUGGCUGCCAGCUACGGACGCCGAAGGAGCAAUACCUCUCCGUCAACCUCUCAGGCACCCGGACCGCGCGAGACUA	-35.4	...(((.(((((((((((.((((((((.....))))))))....((.((((........)))).))...))))).((...))...)))))).)))...	0.624733	[[[][]][]]	2	0.474178	0.474178	0.323622	0.624733	0.474178	0.474178	0.323622	0.624733
Glycine_BX842577.1/344457-344587	2	UGCCUCUGGAAAGCGGUGGCGACCCCUGGCGGUCCUCACCCGCCGAUGGGGAAAGGCGAUUCACCUGACGGUGGACAGAGUCGCCGAAUCUCUCAGGCGCCUGGCGUGCAGGUGAAGACAGAGGGAGAGGG	-56.4	..((((.......(((((((..((((((((((.......))))))..))))........((((((....))))))....)))))))..((((((...((((((.....))))))......)))))))))).	0.638532	[[[][]][]]	2	0.467896	0.467896	0.29726	0.638532	0.467896	0.467896	0.29726	0.638532
Glycine_BX897699.1/1435871-1435783	2	CAGAUCUGGAAAGUCGGGAGGGGCCGCGCCGAAGGUGUAAGCGAAAACUUUUUUCGCGAGUCUCUCAGGUUUGUAACAGAGGGGUGCAG	-26.9	....((((..(((((..(((((((((((..((((((..........))))))..)))).))))))).)))))....)))).........	0.496385	[]	2	0.480275	0.480275	0.464164	0.496385	0.480275	0.480275	0.464164	0.496385
Glycine_BX897699.1/143597-1435876	2	UUUUGCGGGAGAGUGCAGGCUGCAAGUUUUUGGGUCUGCCGCCGAAGGGGAAAAUAGCCCGUAAUCUCUCAGGCUCUAAGGACCGUAAAAGAAGA	-28.1	((((((((.(((((...(((.(((..((....))..))).)))...(((........)))............))))).....)))))))).....	0.707093	[[][]]	2	0.452708	0.452708	0.198323	0.707093	0.452708	0.452708	0.198323	0.707093
Glycine_BX95851.1/264526-2645133	2	CCGCUCCUCGCAGGAGAGAGGGCGUGUACUCCAGCAUACUUCAAGCUACAUGUACGUUGGCAUAAAGUAUAACGCUCCGCCGAAGGCGCAAACUCCCAUAAUCGCUCAGGCUACCCUAACUGCGAAUU	-36.74	.......((((((...((.((((((((((((((((.(((............))).))))).....)))))).))))).(((...((((..............))))..)))....))..))))))...	0.677553	[[][]]	2	0.441051	0.441051	0.204549	0.677553	0.441051	0.441051	0.204549	0.677553
Glycine_CP919.1/381215-38133	2	GGACGGAACUCUGGAGAGACCGUAAAGGCACCGAAGGGGCAAGGCAGGCAACUGCUCAAACUCUCAGGUAAAAGGACAGAGCUAGGAUA	-25.9	........((((((((((.........((.((....))))..(((((....)))))....)))))...........)))))........	0.788293	[[][]]	2	0.454189	0.454189	0.120084	0.788293	0.454189	0.454189	0.120084	0.788293
Glycine_CR52287.1/144861-144873	2	AUGAACAUAGCAGGAGAGAUUUUUCCCAUGGCAGUACGGAUGGGGAAGGCACCGAAGAAGUAAAUCUUUCAGGUCAAAGGACUGCUAUGGGACG	-27.4	.......................((((((((((((...(((..((((((.((.......))...))))))..))).....))))))))))))..	0.474211	[]	2	0.461924	0.461924	0.449638	0.474211	0.461924	0.461924	0.449638	0.474211
Glycine_CR52287.1/144874-1448793	2	AGCCUCUGGAGAGUCUCAUUAUGGGCACCGAAGGAGCAAGCCAGCGUGUAGCUGGUGAACCUCUCAGGUACAAGGGACAGAGUGUAGCAG	-27.4	.(((((((....((((......))))(((...((((...((((((.....))))))....))))..)))........))))).)).....	0.843343	[[][]]	2	0.477321	0.477321	0.111299	0.843343	0.477321	0.477321	0.111299	0.843343
Glycine_D84432.1/169999-171	2	AUGACAGCAAGGGGAGAGACCUGACCGAAAACCUCGGGAUACAGGCGCCGAAGGAGCAAACUGCGGAGUGAAUCUCUCAGGCAAAAGAACUCUUGCUCGACG	-30.7	.....((((((((......((((.((((.....))))....)))).(((...((((...(((....)))....))))..))).......)))))))).....	0.891472	[[][]]	2	0.499384	0.499384	0.107297	0.891472	0.499384	0.499384	0.107297	0.891472
Glycine_AE14292.2/71332-713218	3	UAAGACAACUCUGGAAAGUCGGGGGCAACUCCGCGCCGAAGGUGUAAGUAUGGCUUUAUAUAUAGCCAUGCGAGUCUCUCAGGCCUGAGACAGAGGGGCACGA	-36.3	....(((.((.(((.....(((((....)))))..))).)).)))..((((((((........))))))))..(((((((............)))))))....	0.373319	[][][]	3	0.360396	0.287211	0.140841	0.373319	0.360396	0.287211	0.140841	0.373319
Glycine_AE17355.1/2242962-2242862	3	AUGAACCAUUCAGGAGAAGGUCUAUUGAUCUACCGACGGGGCAAAAAGUUGUUAACCGACUUUGAAACUCUCAGGUCUUGUUUACAAGUAGAACUGCAUGG	-23.8	.....((((.(((....(((((....)))))(((((.(((....(((((((.....)))))))....))))).)))((((....)))).....))).))))	0.663985	[[][][]]	3	0.421592	0.321554	0.121477	0.663985	0.421592	0.321554	0.121477	0.663985
Glycine_AL766849.1/6556-65639	3	UGACGUCAUUCAGGAGAAGAAAGUUAGACUUUCGCCGAAGGAAUUACACUCUCAGGUGUCUUAAGACAGGACUGAUUGAC	-18.47	....((((.((((.....(((((.....))))).((.........(((((....))))).........)).)))).))))	0.339791	[[][]]	3	0.332714	0.298942	0.231396	0.339791	0.332714	0.298942	0.231396	0.339791
Glycine_AL939123.1/2785-277936	3	CACAUCUGAAAAGCGGACCGCCCCCGACGGCGGUCCCACCCAAGGUGCAAGCCCUGAUCGCCGUACUCCGGUGGCCGUGGCGAACCUCUCAGGUUCCGAUGACAGAUGGGGAGGA	-46.6	..((((((......((((((((......)))))))).(((..((((....(((.((..(((((.....)))))..)).)))..))))....)))........)))))).......	0.665754	[[][]]	3	0.392734	0.29701	0.105562	0.665754	0.392734	0.29701	0.105562	0.665754
Glycine_CP262.1/17832-17913	3	UGAUGUCAUGCAGGAGAAGAAUUUAUUUUCGCCGAAGGAGUUAUACUCUCAGGUGUUCAGUUUUUGAACGGGACUGUUUGAU	-17.8	....((((.((((..(((((.....))))).((...((((.....))))..)).((((((...))))))....)))).))))	0.528119	[[][][]]	3	0.437205	0.325525	0.102165	0.528119	0.437205	0.325525	0.102165	0.528119
Glycine_BX95851.1/2645129-264534	4	UUGAAGCCAACUGGAGAGAGGUUGCGAUGCAACCCACCGAAGGGGCAAGCAGCUCUGCUGCGUAAACUCUCAGGUAAAGCGGACAGAGGGAGUGGC	-29.9	.....((((.(((......((((((...))))))..((....)).....)))(((((((((....(((....)))...)))).)))))....))))	0.304261	[[[][]][]]	4	0.289832	0.24445	0.128377	0.304261	0.289832	0.24445	0.128377	0.304261
						# of shapes	counts	average 2best	averae all	average min	average max	Av Free Energy
						1	19	0.976416	0.976416	0.976416	0.976416	-35.9842
						2	19	0.465984	0.465984	0.239659	0.692309	-35.1653
						3	5	0.388928	0.306048	0.140288	0.514194	-28.594
						4	1	0.289832	0.24445	0.128377	0.304261	-29.9
						5	0	#DIV/0!	#DIV/0!	#DIV/0!	#DIV/0!	#DIV/0!

## Sheet: Cobalamin-430
riboswitch	# of shapes	sequence	free energy	shapes	probability	model	# of shapes	2-best	Av-All	min	max	2-best	Av-All	min	max
Cobalamin_AAAP1319.1/772-976	1	CAAAGGUCGUGCGGCCAAGGUUCCUGCGGACUCUUCCCCGUGGGCUAAGAGGGAAUCCGGUCGGUUCGUCCGAUGCCGGAGCUGCCCCCGCAACUGUGAGCGGCGAGCUCCCGCCGCGAGAGGUCACUGGUGCCCCGCACCGGGAAGGCCGGGCGGGGGCGCUGACCCGUGAGCCAGGAGACCUGCCUCGGCACGACGAUAUUCC	-104.8	.....((((((((((..(((((((.((((........)))).((((....(((..(((((((((.....)))..))))))((.((((((((........((((((......))))))....((((.(((((((...)))))))...))))..))))))))))...)))...)))).)))).))))))...)))))))........	0.997721	[[][[][[][]]]]	1	0.997721	0.997721	0.997721	0.997721	0.997721	0.997721	0.997721	0.997721
Cobalamin_AAAP13421.1/1751-1551	1	GGUUAGAAGGUCAGCGACGGUUCCCUUCGGGGAUCAAACGGGAACGCGGUGAGGGUUCGCCCUCGAUGCCGCGGCUGCCCCCGCAACUGUGAGCGGCGAGCCUUUUCACCACCGAUGUCACUGGAUGGGCCUCAUCCGGGAAGACGGUGAGAGGGCGACGACCCGCGAGCCAGGAGACCUGCCGUCAGCCGUGGUCACACG	-92.3	(((....(((((.(((..((.((((....))))))....(((..(((((((((((....)))))...))))))....))).)))..((((..((((((.(((((((((((......(((.(((((((.....)))))))...))))))))))))))..))..))))..)).))..))))))))......((((....))))	0.971485	[[[][]][]][]	1	0.971485	0.971485	0.971485	0.971485	0.971485	0.971485	0.971485	0.971485
Cobalamin_AAKX198.1/49369-49176	1	UUACCCUUGCGCGCUGAUGGUUCCCGGAGACGGGAUCAAAAGGGAACGCAGGCGAGGCAACGCCUCGAAGCUGCGGCUGCCCCCGCAACUGUGAGCGGCGAAUCCGUGCCACCGCAUGCCACUGGGAAACCGGGAAGGCCCGCACGGACGACGACCCGCGAGCCAGGAGACCUGCCAUCGACCCGAGGUCCAGC	-83.7	......((((.((((.((((((((((....)))))......(((..(((((.((((((...))))))...)))))....))).....))))).)))))))).(((((((........(((.((((....))))...)))..)))))))....(((((((((..((((...))))...)))...)).))))....	0.924731	[[][]][][]	1	0.924731	0.924731	0.924731	0.924731	0.924731	0.924731	0.924731	0.924731
Cobalamin_AAMD13.1/14975-14765	1	UAUAGACGCGCCUGUGCUGGUGUCUGGGCUCACGCCUGGACUUAAAAGGGAACCCGGUGUGAUUCCGGGACUGCCCCGCAGCGGUAAGUGAGAACGAAUCUCGCCAUUGGCACUGGCUCCUCGGGGGCUGGGAAGCGGCGAGCCGUAGGAAUCCGGCCCUGGGCCGGAGCGCUCACGAGUCCGAAGACCUGCCCGCAUCCACCCGUGGGGA	-93.6	.........(((.((((..(((.((((..(((((((.((.((.....))...)).)))))))..)))).(((((......)))))..((((((.....)))))))))..)))).))).(((((.(((...(((.(((((....(((.((..(((((((...)))))))...)).))).(((....)))..))).)).))).))).))))).	0.918867	[[][][]][[][]]	1	0.918867	0.918867	0.918867	0.918867	0.918867	0.918867	0.918867	0.918867
Cobalamin_AAMV113.1/62699-62923	1	UGCAUACGAGAGUGGCAAGGUUCCUCGUUUCGGUGCAAAGCGCCGCGAGGAUAAAUGGGAAUGACGUGCCGGCGGACCCAAUCAGGGCGUCCAUGCGUCAGCCGCCCCCGCGACUGUAAGCGGCGAGCCCCUGCCAGAUGCCACUGAGGUGUAAAACCCUUGGGAAGGCGGCAGACAGGCGACGACCCGCGAGCCAGGAGACCAGCCCUGCGUUUGUUAAUCCCG	-91	(((.(((....))))))....((((((...((((((...)))))))))))).....((((....((((((...((((((......)).))))....(((.((((((...(((.(((..((.((....)).))..))).)))..((((((.((...))))))))...)))))).))).))).)))....((((((((((........)))).))))))...)))).	0.937115	[][][[[][[][]]][]]	1	0.937115	0.937115	0.937115	0.937115	0.937115	0.937115	0.937115	0.937115
Cobalamin_AANB11.1/655385-655158	1	CGCAAGGGGGUUUUUGUUGGUUCCUGCAAAUUGCAGGCGAAGAGGGAAUGUGACAGGCUGAUAGGGAUUUUUGCUAUCAGCUCUCAAGCACAGCCGCCCCCGCGACCGUGACCGGAAAGGUCUCUGAUGCCACUGGCCCACCGUGCCGGGAAGGCAAGAGCACCGCAGACAGGCAUCGCCCGUCGAAAUCCGCAAGCCGGGAGACCUGCCAACGCAUGAGACAACGAG	-83.6	(((..((((((.(((.((....(((((.....)))))....)).))).((((..((((((((((.((...)).)))))))).))....))))...)))))))))..((((..((((..(((((((..((((.(((((.......)))))...)))))))).)))...(((.(((...))).)))....))))...((.((....)).)).....))))..........	0.930404	[[][]][[[][]][]]	1	0.930404	0.930404	0.930404	0.930404	0.930404	0.930404	0.930404	0.930404
Cobalamin_AAOE143.1/799-6915	1	GUUGGCGAUGUCACUGACGGUUUAAGACAAGCUGUACUUGUCUGGGAAUCCGGUUAAAUUCCGGAGCUGCCCCCGCAACUGUAAUGGUCAGGACGAUGUCUGUUUGCCACUGAAAAUUAUUUUCGGGAAGGCGACAUCGAGCCGUAGCCAGAGCCAGGAGACCGGCCGUCGUGCAUCUCGCAUCA	-66.8	....((((.(((((.(((((((..(((((((.....)))))))(((..(((((.......)))))....)))......(((...((((..((.(((((((.....(((.((((((.....))))))...))))))))))..))...))))....)))......)))))))))).)).))))....	0.804601	[[][][]]	1	0.804601	0.804601	0.804601	0.804601	0.804601	0.804601	0.804601	0.804601
Cobalamin_AAQF1153.1/1735-1925	1	CCAAGUUGGGCGAUUGCCGGCCUGGUCGCGGGCCCGGGGAGAAUAGGAAAUCGGGUGUAAAUCCCGAGCGGUCCCGCCGCUGUGAACGGGGAGUGAUUCCGGUAAAUGCCACUGGCCGCCAGGCGGCCGGGAAGGCCCGGAAAAGCGAUGAGCCGUGAGCCAGAAGGCCUGCCCCCUGGUUAGCCGCCGCA	-85.3	........((((...((..(((.((..(((((((...((......((..((((........((((((((((.....))))).....))))).....((((((.....(((.((((((((...))))))))...)))))))))...))))...)).....))....)))))))..)).)))..))))))...	0.840086	[[][]]	1	0.840086	0.840086	0.840086	0.840086	0.840086	0.840086	0.840086	0.840086
Cobalamin_AAQF14.1/17254-1769	1	UUGGGCGAUUGCCGACCUGGUCGCGGGCCUGGGGAGAAUAGGAAAUCGGGUGUAAAUCCCGAGCGGUCCCGCCGCUGUGAACGGGGAGUGAUUCCGGUAAAUGCCACUGGCCGCCAGGCGGCCGGGAAGGCCCGGAAAAACGAUGAGCCGUGAGCCAGAAGGCCUGCCCCUUGGUUAGCCGCCGCC	-86.3	...((((...((..(((.((..((((((((..((......((..((((........((((((((((.....))))).....))))).....((((((.....(((.((((((((...))))))))...)))))))))...))))...)).....))...))))))))..)).)))..))))))...	0.959404	[[][]]	1	0.959404	0.959404	0.959404	0.959404	0.959404	0.959404	0.959404	0.959404
Cobalamin_AAQG124.1/17748-17526	1	GUUGAAGGAGCCUGUCGAGGUUCCCCGCUUCAGGCAUGACGGCGGGGCUAAGACGGGAAGCCGGUGGUGCCCUUUGGGCAGAGUCCGGCGCUGCCCCCGCAACUGUAAGCGGCGAGUGGUGGCUCCAUUUUGUGUCACUGAGCUUUUGCACGAGGCUCGGGAAGGCCGGAGCCAUUGCGAUGACCCGCAAGCCAGGAGACCUGCCUUCGACGGCAUAACGUUC	-96.8	......((..((((((..((..((((((((((....))).)))))))))..))))))...)).((.(((((....((((((..((((((..(((..((((........))))...(((((((((((.....((.((.(((((((((.....)))))))))))..)).)))))))))))........))).))).)))...)))))).....))))).))....	0.551125	[][[][]]	1	0.551125	0.551125	0.551125	0.551125	0.551125	0.551125	0.551125	0.551125
Cobalamin_AAQG15.1/141632-141818	1	AACGGCCGCGCUGCGACAGGUUCCCCGGCGACGGGGAUGAAAAUGGGAACGGAUAACAUCCGGCUGCCCCUGCAACUGUAUGCGGUGAGUCAUCGGCCAUAUGCCAUUGGAAGCGCAGCUUCCGAGAAGGCGACCGACCGGCGUUGACCCGCAAGCCAGGAGACCUGCCCGUCGCCGUCGUCUUUCG	-78.8	...((((((((((((((((..((((((....)))))).......(((..(((((...)))))....)))......)))).)))))))......)))))........((((((((...))))))))(((((((((((((.((((((...((........)).)))..))).))))..)))))))))..	0.886704	[[][]][][]	1	0.886704	0.886704	0.886704	0.886704	0.886704	0.886704	0.886704	0.886704
Cobalamin_AASF1199.1/2185-2411	1	UCCUGCGGCUCUGCUUCAGGUGUCCCAAGGGUAUCCACCCCCAAGGGAUGAAACGGGAAGCCGGUACGUACUGGUGAAAAUCAGAACAAUUCCGGCGCUGCCCCCGCAACGGUAGGCGAGUUGCGGCGGAUCAUACAGCCACUGCGUUUCGACGUGGGAAGGCGAUCCGCCAGGGUCUGCAAGACCACUCGCAAGCCCGGAGACCGGCCUGGAGCCCAAGGAACCUC	-98	(((((.((((((..(((...((((((..(((........)))..)))))).....))).((((((..((.(((((....))))).))...(((((.(((....(((...)))...(((((....((((((((.....(((.((((((....))))))...)))))))))))..((((.....)))).))))).)))))))).))))))..)))))))).))).....	0.842078	[[][[][[][[][]]]]]	1	0.842078	0.842078	0.842078	0.842078	0.842078	0.842078	0.842078	0.842078
Cobalamin_AATQ17.1/84467-84279	1	UUAAGCGGAGCGGGCCUCGGUUCCGGGCCUUGUCCGGAGAAUAGGGAACGCGGUGCAAACCCGCGACUGCCCCCGCAACUGUGAGCGGUGAGUGCGACCGGCAUAUGCCACUGGGCGAAACGCCCGGGAAGGCCCGCGUCGCGCGAUGACCCGCAAGUCAGGAGACCUGCCAAGGUGAUCACCCUCCCC	-88.6	....(((..((((((((...((((((((.((((((((......(((..(((((.......)))))....))).((((((((....))))...))))...(((....))).))))))))...))))))))))))))))..)))..(((.(((.(((.(((....))).)))...))).))).........	0.787716	[[][][]][]	1	0.787716	0.787716	0.787716	0.787716	0.787716	0.787716	0.787716	0.787716
Cobalamin_AATQ18.1/18753-18536	1	CAUCACUGACGCAUAUCCGGUCCCGGUGCAGUCUCUGCCCCGGGCGCAAGAAGGGAACGCAGUGCGGCACGGGCCAUUCGGUCACGGCCAAUUCUGCGACUGCCCCCGCAACUGUAAGCGGCGAGCAACGGCUGAUCGUGCCACUGGAGCAAUCCGGGAAGGCCAGCCCGCGCGAUGACCCGCAAGUCAGGAGACCUGCCGGAUACGCGCCCCUGGAA	-89.7	...............(((.(((((((.((((...)))).))))).))....((((..(((((...(((.((((((....)))).)))))....)))))..(((..((((........))))...)))..(((((.....(((.(((((....)))))...)))))))).(((((.((.((.(((.(((....))).))).)).)))))))))))))).	0.477197	[[][[][][][]]]	1	0.477197	0.477197	0.477197	0.477197	0.477197	0.477197	0.477197	0.477197
Cobalamin_AATQ18.1/9798-911	1	CGCAUCUGGCACCACGCUGGUGCCUGUGUAAACAGGUGAAAAGGGAAUGCGCCAGCCCGGGAAACCGGGUCAAGCGCAGCCGCCCCCGCGACCGUGACCGGAAAGGUCCUCCACCGCCACUGGCCUUGCGCCGGGAAGGCAGGGGGGCCGCUGGAUGGCGCUGCCAUCCUGCAUCCGCAAGCCGGGAGACCUGCCAGCGCAAGACGACACCAA	-106.7	.((((..((((((.....)))))).)))).....((((....(((..(((((..((((((....))))))...)))))....)))..(((........((((..((((((((...(((.(((((.....)))))...))).))))))))((.(((((((...))))))).)).))))...((.((....)).))...))).......))))..	0.904235	[][[][[[][]][]]]	1	0.904235	0.904235	0.904235	0.904235	0.904235	0.904235	0.904235	0.904235
Cobalamin_AAXE21.1/9613-9819	1	UACAUUUGCCACCGAAUCGGUUCUGUAUUUCCCGUUCGGGAAUAUGGAUUAAAAGGGAAUCGGGUGUAAAUCCCGGACAGUCCCGCUGCUGUGAAGCUCCGUUUUAACAUCUUGGAACUACUUUCGCCACUGACUUGUUAUAAUUAAGUCGGGAAGGCUUCAGGAUGGGAGUCAGUCAGAAGACCUGCCGUUCAUUAUAAGGUUCAU	-61.61	.............(((.((((((((((.(((((....)))))))))))......((((.(((((.......)))))....)))).((((((....(((((.......(((((((((.........(((.((((((((.......))))))))...)))))))))))))))))))).))).......)))))))..............	0.331593	[[][][]]	1	0.331593	0.331593	0.331593	0.331593	0.331593	0.331593	0.331593	0.331593
Cobalamin_AAXE213.1/317216-317417	1	UAUUUGCCCUUUGAAACAGGUUUCCCUGUCCUCCUUACAGGACAGGAAUGAAAAGGGAACCGGGUGGAAAUCCCGGACAGACCACGCUGCUGUGAAACUUCGGUAACAUACCGGCAAUACUCAAUGCCACUGAUCGGGGGAUCGGGAAGGUGUCCGGGGAUGGAAGUAAGUCAGAAGACCUGCCGUUUCGGUUUUGAAGAGU	-71	.....((.(((..((((.((((((((((((((......)))))))).........)))))).(((((...((((((((..(((..((((.((((..((....))..)))).))))..............((((((....))))))...)))))))))))..........(((....))))))))......))))..))).))	0.928205	[[][[[][]][]]]	1	0.928205	0.928205	0.928205	0.928205	0.928205	0.928205	0.928205	0.928205
Cobalamin_AAYA16.1/51136-5945	1	GCGAUCCCGUCCGUGUCAGGUGCCUCCGUCCUCGGGGGAGAAUCGGGAAGCCGGGGCAGAACCGGCGCGGGCCCGCCGCUGUGACGGGGACGGGGCGGACACAUGGCCACUGGGCGUCAGUCAGGCGCUCGGGAAGGCGUCCGUUCCGGAUGAUCCGAAGCCAGAAGACCGGCCUGACGGCAUGGCGGCCCC	-95.8	....(((((.((......))..((((((....)))))).....))))).(((((.......)))))..(((.((((((((((..((((..(((..(((((.....(((.(((((((((.....)))))))))...))))))))..))).....))))..(((........)))...)))))..)))))))).	0.803538	[[][]][][[][]]	1	0.803538	0.803538	0.803538	0.803538	0.803538	0.803538	0.803538	0.803538
Cobalamin_AAYC15.1/1265-12276	1	GCGCAAGGGGGUUCAGCUGGUUCCUGGGGAAACCUGGGCGAAGAGGGAAUGUGACAGCUGGAAUUAUCUGGCAAAAAGCACAGCCGCCCCCGCGACCGUGACCGGAUGAGACCGCCAUGCCACUGGGACACCCCGGGAAGGCAGGAGGGUCGACAGAGCGCACGCUCUGGCAUCCGCAAGCCGGGAGACCUGCCAGCAAGAGGAGAUUUCAA	-91.1	.(((..((((((...(((((((((..((....))..))..................((..((....))..))....))).)))).))))))))).((.((..((((((.((((.((.((((.(((((....)))))...))))))..))))..((((((....)))))).))))))...((.((....)).))...))...)).........	0.85875	[[][]][[[][]][]]	1	0.85875	0.85875	0.85875	0.85875	0.85875	0.85875	0.85875	0.85875
Cobalamin_AAYH24.1/9997-118	1	GUAUCUUUGUCAUGCAUUGGUUCGCUCCCCCUCUUCUGGGAAAGCGAUUAAAAGGGAAUCAGGUGUAAAUCCUGGACAGUCCCGCUGCUGUAAGUUUCGUGCAACGUUGCAGACAAUUACUCUAUGCCACUGGAAUAUUCUUCCGGGAAGGCGCCUGCAACAGAAACAAGUCAGAAGACCUGCCAUGCAUACUUUAUCAUUG	-57.9	........((.(((((.(((((((((..(((......)))..)))))......((((.(((((.......)))))....)))).((.(((...(((((.((((..((((....))))........(((.((((((.....))))))...)))...))))...)))))....))).))....)))))))))))..........	0.770626	[[][][[][]]]	1	0.770626	0.770626	0.770626	0.770626	0.770626	0.770626	0.770626	0.770626
Cobalamin_ABBE1883.1/365-556	1	UACGCCCGUUCGUUCGCCGGCGCCCCUCGGGGCCGAAGAGGGAACACAGGGCGCGUGCCGCGCCGCUGUGGCUGCCCCCGCAACUGUAGGCAGCGAGCCCGCCUCCAUCUCGCGCCACUGGCUUGUCCGGGAAGGCCUGGAGCGGGCGUCGACCUGUCAGCCAGGAGACCUGCCGGCUUGAAAGUGCGUGCG	-93.9	..(((.(((...((((((((((((((((.(((((.....(((..(((((((((((...)))))).)))))((((((..((....))..))))))...)))...(((....((.(((...))).))....))).))))).))).))))(((..((((.....)))).)))..))))))..)))...))).)))	0.86426	[[[[][]][]][]]	1	0.86426	0.86426	0.86426	0.86426	0.86426	0.86426	0.86426	0.86426
Cobalamin_ABCL11.1/663982-66428	1	UGCAUACCGGACGUGCAAGGUUCCUCGUUUGGGCGCAAAGCGCCUCGGGGAUGAAAUGGGAAUGACGUGCCGGUGGACCCAAUUAGGGCGCCUAUGCGUCAGCCGCCCCCGCGACUGUAAGCGGCGAGCCCCUGCCAGAUGCCACUGAGGUGCCUAUGACCUUGGGAAGGCGGCAGACAGGCGACGACCCGCGAGCCAGGAGACCAGCCCUGCGUUCGUCAAUCCCG	-90.7	(((((.......)))))....((((((...((((((...))))))))))))......((((.(((((.((.(((...(((.....)))(((((....(((.((((((...(((.(((..((.((....)).))..))).)))..(((((((.......)))))))...)))))).))))))))...))).)).(((((((........)))).)))))))).)))).	0.896521	[][][[[][[][]]][]]	1	0.896521	0.896521	0.896521	0.896521	0.896521	0.896521	0.896521	0.896521
Cobalamin_ABDO21.1/97441-974591	1	AUUUAAUAAAGAAAUUUAGGUGCCUUUGUAGUAAAAGGUGAAAAGGGAAUGUGGUAAAAUCCACAGCAGCCCCCGCUACUGUAAUUGAAGACAAAUCUUUCAUAGGCCACUCUUUAAAAGGGGAAGGGAAAGAUUAGGAUGAAUCAUGAGCCAGGAGACCUGCCUAGAUUUUUAUUAGGAAA	-45.1	.(((((((..(((((((((((((((((......))))))......((..((((((...((((((((.(((....))).))))...........((((((((.....((.((........))))....)))))))).))))..))))))..)).........))))))))))))))))))...	0.7753	[[][[][]]]	1	0.7753	0.7753	0.7753	0.7753	0.7753	0.7753	0.7753	0.7753
Cobalamin_ABDX14.1/114276-114455	1	UAAUAUUUUAUAUUUUUAGGUUUGAUUUUAAUUAAAAGGGAAAGUGGUUAAAGUCCACUACAGCCCCCGCUACUGUGAUAGGAUACAAGUUUCUAUUUGACCACUGAUUAUAUAAAUUGGGAAGGGAGAAAUGAGGAUAAGCCUUAAGUCAGGAUACCUGCCUAAAGAUCAUGAACUAAG	-37.87	...((.(((((((((((((((....((((((((.........((((((((((...(((...(((....)))...))).(((((.......))))))))))))))).........)))))))).....((..(((((.....)))))..)).........)))))))))).))))).))..	0.688014	[[[][]][]]	1	0.688014	0.688014	0.688014	0.688014	0.688014	0.688014	0.688014	0.688014
Cobalamin_AE14291.4/139296-13968	1	UCGCAAUUUUCAGGAGACGGUUCCGCCAUUGCGGCGGAUGAAAAGGGAACACGGUGAAGCCAUAGGGCUGAAACCGAGACUGCCCCCGCAACUGUAACCGGAGAGCUAUCCUCCACAGGCCGCGCAAGCGGCCAAAGCCACUGAAAGCAGCAAUAUGCUGCAAUCGGGAAGGCGGAGGCAAAGCGAAGACCCGGAAGUCAGGAGACCUGCCGUAUCCGGUCACCCAUGC	-97.4	((((..(((((.((..(((((((((((.....))))))......(((..((((((..((((....))))...))))....))..)))...)))))..)).)))))....(((((...((((((....))))))...(((.((((..(((((.....)))))..))))...))))))))....)))).((.(((((...((((...)))).....)))))))........	0.897916	[[[][]][[][]]][]	1	0.897916	0.897916	0.897916	0.897916	0.897916	0.897916	0.897916	0.897916
Cobalamin_AE15451.1/1866934-1867155	1	CCUUCGCGGCGUGUUUCAGGUGCCCUGCCAGCCCCGACUGGGCAGGGUGAAACUGGGAAGCCGGUGGGCGCCAGCAUGGCGCGAUUCCGGCGCUGCCCCCGCAACGGUGGAUGAGUAAAAGGCCGCGCAGGGCCACUGGAUGCCAGCAUCCGGGAAGGCGCGCAGGCCAGGGCCAAGGCCCACUCACAAGCCCGGAGACCGGCCUGAUACUGCCAACGGCAU	-110.2	.......((((((((((((.(((((((((((......)))).)))))))...))))...((((((..(((((.....)))))...(((((.(((....((((....)))).(((((....((((((((...(((.(((((((....)))))))...))))))).)))).((((....)))))))))..)))))))).))))))..))))).)))........	0.692262	[[][[][[][[][]]]]]	1	0.692262	0.692262	0.692262	0.692262	0.692262	0.692262	0.692262	0.692262
Cobalamin_AE15927.1/769982-77164	1	UUUAAUAUUAUUUUAUUAGGUGCUUUACAAGUUAAAAGGGAAAGUGGUGAAAAUCCACUGCAGCCCACCGUUACUGUAAUGCUGACGAAAUCUUAUAAAAUCCACUAGAUAUAUUUUAUCUGGGAAGGUUAGAAAUUAGGAAGAAGCUAAGCCAGGAAACCUGCCUAAUAAGUGUUAAUUCUU	-41.9	.(((((((....(((((((((((.((((.(((.....(((..(((((.......)))))....)))......))))))).))..................(((.(((((((.....)))))))...((((((...((......)).)))).)).))).....)))))))))))))))).....	0.683793	[[][[][]]]	1	0.683793	0.683793	0.683793	0.683793	0.683793	0.683793	0.683793	0.683793
Cobalamin_AE15927.1/793388-7932	1	AAUAGUAAAUGAAAUUUAGGUGUCCACUUUGUAAAAAUGAUGGAUGAAAAGGGAAUGUGGUUCAAUUCCACAGCAGCCCCCGCUACUGUAAUAGAUGACAAGCCUUUAGUAACCACUCUUUAAAAGGAGGAAGGUAAAGGUUAGAAUGAUUCUUAAGCCAGGAGACCUGCCUAGAUUGUUAAAAUCCUC	-39.5	............(((((((((.(((.((((.((((...(((((.((..(((((..(((.(((..(((..((((.(((....))).))))))).))).)))..)))))..)).))).)))))).)))).))).(((...(((((((.....)))..)))).....))).)))))))))............	0.586549	[[][]]	1	0.586549	0.586549	0.586549	0.586549	0.586549	0.586549	0.586549	0.586549
Cobalamin_AE15928.1/243656-243862	1	AUCUUUGCCCCCCGAAAUGGUUCGGAGUCCGUGUCCAACGGACAACGAUUAAAAGGGAAUCGGGUGUAAAUCCCGUACAGUCCCGCUGCUGUGAAGCUCUAUACAAUGUCUUAUUAAUGAACUAAUUUAUCGCCACUGAUGUUAUUUCGGGAAGGCACUAUAAGACAAGAGUCAGUCAGAAGACCUGCCACUUCGCGUAAAGCGUUC	-60.4	..((((((....((((.(((((((..((((((.....))))))..)))......((((..((((.......)))).....)))).((((((....(((((......((((((((..(((((....))))).(((.((((.......))))...)))...)))))))))))))))).))).......)))).)))).)))))).....	0.866582	[[][][[][]]]	1	0.866582	0.866582	0.866582	0.866582	0.866582	0.866582	0.866582	0.866582
Cobalamin_AE7869.2/7421-7645	1	ACUAUAUGUGGUGUUCAAGGUUCUUCCGAUUCGCUAGGGUUGGGAGCUAAGACGGGAAUUCGGUGCGUAACGCCAUCACGGCGGAGCAAGGCCGAAACUGCCCCCGCAACUGUGAGCGGCGAGCAUCGUUCCGAUUUGAGCCACUGGAGCCAAAAGCUCCGGGAAGGCUGGAAUAGAUGUUGUGACCCGCAAGUCAGGAGACCUGCCUUGAGCGCAAAUGUCCAC	-92.1	...((((...((((((((((((((((.((((.((..((((((.((.(((...(((((...((((((....((((.((((.((((.((.((.......))))..))))....))))..)))).)))))))))))..((.((((.(((((((.....)))))))...)))).)).)))...)).)))))))).)))).)))))...)))))))))))..))))....	0.958025	[[][]]	1	0.958025	0.958025	0.958025	0.958025	0.958025	0.958025	0.958025	0.958025
Cobalamin_AE8922.1/363119-363967	1	UACCAUGCGCGCCCCUGAGGUGACUGCCGGAAUUCCGGUGGUUUAAACGGGAAUCCGGUGCGCGCAUCGCCUUGGCGAGACGCAAGUCCGGAGCUGCCCCCGCAACGGUGGGCGAGGUCAGGUGCCGCAACAGGCCACUGUGCACACGCAUGGGAAGGCGCGGUACCGGAAGCGCAGGCUUCCACUCGCGAGCCCGGAGACCGGCCUGAGGGAUUGACCCGGCA	-107.2	.....(((.((.((((.(((((((..((((....))))..)))....(((...(((((.((.(((.((((....))))(((....)))..((.(((((((((...))).)))).)).)).((((((((.....(((.((((((....))))))...)))))))))))((((((....))))))....))).)))))))..))))))).)))).......)))))	0.646568	[[][[][][][][]]]	1	0.646568	0.646568	0.646568	0.646568	0.646568	0.646568	0.646568	0.646568
Cobalamin_AJ758.1/1191-137	1	UCAAACAGCAACAGUAAAGGUGCCAAGAAGGCUUAAUAGGGAAACUGGUGAAAGACCAGUACUGCCCCCGCAACUGUAAGUGUGGACGAACGAGUAUAACCACUGUGAAAAAAUCACGGGAAGGUUCUCAAGUAGAAUGAUACACAAGUCAGGAGACCUGUCUUUAUUGUGAAGUUUCUA	-48.3	..((((..((.((((((((..(((.....)))...(((((...((((((.....)))))).((((..(((((........)))))......(((...((((.((((((.....))))))...)))))))..))))..((((......)))).....)))))))))))))))..))))...	0.751941	[[][[][[][]][]]]	1	0.751941	0.751941	0.751941	0.751941	0.751941	0.751941	0.751941	0.751941
Cobalamin_AL591978.1/56481-56658	1	GUACUAAACAACUAAAUAGGUGAAUAUAUUAAUCCGGGAAAGAGGUGAAAAUCCUCUACAGGCCCUAGCUACUGUAAUACGGACGAAAACCAAACAUAUGUCACUGGAAGCAAUUCCGGGAAGACUGGUGAGUAGGAUGAUGUUAAGUCAGGAGACCGCUUUUAUAUUCGAUAUCCAA	-37.6	..................((((((((((....((((....(((((.......)))))((((((....))..))))....))))................(((.((((((....))))))...))).((((.((....((((.....))))....))))))..))))))))....))..	0.269217	[[[][]][][]]	1	0.269217	0.269217	0.269217	0.269217	0.269217	0.269217	0.269217	0.269217
Cobalamin_AL64653.1/765144-764965	1	AUCCCGCCUCACGAUGAUGGUGCCCUUCCAGGGUGAAACGGGAACGCGGUGCGAUGCCGCGGCUGCCCCCGCAACUGUAAGCGACGAGUCUGCGCCAACCAGCCACCGCACGAUGCCGGGAAGGCGGCGCCAGGCGAUGACGCGCGAGCCAGGAGACCGGCCAUCUCCUUCUGUCGACGU	-64	.((.(((.(((((....((((((((((((..(((....(((....(((((.....)))))(((((....(((((((((.....)).))).)))).....))))).)))......))).))))))..))))))..)).))).))).))...((((((.......))))))...........	0.266875	[[][]][]	1	0.266875	0.266875	0.266875	0.266875	0.266875	0.266875	0.266875	0.266875
Cobalamin_AL939125.1/243385-243171	1	CCUGCUUGUGCCCACCCCGGUGGGAGCACUACUGUCGCCACGCCUUGGUGAACGGGAAAUCCGGUGUGAUGCCGGUGCGGCCCUCGCCACUGUGAAUCGGGAAGUCCGGCUCCGGCCCUGACGGGCAGCCACUGGAUCGCUUGCGGUCCGGGAAGGCGGAGCACGGGCGGUGGUACCCGUAAGCCAGGAGACCGGCCAAGGCGCGUCGUCCAUCC	-99.9	......(((.(((((....))))).)))....((.(((...((((((((...(((....((((((....(((.(((((.(((.((((....))))........((((((((((.((((....)))).(((.((((((((....))))))))...)))))))).)))))))).))))).))).))).)))..)))))))))))))).)).......	0.876393	[][[][[][]]]	1	0.876393	0.876393	0.876393	0.876393	0.876393	0.876393	0.876393	0.876393
Cobalamin_AM263198.1/1157829-115818	1	CGCAUUGCCGGGUACUAAAAAACUAAAUAGGUGAAUAUAUUAAUCCGGGAAAGAGGUGAAAAUCCUCUACAGGCCCUAGCUACUGUAAUACGGACGAAAGCCAAAUAGACGUCACUGGAAGAAAUUCCGGGAAGACUGGUGAGUAGGAUGAUGUUAAGUCAGGAGACCGCUUUUAUAUUCGAUAUCCAAA	-43.3	.........(((((.......(((.....)))(((((((....((((....(((((.......)))))((((((....))..))))....))))..(((((......(((((((((((((....))))))....(((....)))....)))))))..(((....))).))))))))))))..)))))...	0.580894	[[][[[][]][[[][]][]]]]	1	0.580894	0.580894	0.580894	0.580894	0.580894	0.580894	0.580894	0.580894
Cobalamin_AM42293.1/53393-533317	1	GCCGAGAGCCGCGACCGCGGCGGUCGAGGCAAGAGGGAACCCGGUGCGAAUCCGGGACUGCCCCGCAGCGGUGAGCGGGAACGAACGCCGUCCCCGGUCCGAGGAGACCGGGAACAGCACUGGACCACAGCGUCUGGGAAGCGACGGCCAGUAGGAACACCCGGCCACGACGAGGCCGGGAAGCGCCCGCGAGUCCGAAGACCUGCCACCGGUGCGUGCACACCC	-110.7	(((..(((((((....)))))..))..)))....(((..(((((.......)))))..(((..((((.(((((.(((((.......(((((((((((((......))))))).......((((((......)))))).....)))))).....(((...(((((((.......)))))))..((....))...))).....)))))))))).)))).)))..)))	0.861855	[][[][[[][]][[][]]]]	1	0.861855	0.861855	0.861855	0.861855	0.861855	0.861855	0.861855	0.861855
Cobalamin_AM4667.1/2635166-2635365	1	AAACUCCCCGGCGUUGAAGGUUCCCCGCCAGGGGAUUAAAAGGGAAGCCGGUGCCGAGCCCAGCUCGAAUUCCGGCGCUGCCCCCGCAACUGUCAUCGGCGAGCGCUUCGCCACCCCAUGCCACUGGAUGCGUUCCGGGAAGGCGGGCGAAGCGCGACGACCCGAGAGCCAGGAGACCUGCCCCAACGUCCAUCCUUGAA	-83.3	.........(((((((.(((((((((....)))))......(((..(((((...(((((...)))))....)))))....)))......(((...((((((.((((((((((......((((.(((((.....)))))...))))))))))))))..))..))))....)))...))))....)))))))..........	0.801479	[[][][]]	1	0.801479	0.801479	0.801479	0.801479	0.801479	0.801479	0.801479	0.801479
Cobalamin_AP6841.1/2882136-2881925	1	UUAUCUUUGUCCCGAAUUGGUUUCGAAUGAAGACUUUCGUCAUUCGGAUUAAAAGGGAAUCGGGUGUAAAUCCCGGACAGUCCCGCUGCUGUGAAGCUUCAUCGAUAUCUUGAAACAAUCCUUUCGCCACUGACGUGGGGGGAAUACCUCCGUCGGGAAGGCUUCAAGAUUAGAAGUCAGUCAGAAGACCUGCCGUUCAUCAAAGGCUGUUU	-65	...((((((....(((.(((((((((((((.((...)).)))))))))......((((.(((((.......)))))....)))).((((((....(((((......((((((((...........(((.((((((.((((......))))))))))...)))))))))))..)))))))).))).......)))))))..))))))......	0.649658	[[][][]]	1	0.649658	0.649658	0.649658	0.649658	0.649658	0.649658	0.649658	0.649658
Cobalamin_AP6841.1/373837-37363	1	UAUAUUUGUCGGCAGAUUGGUUCGCCGAAGCUUUCCUGCUUUGGGCGAUUAAAAGGGAAUCGGGUGUAACUCCCGGACAGUCCCGCUGCUGUGAAGCUUUAUUAUAAACAUUCCGAUAGGAUACUCUUUGGCCACUGACUCGUGUAGUCGGGAAGGCGUUCGGAAUGGAAGCUAAGUCAGAAGACCUGCCACUCUCGCUGAUAAGUCU	-73.7	...(((((((((((((.((((((((((((((......))))))).)))......((((.(((((.......)))))....)))).((.(((...((((((........((((((((.(((.....)))..(((.((((((.....))))))...)))..))))))))))))))....))).))....)))).))).))))))))))..	0.930335	[[][][[][]]]	1	0.930335	0.930335	0.930335	0.930335	0.930335	0.930335	0.930335	0.930335
Cobalamin_AP9385.1/18644-185855	1	UACGCGCGUUCGUUCGCCGGUGCCCUUCGGGGCCGAAGAGGGAACACAGGGCGCAUCGCGCCGCUGUGGCUGCCCCCGCAACUGUAGACAGCGAGCCGAUCUCCCCCUCAUGCCACUGGUUUCACCGGGAAGGCCGGGAGCAGGCGCCGACCUGUCAGCCAGGAGACCUGCCGGCCUGAAAGUGCGUGCG	-86.8	..(((((((...(((((((((((((....))))......(((..((((((((((...))))).)))))....)))......(((..(((((((.(((...(((((......(((.((((.....))))...))).)))))..)))..))..)))))...))).......))))))..)))...)))))))	0.581806	[[][][]]	1	0.581806	0.581806	0.581806	0.581806	0.581806	0.581806	0.581806	0.581806
Cobalamin_BA12.4/617874-617694	1	AGGUCGCCGCCACUGCCUGGUGCCCGCCGCAAGCGGGAGAAUCGGGAACACGGUUGAACUCCGUGGCGUGCCCAACGCUGUAAGGGGGACCGCGCCGGUAAAUGCCACUGUCGAUGACGGGAAGGCACCGGACGCGGGUUGAUCCCGAGCCAGAAGACCGGCCUGGCAGGCAUCGUCAUCC	-80.4	.(((.(((((((..(((.(((.(((((.....)))))....((((((.((........((((.((((((.....))))))...))))..((((((((((....(((.(((((...)))))...)))))))).)))))..)).))))))........)))))).)))).)))))).......	0.819405	[[][[][]]]	1	0.819405	0.819405	0.819405	0.819405	0.819405	0.819405	0.819405	0.819405
Cobalamin_BA43.1/23644-23445	1	UAAAUCAACUCGCAGCAAGGCGCCGAAAAGGCUUAAUAGGGAAUCCGGUGGGAAUCCGGAGCUGUCCCCGCAACUGUCAAUGCGGACGAAAUGAAAUCGCCACUGUACGGACGGAUGGCUUGCGCUGUUUUCCGUACGGGAAGGCUUCAGAGUAGGAUGAAGCAUGAGCCAGUAGACCUGCCUUGCUUGCCGCAGUUUCC	-71.76	......((((((((((((((((.......((((((....(((.(((....))).)))...((((((((((((........)))))......((((...(((.(((((((((.(((((((....))))))))))))))))...))))))).....))))..))).))))))........)))))))).)).)).))))...	0.667194	[[][[][]]]	1	0.667194	0.667194	0.667194	0.667194	0.667194	0.667194	0.667194	0.667194
Cobalamin_BX572594.1/1625-1429	1	AAUACCGUGACCAGCGACGGUUCCCGAAAGGGAUCAAUAGGGAACGCGGUGCGGGCUUUAGGGCUCUAUUCCGCGGCUGCCCCCGCAACUGUAAGCGGCGAGCCAUUCGCCACACGCCACUGGGCUUUCGUCCUGGGAAGGCGGUGAACGGCAACGACCCGCGAGCCAGGAGACCUGCCGUCAGUCGUGGUCACACG	-82.4	......(((((((.((((...((((....))))............(((..((((((((...(((((......((((......))))........((((((.(((.((((((.....((...((((....))))..)).....)))))).)))..))..)))))))))..))).))))))))..)))))))))))...	0.622795	[[][[][]]]	1	0.622795	0.622795	0.622795	0.622795	0.622795	0.622795	0.622795	0.622795
Cobalamin_BX572595.1/1553-1338	1	UUUGAUCGCGCCCGUUCAGGUGUGCCGGGAAUCGUCCGGCACAGGGAAGCCGGUGCGGGCCCAAGCUUAUGGCCGCAAACCCAAAUCCGGCGCUGCGCCCGCAACUGUGAGCGGUGAGCGAUCCUUCAAUCGGCCACUGGGCAGCACUUGCCCGGGAAGGCGAAGGAUUGCGACGACCCGUGAGCCAGGAGACCGGCCUGAGUACGUCAUCUUCCA	-92.5	...(((.(((....(((((.(((((((((.....))))))))).....((((((((((((...(((.....((((............)))))))..))))))..((((..((((...((((((((((.....(((.((((((((...))))))))...)))))))))))))......))))..)).))...)))))))))))..))).))).....	0.728583	[[][[][]]]	1	0.728583	0.728583	0.728583	0.728583	0.728583	0.728583	0.728583	0.728583
Cobalamin_BX842572.1/39867-39685	1	CCACGCUCUGCAUGCCAAUAUUCUUCCCGUCAGGCGAUGACGAUGCAGGAAGCCGGUGAGAAUCCGGCGCGGUCCCGCCACUGUCACCGGGGAGCGACCCUCGUAAGCCACGGCCACAGGCUGGAAGGCGAGGCAAGCAACGAUCCGGGAGCCAGGAGACUCGCGUCAUCGCGUCCUGCCACC	-66.32	.(((((.(((.(((.............))))))))).)).....((((((.(((((.......)))))(((((..(((....((..(((((..((...((((((...((..((((...))))))...))))))...)).....)))))..)).((....)).)))..))))).))))))....	0.292015	[][[][[][]]]	1	0.292015	0.292015	0.292015	0.292015	0.292015	0.292015	0.292015	0.292015
Cobalamin_CP1157.1/3396-3389785	1	CCUGCGCGCCUCGCUUCAGGUGCCCCAAGGGUGAAACAGGGAAGCCGGUGCGUGCCGCGACCAUUCGCGGCGCAAGGCCGGCGCUGCCCCCGCAACGGUAGACGAGUCGCGAAACCGCAAUAGCCACUGUGUUGCUCGGACACGGGAAGGCGCGGUUUCGGAAGCCGCCGCAUGGCGCUUCGCUCGUGAGCCCGGAGACCGGCCUGUGGCGAUCCAUGGCGG	-106.4	......((((((((..(((((((((...))))......(((..((((((..(((((((((....)))))))))...))))))....)))(((....(((..(((((...(((((((((....(((.(((((((.....)))))))...))))))))))))((((.((((....)))))))).)))))..))))))......)))))..)))).....)))).	0.642397	[[][][[][]]]	1	0.642397	0.642397	0.642397	0.642397	0.642397	0.642397	0.642397	0.642397
Cobalamin_CP125.1/1786797-178665	1	UACGGCCGUUCGUUCGCCGGUGCCCUUCGGGGCCGAAGAGGGAACACAGGGCGCGCAUCGCGCCGCUGUGGCUGCCCCCGCAACUGUAGACAGCGAGCCGAUCUCCCCCCUCAUGCCACUGGUUUCACCGGGAAGGCCGGGAGCCGGCGCCGACCUGUCAGCCAGGAGACCUGCCGGCACUGAAAGUGCGUGC	-82.1	..((((((((.((..((.(((((((....))))......(((..(((((((((((...)))))).)))))....))).....)))))..)))))).))))...........((((.((((.......((((.....))))..(((((((....((((.....)))).....)))))))......)))))))).	0.445656	[[][]][[][]]	1	0.445656	0.445656	0.445656	0.445656	0.445656	0.445656	0.445656	0.445656
Cobalamin_CP139.1/39198-3919587	1	UAUCUUUGUUCCCGAAUCGGUUCCGAAUAGAUGUCCUCUAUCCGGAUUAAAAGGGAAUCGGGUGUAAAUCCCGGACAGUCCCGCUGCUGUGAAACUCCGAUAAAAUUUCCGAUACGUACCUAUUGCCACUGCCUGACUCCACAUAACGAGAACGCGGGAAGGCAUCGGAAAUGAGGAGCCAGUCAGAAGACCUGCCAUUCAUCAAAGGCCGUUU	-58.9	..((((((.....((((.(((((((.(((((.....))))).))))......((((.(((((.......)))))....)))).((((((.....((((......((((((((...........((((....((((.(((........)))....))))..))))))))))))..)))).))).))).......)))))))..))))))......	0.66796	[[][][]]	1	0.66796	0.66796	0.66796	0.66796	0.66796	0.66796	0.66796	0.66796
Cobalamin_CP14.1/2695629-2695426	1	UAUCUUUGCUACAUGCUUUGUUCCCUUUCGGCAAUCGCCGGAUAGGGAUUAAAAGGGAAUCGGGUGAGAAUCCCGGACAGUCCCGCUGCUGUAAGCUUCAUAAACGGGUUGAGCAAUACUGUUGCCACUGUUCAUUCAAGUGAAUGGGAAGGCGCUUAAGACCGGAAGUAAGUCAGAAGACCUGCAAGGCGUGUAUAUUUUCGA	-70	.........(((((((((((((((((((((((....)))))).)))))......((((.(((((.......)))))....)))).((.(((...(((((.....(((.((((((.........(((.((((((((....))))))))...)))))))))..))))))))....))).))....)))))))))))).........	0.913331	[[][][]]	1	0.913331	0.913331	0.913331	0.913331	0.913331	0.913331	0.913331	0.913331
Cobalamin_CP152.1/1678463-167827	1	UUACCCUUGCGCGCUGAUGGUUCCCGGAAACGGGAUCAAAAGGGAACGCAGGAGAGGCAGCGCCUCGAAUCUGCGGCUGCCCCCGCAACUGUGAGCGGCGAAUCCGUGCCACUGCAUGCCACUGGGAAACCGGGAAGGCCGGCACGAAUCAGGACCCGCGAGCCAGGAGACCUGCCAUCGACCCGAGGUCCAAG	-85.4	......((((.((((.((((((((((....)))))......(((..((((((.(((((...)))))...))))))....))).....))))).))))))))...((((((.......(((.((((....))))...))).)))))).....((((((((((..((((...))))...)))...)).)))))...	0.989012	[[][]][][]	1	0.989012	0.989012	0.989012	0.989012	0.989012	0.989012	0.989012	0.989012
Cobalamin_CP158.1/1153196-1153386	1	ACGCCGCCUCACGCAACAGGUGCCCGGAUCAUGGUCCGGGUGAAAAGGGAAGCCGGUGAGAAUCCGGCGCUAUGCCCGUAACUGUGAGCGGGGAGCCGUGUGAGCCAUACGCCACUGGGAAACCGGGAAGGCAGCUCUCUCCGGCGAUGAUCCGCGAAGUCAGGAGACCUGCCUGUUGCCGUCGUUGGCUC	-86.6	((((.(((((.(((.((((..((((((((....)))))))).....(((..(((((.......)))))......)))....))))..)))))).)).))))((((((.(((...((((....))))..((((((...((((((((..((.....))..))).))))).))))))........)))))))))	0.934855	[[][]][[][]]	1	0.934855	0.934855	0.934855	0.934855	0.934855	0.934855	0.934855	0.934855
Cobalamin_CP19.1/12-822	1	GCAGAAUAUACGAUCAACGGUGCCCAUACGGGCUUGAUAGGGAAGUGAGGUGAAACUCCUCCACGGACCCGCCGCUGUAAGCGAUGACAAAGGGCAACAAUGUCACUGAUCAAUUUGAUCGGGAAGACGCCCGGAGGAUGAUUCGCAAGUCAGAAGACCUGCCUUGAUCUUACAUCAUGAA	-53.8	.((..((.((.((((((.(((((((....)))).....(((....(((.(((((..((((((.......((.(((.....))).)).....((((......(((.((((((.....))))))...)))))))))))))...)))))...))).....)))))))))))).)).))..))..	0.611888	[[][[][]]]	1	0.611888	0.611888	0.611888	0.611888	0.611888	0.611888	0.611888	0.611888
Cobalamin_CP2156.1/236524-236337	1	GCCAUUCAGCGAAGAGAUGGUUCCGUGAGAGAUCACGGCGAAGAGGGAACCCGGUGGCAAUCCGGGGCUGUACCCGCAACUGUGAGCCAGGAGCUGACAACCGAUACACCACUGGAGGAAACUCCGGGAAGGGGGUUGGAAGCGAUGAUCGGUGAGCCAGGAGACCUGCCAUCGCGUCGUUCGUCCGG	-75.1	(((((((......))).)))).((((((....)))))).((.(((.((...((((((((.(((..((((.(((((((...(((.(((.....))).))).(((((...((.((((((....))))))....)).)))))..)))......)))))))).)))....))))))))..)).))).))...	0.95811	[][][[][]]	1	0.95811	0.95811	0.95811	0.95811	0.95811	0.95811	0.95811	0.95811
Cobalamin_CP23.1/177586-177782	1	UAGCCUAUGUUGUGUUACGGUUCCCCGGACACCACAAUAUCCGGGGCUAAGAGGGAAGCCGGUGCGAUGCCGGCGCUGCCCCCGCAACUGUCAGCGGCGAGCCUUCAUCCAUUCAUGCCACUGGGGAAAUUCCCGGGAAGGCGGACGAAGGCGACGACCCGUGAGCCAGGAGACCUGCCGUGACCCUUGAAACGUCC	-75.5	((((((((((((((...(((....))).....))))))))...))))))...(((..((((((.....))))))....)))...(((..((((.((((..((((((.(((......(((.((((((....))))))...)))))).))))))......((........))......))))))))..)))........	0.608092	[][][[][]]	1	0.608092	0.608092	0.608092	0.608092	0.608092	0.608092	0.608092	0.608092
Cobalamin_CP25.1/112481-112283	1	AGUACGGUCGCGCCCGACGGUUCCCGCAAGGGAUCAAUAGGGAAUGCGGUGAGGGUCGCGCGCGAUCCGAUUCCGCGGCUGCCCCCGCAACUGUGAGCGGCGAGCCUUUCGCCACACGCCACUGGGCCUCGUGCCUGGGAAGGCGGCGAAAGGCACGGACCCGCGAGCCAGGAGACCUGCCGUCGUUCGUGGUCACACG	-95.4	.....(((((((..(((((((((((....)))).....(((...(((((...((((.((.((((.........)))))).))))))))).((((..((((((.((((((((((....(((.((((((.....))))))...))))))))))))).))...))))..)).))....))))))))))..))))))).....	0.835464	[[][[][]]]	1	0.835464	0.835464	0.835464	0.835464	0.835464	0.835464	0.835464	0.835464
Cobalamin_CP283.1/2565817-256569	1	AGAAUACUCGCCUGUCACGGUCUUUCGAGUCGUAUGUGCACGCGAUCCGAGAGCUAAGAGGGAAGCCGGUGCAAAGCCGGCGCUGCCCCCGCAACUGUAAGCGGCGAGCUGACGUCCGAUAGUCGCCACUGGGCCCAUUGGACCCGGGAAGGCAGGACUGACGCUAAGACCCGCGAGCCAGGAGACCUACCGCGACAGUCGCAAUCGUC	-78.7	......((((((.((.(((((((((((..((((........))))..))))))......(((..((((((.....))))))....))).....)))))..))))))))..((((..((((.(((((..(((((((....)).)))))...((.(((.(((.(((........)))...)))....))).))))))).))))....))))	0.927201	[[][]][[][]]	1	0.927201	0.927201	0.927201	0.927201	0.927201	0.927201	0.927201	0.927201
Cobalamin_CP283.1/3256-3255793	1	GUGCGCGCAUCGACCUUCGGUGCCCUUCUUGGAAGGGUGAAACGGGAAUGCGGUGCGGCGAGCAAUCGCCUAGUCCGCAGCUGCCCCCGCAACUGUAAGCGGAUCGUCUCCGGUCAAAUGCGCCACUGAGUUCGGCUUCAGCCACUUGGGAAGGCGAUCGGGACAUUCUCCGCGAGCCAGGAGACCGGCCGAGGGUCGUUUUGGAUGC	-92.4	..(((..((.((((((((((((((((((...))))))).....(((..(((((...(((((....)))))....)))))....)))((((........))))...(((((((((......((((.((((((..(((....)))))))))...)))).((((((.....))).)))))).))))))..)))))))))))...))..)))	0.883526	[[][][][[][]]]	1	0.883526	0.883526	0.883526	0.883526	0.883526	0.883526	0.883526	0.883526
Cobalamin_CP283.1/71419-714317	1	CUUCUAUCGGCAUGUUCAGGUGUGCCGGAGUCUUCCGGCACAGGGAAGCCGGUCCGGGCGCCUUUGGCGGCGCCUCAAGCCGGCGCUGCGCCCGCAACUGUAGGCGGCGAGCGAUCCUUCAUCAUGCCACUGGGCCCGUCGGGUUCGGGAAGGCGGAGGAUUGCGACGACCCGCAAGUCAGGAGACCGGCCUGAGCCACGUCAUCUUCC	-103.6	........(((..((((((.((((((((......)))))))).....((((((((((((((...((.((((.......)))).))..)))))))...(((...((((((.((((((((((.....(((.(((..(((...)))..)))...)))))))))))))..))..))))....)))..)))))))))))))...))).......	0.949218	[[][[][]]]	1	0.949218	0.949218	0.949218	0.949218	0.949218	0.949218	0.949218	0.949218
Cobalamin_CP283.1/727646-727425	1	GAUAGCGUGGCCGGCGAUGGUCCUUCCGCCAGGAAGGUGAAAAGGGAAUCCGGUGCAAGUGAACUCUGUUCGAGUGAUCUCAAUCCCGGUGCUGCCCCCGCAACUGUAAGCGACGAGCCCGCGCCUCGGCCACUGGGAUUUCCUGCUUGGAAAUUCUGGGAAGGCGGCGACAAGGGCGAUGACUCGCGAGCCAGGAGACCUGCCAUCAUGAAUGGUGCUUUG	-80.7	....(((.((.(((((.....((((((....))))))......((((....(((.((..(((((...)))))..)))))....))))..))))).)).)))..(((...((((...((((.((((...(((.(((((((((((.....)))))))))))...)))))))....))))......))))....))).......(((((.....)))))......	0.648299	[[][]][][]	1	0.648299	0.648299	0.648299	0.648299	0.648299	0.648299	0.648299	0.648299
Cobalamin_CP31.1/263662-263445	1	AUGCAGUCCAUAGCCGACGGUGCCCUGUCCUCGGACAGGGCGAAGAGGGAAUACCGGGCGCCGGGUUAAGGGAUGGUCCCUUAGGCCGGUGAAGCCGGAGCUGCCCCCGCAACUGUGAGCGGACAGCCUGCACCGAAAACCACUGGGUCUCGACCUGGGAAGGUGGUGCCGGCCAUGACCCGCGAGCCAGGAAACCUGCCGUCGCCUGCGAUUUCGCC	-100.3	..((((((..(((.(((((((((((((((....))))))))....(((.....((((.((((((.(((((((.....))))))).))))))...)))).(((((..((((........))))...(((.(((((....(((.((((((....))))))...)))))))).)))........)).))).......)))))))))).))).))))..)).	0.609165	[[][[][[][]]]]	1	0.609165	0.609165	0.609165	0.609165	0.609165	0.609165	0.609165	0.609165
Cobalamin_CP31.1/417348-4173288	1	GCUAGCGUUGCGAACGAUGGUCCUUCCACGUGGAAGGUGAAAAGGGAAGCCGGUGCGAGCGAUUUCAAACCCGGCGCUGCCCCCGCAACUGUGAGCGACGAGCCCGCGCCGAGGCCACUGGGAUGUUCCUGGGAAGGCGGCGAGGGGCUUUGACCCGCGAGCCAGGAGACCUGCCAUCGUGAAGAGUGCUUUG	-75.1	...((((......((((((((((((((....)))))).....(((....((...((..(((...((((((((..((((((((((......(((.((.....)).))).((.((....)).))........)))..)))))))..))).)))))..)))..))..))...)))))))))))......))))...	0.842946	[[][[][]]]	1	0.842946	0.842946	0.842946	0.842946	0.842946	0.842946	0.842946	0.842946
Cobalamin_CP325.1/246177-246867	1	UUGUCGGCAUCAAGCGGCGGAGGCUUUCGCAGCUUCGUCGUGAGAGGGAACCCGGUGGGAAUCCGGGACUGUCCCGCAGCGGUAUGCAGGAACGAACACCGUCAUCGGCACUGGCCCCACAGCCUGGGACUGGGAAGCGACGGUUAGUAGGAGCACCAUCGUCGGUGCGGGCCUGCGAGUCCGAAGACCUGCCAGUUGCGCCGGGCACGUU	-84.5	.(((((((.((..(((((.((((((.....)))))))))))..))((((.(((((.......)))))....))))(((((.....(((((.......((((((....((.((((.((((.....)))).))))...))))))))..(((((.(((((......)))))...)))))...........)))))..)))))))))).))....	0.770665	[[][][[][]]]	1	0.770665	0.770665	0.770665	0.770665	0.770665	0.770665	0.770665	0.770665
Cobalamin_CP36.1/126778-126953	1	UCAUAACAUACGCUGACAGGUGUGGCACAUUUGUGCCUGGGAAGAGAGUGAAAAUCCCUCGCAGCCCCCGCUGCUGUAAUGCUGACAAACCCGAAAAUGCCACUGAUCGCGAGAUUGGGAAGGUCGGGAGAGGAUGACGCUAAGCCAGAAGACCAGCCAGUCAGUCAAUACCAACA	-55	...........((((((.(((..(((((....)))))..((.....((((...((((...(((((....)))))...............(((((.....((...((((....)))).))....)))))...))))..))))...)).........))).))))))...........	0.903433	[[][[][]]]	1	0.903433	0.903433	0.903433	0.903433	0.903433	0.903433	0.903433	0.903433
Cobalamin_CP377.1/311368-311583	1	CCGCAUGAGAGGGGCGAUGGUUCCCCGACGCCUAAGGCCGGUGGGAUGAAAAGGGAAUUCGGUGCGGAGGAGCCAAAGGGCGCCAAAUCCGAAACUGCCCCCGCAACUGUAAGCGGCGAGCGCCCCGUCACAGCCCACUGAUCCUCAUGGAUCGGGAAGGGAGGGACGCGCAAUAACCCGCAAGUCAGGAGACCUGCCAUCGCGACUUUUUAACCA	-83.5	.....(((((((.((((((((((((.((((((...)))..(((((.......(((....((((.((((((.(((....))).))...))))..)))))))((((........))))...((((...(((....(((.(((((((....)))))))...)))...))))))).....)))))..))).)).))...))))))))..)))))))....	0.854039	[[][[][][]]]	1	0.854039	0.854039	0.854039	0.854039	0.854039	0.854039	0.854039	0.854039
Cobalamin_CP379.1/174555-174362	1	UUACCCUUGCGCGCUGAUGGUUCCCGGAGACGGGAUCAAAAGGGAACGCAGGUGAGGCAACGCCUCGAAGCUGCGGCUGCCCCCGCAACUGUGAGCGGCGAAUCCGUGCCACCGCAUGCCACUGGGAAACCGGGAAGGCCCGCACGGACGACGACCCGCGAGCCAGGAGACCUGCCAUCGACCCGAGGUCCAGC	-82	......((((.((((.((((((((((....)))))......(((..(((((.((((((...))))))...)))))....))).....))))).)))))))).(((((((........(((.((((....))))...)))..)))))))....(((((((((..((((...))))...)))...)).))))....	0.92105	[[][]][][]	1	0.92105	0.92105	0.92105	0.92105	0.92105	0.92105	0.92105	0.92105
Cobalamin_CP441.1/778547-77874	1	UUACGCUUGCGCGCUGAUGGUUCCCGGGAACGGGAUCAAAAGGGAACGCAGGAGAGGCAGCGCCUCGAAUCUGCGGCUGCCCCCGCAACUGUAAGCGGCGAAUCCGCGCCACCACACGCCACUGGGAAACCGGGAAGGCCGGCGCGAAUAACGACCCGCGAGCCAGGAGACCUGCCAUCGACCCGAGGUCCAAG	-80.5	...((((((((.((...(((.(((((....))))))))...(((..((((((.(((((...)))))...))))))....)))..))...)))))))).......((((((.......(((.((((....))))...))).))))))......(((((((((..((((...))))...)))...)).))))....	0.908447	[[][]][][]	1	0.908447	0.908447	0.908447	0.908447	0.908447	0.908447	0.908447	0.908447
Cobalamin_CP449.1/2738434-2738239	1	UAGCUUUCGCGCCGCGAUGGUUCCCUCACGGGAAUAAUAGGGAAGCUGCUCAGGCCUUCGGGCCAAGUCCAGCGCUGUUCCCGCAGCCGUAGGCGGCGAGCGGUGAGGCACAAAGCCACUGGGGGUGACCCUGGGAAGGCGCUUCAUCCGCAUUGACCCGCAAGCCGGAAGACCUGCCGUCGCUGUCGUCUGUCCG	-88.1	..((((.((((((((.(((((((((....))))......(((((((((....((((....)))).....))))....)))))...)))))..)))))).((((((((((.....(((.((((((....))))))...))))))))).)))).......)).)))).(((((((..((....))....)))).))).	0.948565	[[[][]][]][]	1	0.948565	0.948565	0.948565	0.948565	0.948565	0.948565	0.948565	0.948565
Cobalamin_CP463.1/246189-246168	1	ACAUACUCUGGUGCCGAUGGUUCCCAAAAUAUGGGAUGAAAAGGGAAUCCGGAGCGUUGCCCGAGAUGGGCCGCGACACCGGAGCUGCCCCCGCAACUGUGACCGGAGAGCCGCCACCAAAUGCCACUGGAUUUCGAUCCGGGAAGGCGGUGCCGGCUGUGACCCGCGAGCCAGGAGACCUGCCAUCGCCUGUGACUGACGC	-80.1	.....(((((((..((...(((((((.....)))))......(((..(((((..(((.((((.....)))).)))...)))))....)))..))...))..))))))).((((.((((....(((.((((((....))))))...))))))).)))).((.((..((((..((((...))))...))))..)).))......	0.886444	[[][]][][]	1	0.886444	0.886444	0.886444	0.886444	0.886444	0.886444	0.886444	0.886444
Cobalamin_CP463.1/3539927-3539727	1	UACAAGAUAUGGCGUUACGGUCCCCACAUGUCACAUCAUGUGGGGCUAAGAGGGAAGCCGGUGUGAAUCCGGCGCUGCCCCCGCAACUGUCAGCGGCGAGCCGCCGUCCAGCAAUAUCACUGACGCCGCGAGGUGUUGGGAAGAUUGGACGGAAGCUGUGACCCGUGAGCCAGGAGACCUGCCGUAGCAAACGCGUAACGU	-82.9	...........((((((((..(((((((((......)))))))))......(((..(((((.......)))))....)))..((.((.((((.((((......((((((((.....((.((((((((....))))))))))...))))))))..))))))))........((((...))))..)).)).....))))))))	0.496436	[[][][[][]]]	1	0.496436	0.496436	0.496436	0.496436	0.496436	0.496436	0.496436	0.496436
Cobalamin_CP463.1/575538-575326	1	GACCUAGAUGGCCGCGACGGUUCUUCGCAAGAAGAUCAAAAGGGAACGCGGUGCGGGGCCUCCCACUUGGAAUGGCCCCUAUGCCGCGGCUGCCCCCGCAACUGUAAGCGGUUAGUCUUUCGUCUGAUGCCACUGGGUGCUUCGGUCCUGGGAAGGCGACGGAAGGUCAACGACCCGCGAGCCAGGAGACCUGCCGUCGAUCGUGGUCACACG	-92.1	((((.((((((((((.((((((((((....)))))......(((..((((((..((((((..((....))...))))))...))))))....))).....)))))..))))))).)))....((((.((((.(((((.((....)))))))...)))).)))).))))...(((((((((..((((...))))...)))..)).)))).....	0.864051	[[[][]][]][]	1	0.864051	0.864051	0.864051	0.864051	0.864051	0.864051	0.864051	0.864051
Cobalamin_CP479.1/1283346-1283177	1	CAAGAAUGUCACCCGUAAGGUGAUGACGAUGCAGGAAGCCGGUGCGAAUCCGGCGCGGUCCCGCCACUGUCAUCGGGGAGCGACCCUCAACGGCCACGGCUGACAAGCUGGAAGGCGAGGCGAGCGGCGAUCCGAGAGCCAGGACACUCGCGUCAUCGCGUCCUGCGACC	-70.3	.......((((((.....)))))).....(((((((.((.(((((((.((((((.(((...((((.(((((...(((......)))......(((.(((((....)))))...)))..))).)).))))..)))...))).)))...)))))))...)).)))))))...	0.963816	[][[][]]	1	0.963816	0.963816	0.963816	0.963816	0.963816	0.963816	0.963816	0.963816
Cobalamin_CP48.1/669166-6689959	1	GUACCGGCCAUCGAGUUCCGUGUGCUGUCACAGGUGCGGAACGAGAGGGAACCCGGUGAAAAUCCGGGACUGUCCCGCAGCGGUAUGCAGGAACGACCGCCGUCAUCAGCACUGGCCCCGCCUAGGGGCUGGGAAGCGACGGCCAGUAGGUGUGCGUCAGCGCACGCGCCUGUGAGUCCGAAGACCUGCCAGCCGUACCGGAUGCGCC	-92.3	.....(((((((..(((((((..(((......))))))))))....((((.(((((.......)))))....))))...(((((..(((((.......((((((....((.((((((((.....))))))))...))))))))...((((((((((....)))))..)))))............)))))..)))))....)))).)))	0.823864	[[][][[][]]]	1	0.823864	0.823864	0.823864	0.823864	0.823864	0.823864	0.823864	0.823864
Cobalamin_CP48.1/674143-673957	1	GGCUAUUGUUGUGGCGCUGGUCGGCCCGACCGGCCCGAUGAGUAGGUAGGAAGCCGGUGUGAAUCCGGCAUGGUCCCGCCACUGUGACUGGGGAGCGAACCCCACAUCGACCACGGCUUGACGGCUGGAAGGUCGGGGUGAGCACUGAUCCAGAAGUCAGGAUACUGCUCUCAUUGGCCCUCUUGCU	-78.1	.......(((((((.((((((((...)))))))).(((((....((..(((.(((((.......)))))....)))..)).........((((......)))).))))).))))))).....(((.(((.((((((...(((((...((((........))))..)))))...)))))).))).)))	0.82902	[[][[][]]][]	1	0.82902	0.82902	0.82902	0.82902	0.82902	0.82902	0.82902	0.82902
Cobalamin_CP482.1/128913-128737	1	ACACUCAUACCGGAUCAGGGCGCCCGACAGGGCUUGAUAGGGAAGAGGGGUGCGACUCCCCCGCGGACCCGCCGCUGUAAGCGAUGACAAGGGGCAACGGCCACUGGUUUUUGACUGGGAAGGCGCCCGGAGGAUGAAUCGCGAGCCAGAAGACCUGCCACUGAUCCACGCCACUCA	-63.5	...........((((((((((((((....)))).....(((......((.(((((.(((((((.((...((((......(((((.(((.((.(((....))).)).))).))).)).....))))))))).))..)).)))))..))......)))))).)))))))..........	0.84057	[[][]]	1	0.84057	0.84057	0.84057	0.84057	0.84057	0.84057	0.84057	0.84057
Cobalamin_CP482.1/1312853-131347	1	AAUUGAAUAUCUGAUCAAGGUGCCCGAGAGGGCUUGAUAGGGAAGAGGGGUGCCGCUCUCAGUAACGAGCCAUUCCCCCGCGGACCCGCCGCUGUAAGCGAUGACGAAGGGCAGUAUGCCACUGGUGAAUAACCGGGAAGGCGCCCGGAGGAUGACUCGCGAGCCAGAAGACCUGCCUUUUGAUUAUUGCCACAG	-73	.........(((.(((((...((((....)))))))))..)))...((((....((((........))))....)))).(((....)))..((((..(((((((((((((((((...(((.(((((.....)))))...)))((.(((((.....))).)).))........)))))))))).))))))).))))	0.895172	[][][][[][]]	1	0.895172	0.895172	0.895172	0.895172	0.895172	0.895172	0.895172	0.895172
Cobalamin_CP577.1/1528291-1528485	1	CACCACUUCCGGCGCGCUGGUUCCUGUCCGACCGGACAGGCGAAGAGGGAAUGCCCCAGAGGCAGCCGCCCCCGCGACCGUGACCGGAGAGGUUGCCCAAGCCACUGGCCGCAAGGCCGGGAAGGCGGGCCGCCGCGGAGCCGCAAGGCCCCACAUCCGCAAGCCGGGAGACCUGCCAGCGCUGAGACUGACGGG	-98.5	.....((((((((.(((.(((((((((((....)))))))......(((..((((.....))))....)))....)))))))..((((..(((.((((..(((.((((((....))))))...))))))).)))..((.(((....))).))...))))...)))))))).((((.(((........))).))))	0.832563	[[[][]][[][]]][]	1	0.832563	0.832563	0.832563	0.832563	0.832563	0.832563	0.832563	0.832563
Cobalamin_CP615.1/1891336-1891529	1	UUACGCUUGCGCACCGAUGGUUCCCGGAGACGGGAUCAAAAGGGAACGCAGCAGAGGCCGAGCCUCCAAUCUGCGGCUGCCCCCGCAACUGUAAGCGGCGAAUCCGCGCCACCACGCGCCACUGGGAAACCGGGAAGGCCGGCGCGGAUGACGACCCGCAAGCCAGGAGACCUGCCAUCGACCCGAGGUCCAGC	-83.1	.((((.(((((......(((.(((((....))))))))...(((..(((((..(((((...)))))....)))))....))).))))).)))).((((((.(((((((((.......(((.((((....))))...))).)))))))))..))..))))....((((...)))).....((((...))))....	0.551268	[[][]][][][]	1	0.551268	0.551268	0.551268	0.551268	0.551268	0.551268	0.551268	0.551268
Cobalamin_CP653.1/4368932-4368756	1	UUGUAGCAUUCUGUUUCCGGUCUCAUGUAAGUGAAAAGGGAAUCCAGUGCAAAUCUGGAGCUGACGCGCAGCGGUAAAGACUGGCGGGAUGAGAGUUGUAGACACUGUGAAAAUGGGAAGUCUUCAUCCGUAAAACGCCACUAAGCCCGAAGACCUGCCGGAAUUACGUCGCAUCUG	-47.15	.....((.......(((((((.((((....))))...(((..(((((.......)))))((((.....)))).........(((((((((((.......((((.((((....))))...))))))))))......))))).....)))........))))))).......)).....	0.804344	[[][[][][]]]	1	0.804344	0.804344	0.804344	0.804344	0.804344	0.804344	0.804344	0.804344
Cobalamin_CP661.1/141118-141316	1	CUAUUGAGAAACGGCUUCGGUUCCGGCGUCAUGCCGGAUGAAAAGGGAACGCGGUGAGGGGUGCCCCUCCAAAUCCGCGGCUGCCCCCGCAACUGUAGGCGGCGAGCGACGACCGAUCACGCCACUGGGGUUCCCCGGGAAGGCCGGUCCGAGCGAAGACCCGCGAGUCAGGAGACCUGCCGGAGCGAUCACCCUUUCC	-84.3	.......((((.((..((.(((((((((((...((.(((.....(((..(((((.(((((....))))).....)))))((((((..((....))..))))))..((...(((((.....(((.(((((....)))))...))))))))...)).....)))....))).)).)))..))))))))))...)).)))).	0.919725	[[][][]]	1	0.919725	0.919725	0.919725	0.919725	0.919725	0.919725	0.919725	0.919725
Cobalamin_CP661.1/1554899-155594	1	CACCACUGCCGCCGCGCUGGUUCCUGUCCGCAAGCGACAGGCGAAGAGGGAAUGCCCCAGAGGCAGCCGCCCCCGCGACCGUGACCGGAGAGGUUGUCCAUGCCACUGGCCGAAAGGCCGGGAAGGCGGACCGCCGCGGGACCGCAAGGCCCCACAUCCGCAAGCCGGGAGACCUGCCAGCGCUGAGACUUACGGG	-85.7	.....((((((((.((((.((........)).))))...))).....(((.....)))...))))).(((....))).((((((..(((..(((.((((..(((.((((((....))))))...))))))).)))..(((.((....)).)))...)))((..((.((....)).))..))........)))))).	0.104609	[[][]][][[[][]][]]	1	0.104609	0.104609	0.104609	0.104609	0.104609	0.104609	0.104609	0.104609
Cobalamin_CP662.1/326212-326417	1	AAUGACAGGCGCGUGAUCGGUUCACCCGGGCGUCAUGCGUCCGGGGAUUAAAAGGGAACGCGGUGCGCCCCGAAGGGGCAAGACCGCGGCUGCCCCCGCAACUGUGAGCGGUGAGCGACGCCGAAGAUGCCACUGGGAGAUCCCGGGAAGGCCGGCCGAGCCGAGACCCGCGAGCCAGGAGACCUGCCGCUCGCCCGCCGGCCCCC	-98.2	.......((((.((..(((((((.((((((((.....))))))))........(((..((((((..(((((...)))))...))))))....))).(((.((((....))))..)))..((((.....(((.(((((....)))))...))))))).))))))).))..((((((((((...))))..)))))).)))).......	0.909953	[[[][][][]][]]	1	0.909953	0.909953	0.909953	0.909953	0.909953	0.909953	0.909953	0.909953
Cobalamin_CP667.1/4966842-4966623	1	AUGGUGUCUCCCGCAGCUGGUUCGACCGCUCCCGCCGGGAGUGGGCGAGGCAAGAGGGAACCCGGUGGGAGUCCGGGACUGCCCCGCAGCGGUGAGUGGGAACGACCGCCGUCAUCACGCACUGGGCUCAUCGAGGCCUGGGAAGCGACGGCCAGUAGGCGACCGGGUCUCCCGGGCGUGCCCGCGAGUCCGAAGACCUGCCAGCGCGCCGCACGCGUCG	-101.3	.(((.((.((((.....((.((((.((((((((...)))))))).)))).))...)))))))))..((((((((((..((((.(((..((((((..((....))..)))))).....(((.(((((((......)))))))...))).)))...))))....))))).))))).(((((((..(((.(((....))).)))..)))))))..........	0.193789	[][[][]][]	1	0.193789	0.193789	0.193789	0.193789	0.193789	0.193789	0.193789	0.193789
Cobalamin_CP68.1/1925111-1925322	1	CCUGCGCGCCUUGCUUCAGGUGCCCCGCGUCGUCUCCAUCGACGGCGCCGGGGUGAAACAGGGAAGCCGGUUCCAAUGCCGGCGCUGCCCCCGCAACGGUAGGUGAGUCAAACGCUGUUUCAGGCCACUGUGCAAUGCACGGGAAGGCGCAGCGUCGAACCUUUCAGGUUCGCUCACGAGCCCGGAGACCGGCCUGUCGCAGUUCCACGGCA	-96.9	.(((((..(((((.(((....(((((((((((((......)))))))).)))))))).)))))..(((((((((..(((((..((.......))..))))).(((((....(((((((.....(((.((((((...))))))...))))))))))((((((.....)))))))))))......)))).)))))....)))))..........	0.897463	[[][[][[][]]]]	1	0.897463	0.897463	0.897463	0.897463	0.897463	0.897463	0.897463	0.897463
Cobalamin_CP68.1/53713-536935	1	UAGCCUUCUCGCUUUCGAGGUUCUUCCCGGCAAGCCGCCGGGGAGCUAAGAGGGAACAGGGUCGAUGCCCUGGCUGCCCCCGCAACUGUAAACGGUCGCAACUCCUUCGAUACACCACUGCCUCAAGCGGGAAGGUGAAGGACGCACAGCGUGCAGACCGUGAGCCAGGAGACCUGCCUCGAUAGACCAGCCACUU	-81	..((((((((((((..(((((.(((((((((.....)))))))))....((((((.((((((....)))))).........((.((((....)))).))...))))))...........)))))))))))))))))...((..((((...))))......((((.((((...)))).)))).....))........	0.915464	[[][[][]]][[][]]	1	0.915464	0.915464	0.915464	0.915464	0.915464	0.915464	0.915464	0.915464
Cobalamin_CP699.1/5269738-526953	1	UCCAAUGGAUGCUGUCGAGGUUCCCUGCUCGCGAUCCGGCAACGGGUCGCGCGGCAGGGCUAAGACGGGAAGCCGGUGACGUCCGCGAGGACGGAGUCCGGCGCUGCCCCCGCAACUGUAAGCGGCGAGCGGCGGUUUCAACCAUGCCACUGGCGCCCCGCGAGGAGCGCCGGGAAGGCCGGAGCCGCCGUGACGACCCGUGAGCCAGGAGACCUGCCUCCGACGCGAUAACGUUC	-129.3	......(((((.(((((.((((((((((((((((((((....))))))))).))))))).....(((((..(((((...(((((....)))))....))))).......((((........))))((.(((((((((((......(((.(((((((.((....)).)))))))...))).)))))))))))..)).))))).)))).((((......))))....))))).)))))	0.845048	[[[][[][][]]][]]	1	0.845048	0.845048	0.845048	0.845048	0.845048	0.845048	0.845048	0.845048
Cobalamin_CP75.1/37936-37955	1	UUUACCAUGCCGCGCGUCGGUUUCCGAGAGGAACUAACAGGGAAUUCGCACGCCUUUCUCACCAGGCGAAAAACGAAACUGCCCCCGCAACUGUAGGCACCGAGCCUGCUCCAUGACUGCCACUGGAUCGUGAUCCGGGAAGGCCGGAGCCUGGCGAUGACGUGUCAGUCAGGAGACCUGCCGACCCGCUUCAACCCACU	-70.1	.....((((..(((.((..((.(((....)))))..)).(((..((((..(((((........))))).....))))....))).)))....((((((.....))))))..))))........(((....(((..((((..(((.((..(((((((((.....))).))))))...)).)))..))))..)))..)))..	0.720803	[[[][]][]][]	1	0.720803	0.720803	0.720803	0.720803	0.720803	0.720803	0.720803	0.720803
Cobalamin_CP758.1/1918958-1919182	1	UCGCAAUUCUCAGGAAACGGUUCCGCUGUUCAGGCGGAUGAAAAGGGAACACGGUGAAGCCAUCCUGGUUGAUGCCGCGACUGCCCCCGCAACUGUAACCGGAGAGCUAUCCUCCACAGCCGUGCAAGCGGUAAAAGCCACUGAGAGCAGUCGAUGCACUCGGGAAGGCGGAGGGAAAGCGACGACCCGGAAGUCAGGAGACCUGCCGUAUCCGGUCACCCAUGC	-82.2	((((..(((((.((..(((((((((((.....))))))......(((..((((((..((((.....))))...))))....))..)))...)))))..)).)))))...((((((...(((((....)))))....(((.(((((.(((.....))).)))))...)))))))))...)))).((.(((((...((((...)))).....)))))))........	0.938466	[[[][]][[][]]][]	1	0.938466	0.938466	0.938466	0.938466	0.938466	0.938466	0.938466	0.938466
Cobalamin_CP76.1/4227691-4227479	1	GUAGCCUUGCGCUUUCGAGGUUCUUCGGCCACGGGUCGAAGCUAAGAAGGGAACGCGGUCGAUGCCGCGGCUGCCCCCGCAACUGUGAAGGGUUCGAUUGCUGCAAGGCCACUGCAUGGGCGUCGACGACGCCGGUGGGAAGGCGCAGCAAUCGCCGGUCCGACGACUGGCAAGCCCUCAGCCAGGAGACCUGCCUCGAUCCCAGAUUCUCAC	-91.5	..(((((((......)))))))((((((((...)))))))).......((((.((.(((.....((..(((((....(((....))).((((((.(((((((((...(((....(((.((((((...)))))).)))....))))))))))))(((((((....))))))).))))))))))).))......))).)).))))..........	0.687416	[][][[][[][]]]	1	0.687416	0.687416	0.687416	0.687416	0.687416	0.687416	0.687416	0.687416
Cobalamin_CP76.1/5141454-5141221	1	CCUUCGCGACUUGUUUCAGGUGCUCUGUGGCCCGUGGCCGACAGAGUGAAACAGGGAAGCCGGUCAGGGUCUGUUCCAGUGAUGGAGCCGACGACGAUUCCGGCGCUGCCCCCGCAACGGUAGAUGAGUCAAGACUGCGCCUGACGCCACUGUGUCAAUGACACGGGAAGGCGCGCAGUCCGGCAGCCAUGCCGCUCAUGAGCCCGGAGACCGGCCUGAUCCAUCCAACGGCAU	-106	.....((..((((((((....(((((((((((...)))).)))))))))))))))...(((((((...(((.((((((....)))))).)))......(((((.(((....(((...)))...(((((....((((((((.....(((.(((((((...)))))))...))))))))))).((((....)))).))))).)))))))))))))))...............))..	0.916171	[[][[][[][[][]]]]]	1	0.916171	0.916171	0.916171	0.916171	0.916171	0.916171	0.916171	0.916171
Cobalamin_CP771.1/268818-268646	1	AUAAACCUCCCUUUGCAUGUUGAAAGGGAAGCCCGGUGAAAAUCCGGCGCGGGGCCGCCACCGUGAGUGGGGACGAAAUUCACAAUAUACCACUGGCCUAAUUUUGGCUGGGAAGGUGUGAAGAGUAGGAUGAUCCACGAGUCGGGAGACCUAACAUGCAAAGGAAGGGAGCC	-67.1	.....(((.(((((((((((((...(((...)))........((((((.((((..((((...((((.((....))....))))..((((((.((((((.......))))))...)))))).......)).))..)).)).)))))).....))))))))))))).))).....	0.786464	[[][[][]]]	1	0.786464	0.786464	0.786464	0.786464	0.786464	0.786464	0.786464	0.786464
Cobalamin_CP774.1/54938-549581	1	UACACUCCGCCCGCCUAUGGUGCCCCGGCCGCAAAUCCGGGGUUAAAAGGGAACGCCCGGAGCGCAUGCUCUUUCUUCGAGGCGGCUGCCCCCGCAACUGUAAGCGGCGAGCUUUUUCCGAUUGUGCCACUGGAUGUCCGGGAAGGCAGGGAAGGGCGAAGACCCGCGAGCCAGGAAACCUGCCACAGGCUGUCGUCCGUCU	-75	.......((.((((.(((((((((((((........))))))).....(((..((((((((((....))))......)).))))....))).....)))))).)))))).(((((((((.....((((.((((....))))...)))))))))))))..((((..(((((((.((.......))...)))..))))..))))	0.86849	[[][]][][]	1	0.86849	0.86849	0.86849	0.86849	0.86849	0.86849	0.86849	0.86849
Cobalamin_CP781.1/418231-418259	1	UAUAGUCGUCCCGUCGUCGGUGUUCGCUUUCGGGCGGACCAAGAGGGAAUGCGGUGCGGGAGUUUCUCCCAAAGCCGCGGCUGCCCCCGCAACUGUCGGCGGUGAGCGGGCCUGCAACAUGCCACUGGAGCAAUCCGGGAAGGCGCAGGCUUCGCAAUGACCCGCGAGCCAGGAGACCUGCCGGCGACAUCCUGCCCGUU	-88.1	....(((((.((((((.(((((((((((....))))))).....(((..((((((..(((((...)))))...))))))....))).....)))).))))))...((((((((((.....(((.(((((....)))))...)))))))))).))).)))))..(((.((.((((..((....)).....)))))).))).	0.67266	[[[][]][]][]	1	0.67266	0.67266	0.67266	0.67266	0.67266	0.67266	0.67266	0.67266
Cobalamin_CP85.1/317411-3173839	1	AUAGCCUCUCGCCGUCAAGGUGCACGGGAAGCCGGUGAAACACCGGCGCGGCCCUCGCCACUGUGACCGGGUAGCGAUCUCCGACUACGCCACUGGGCCCGACCGGGUCUGGGAAGGCCGGAGUGAACGUCGAUCCGGAAGCCAGGAGACCGGCCUUGACAAGGAUCUCAUCC	-71.3	.............((((((((...(((...(((((((...)))))))..(((..((((....))))((((((.(((..(((((.....(((.((((((((....))))))))...))))))))....)))..))))))..)))......)))))))))))..((((...))))	0.167186	[[][[][]]][]	1	0.167186	0.167186	0.167186	0.167186	0.167186	0.167186	0.167186	0.167186
Cobalamin_CP924.1/1954621-1954429	1	GAAUACAAAAAAUCUUAUGGUCUUGAGAAGUUAAAAGGGAAAGCGGUGAAAAUCCGCUGCAGCCCCCGCUACUGUGAGCGAGGAUGAAGCCCUAAUAAGCCACUGCUUGGCACUCAAGAGAUGUGCCGGGUGGGAAGGCAGGGUGGAAGAUGAAUCGCGAGCCAGGAGACCUGCCAUAAGAUUUCGGAAGUUC	-65.23	((((.....((((((((((((...............(((...((((((......))))))..)))...((.((((..((((.......(((((.....(((.(((((((((((((....)).)))))))))))...))))))))..........))))..)).)).))....)))))))))))).....))))	0.756272	[[][]]	1	0.756272	0.756272	0.756272	0.756272	0.756272	0.756272	0.756272	0.756272
Cobalamin_CP927.1/297294-297494	1	AGUGCAGCUCUCGCGACAGGUUCCUCGAAAGAGGAUGAAAAGGGAACUCGGGUGUGAAACCCGGGCUGCCCCCGCAACUGUAAGCGGCGAGCCCGCGCGUCAUAAACCACUGGGAGCCUCCUUCGGGAGGCCUCUGGGAAGGCGACGCGCACCGGCAUUGACCCGCGAGCCAGGAGACCUGCCCGUCGCGGUCGUCCUUCG	-96.5	(((((.((((((((.((((..(((((....)))))......(((..(((((((.....)))))))...)))......))))..)))).))))..(((((((.....((...(((.((((((....)))))))))..)).....)))))))....)))))((((((((.((.(((...))))).)).)).))))........	0.905877	[[[][]][]][]	1	0.905877	0.905877	0.905877	0.905877	0.905877	0.905877	0.905877	0.905877
Cobalamin_CP943.1/94445-944239	1	CCUAGCCUAUCGCUCGACGGUGCCCUCCGGGGCCUAACAGGGAACGCGGUGAGGGCUCGCGCCCGAAUCCGCGGCUGCCCCCGCAACUGUGAGCGGCGAGCCCUCCAUCACCACGUCACUGGGGUCAUGCCCGGGAAGACGAUGGGGGGCGGCGACCCGCGAGCCAGGAGACCUGCCGUCGACCGUGGUCACACG	-93.7	....(((...((.(((((((((..((((..(((......(((..(((((...((((....))))....)))))(((((((((.((..((.(((.((....)))))))......((((.(((((......)))))...)))).)))))))))))..)))....))).))))...))))))))).)).)))......	0.847722	[[][[][]]]	1	0.847722	0.847722	0.847722	0.847722	0.847722	0.847722	0.847722	0.847722
Cobalamin_CP98.1/132885-1328641	1	CGAAGUUGCUGCGGCCAAGGUUCCCCCGGAUGCAUGUCCGAGGGCUAAGAGGGAAUUCGGUAAGCCCGUCCGGGCGAGGCCGAAGCUGCCCCCGCAACUGUGAGCGGCGAGCCACCGUCGUCGAAGGUCACUGGUGCCCUGCACCGGGAAGGCCGAGACGGGGGCGCUGACCCGUGAGCCAGGAGACCUGCCUUGGCGCGACGAUGUCCC	-101.1	.((.((((.(((.((((((((((((.(((((....)))))..((((....(((...(((((..((((....))))...)))))(((.(((((((......(((.(((((......))))))))..((((.(((((((...)))))))...))))....))))))))))..)))...)))).)).))...))))))))))).)))).))..	0.984876	[[][[][[][]]]]	1	0.984876	0.984876	0.984876	0.984876	0.984876	0.984876	0.984876	0.984876
Cobalamin_CU234118.1/5111792-5111599	1	CCGUAUCUAACAGAUGACGGUUCUCCGAAAGGAGAGAUUUAGGGAACACGGUGCGGGUCUUCGACCCCAAGCCGCGGCUGCCCCCGCAACUGUAAUCGGCGAGUGUGAGGCCAAGACACCACUGGGCAACCGGGAAGGUGGUCUCACGCAGCGACCCGAGAGCCAGGAGACCUGCCGUCGACAUUGCUGUUGGC	-82.4	......(((((((.((((((((((((....))))).....(((......(((.((((((...........(((((((.(((....))).)))....))))..((((((((((.....(((.((((....))))...)))))))))))))...))))))...)))......))))))))))......))))))).	0.917976	[[][[][]]]	1	0.917976	0.917976	0.917976	0.917976	0.917976	0.917976	0.917976	0.917976
Cobalamin_AAAP1212.1/63-265	2	GCACAUCCUGGAAGUGACGGUUCCCUUCGGGGAUCAAAAGGGAACGCGGUGAGGACUUUCGGGUCCGAUGCCGCGGCUGCCCCCGCAACUGUAAGCGGCGAGCCUUUUCACCACCGAUGUCACUGGAUGAGCCUCAUCCGGGAAGACGGUGAGACGGCGACGACCCGCGAGCCAGGAGACCUGCCGUCAGCCGUGGUCACACG	-87.9	(((..((((((.(((..(((.((((....))))......(((..((((((..(((((....)))))...))))))....))))))..)))....((((((.(((.(((((((......(((.(((((((.....)))))))...)))))))))).)))..))..))))...))))))....))).......((((....))))	0.791251	[[[][]][]][]	2	0.449044	0.449044	0.106837	0.791251	0.449044	0.449044	0.106837	0.791251
Cobalamin_AAAP12228.1/195-394	2	CCUAGCGUGGCCGUCGACGGUUCCCGAAAGGGAUCAAAAGGGAACGCGGUGAAGGGCCUUUGCCCGAUCCCGCGGCUGCCCCCGCAACUGUGAGCGGAGAGCCCUCCAUCACCACGUCACUGGGCGAGCCUUCGCCUGGGAAGACGAUGGAGGACAACGACCCGCGAGCCAGGAGACCUGCCGUCAGCCGUGGUCACACG	-87.2	......((((((((.((((((((((....)))).....(((....((((.((.((((....))))..))))))((((((..((((........)))).....((((((((.....(((.(((((((......)))))))...)))))))))))..........)).))))......))))))))).))...))))))...	0.453226	[[][[][[][]]]]	2	0.277685	0.277685	0.102144	0.453226	0.277685	0.277685	0.102144	0.453226
Cobalamin_AAAP1352.1/176-875	2	GGCCAAGAUCAUCCCGACGGUUCCCGCAAGGGAUCAAAAGGGAACGCGGUGAGGACCGUUCGGUCCGAUGCCGCGGCUGCCCCCGCAACUGUGAGCGGCGAGCCUUUUCGCCACCGACGUCACUGGGCCACCUCGCCCGGGAAGACGGUGAGAAGGCGACGACCCGCGAGCCAGGAGACCUGCCGUCAGCCGUGGUCACACG	-91.7	(((........((((......((((....))))......)))).((((((..(((((....)))))...))))))...)))........((((((((((..(((((((((((......(((.((((((......))))))...))))))))))))))........(((.((.(((...))))))))..)))))..)))))..	0.3855	[[][]][[][]]	2	0.2537	0.2537	0.1219	0.3855	0.2537	0.2537	0.1219	0.3855
Cobalamin_AAAP13877.1/22278-2251	2	AUUAUAGUGCCGGGUGAUGGUUCCCCGCGUCCGCUUAGGGCAAGGGGUGAAAAUGGGAACGUGGUGCGGCGCCCGAAAAGGGGGCCAAUUCCGCGACUGCCCCCGCAACUGUAGGCGGAGAGGUUCCGGCCGUUAGAGACGCCACUGGCCCUGAAAUGGGGCUGGGAAGGCUAUGCCGGACCCAACGACCCGCGAGUCAGGAGACCUGCCAUCAUCGAGAGUCGCUUG	-91.12	.....((((...(((((((((....((((((((((((.((...(((((......((...(((((...(((.(((.....))).)))....))))).))))))).....)).))))))))..((.((((((..........(((.((((((((.....))))))))...)))...)))))).)).......)))).(((....)))..)))))))))......))))..	0.189396	[[[][]][]]	2	0.177943	0.177943	0.166491	0.189396	0.177943	0.177943	0.166491	0.189396
Cobalamin_AALC221.1/24189-244	2	UUUUUUAUAUAUCGAAAUGGUCAUGUUAUGCGCAAAAGCAUAACUGGGAAGGGGGUGACAAUCCCCCGCAGCCCCCGCUGCUGUGAUGCUGACGAACCCGCUGUUACCACUGAUCCAUCGGAUUGGGAAGGUUGCGGGUGAGAGUGACGCUAAGCCAGAAGACCAGCCAGAUCGGUAAAAGAUAUU	-67.4	((((((((..(((....(((((..(((((((......))))))).((...((((((....)))))).(((((....))))).(((.((((.....((((((....(((.(((((((...)))))))...))).))))))...)))).)))....))....)))))....)))..))))))))....	0.604753	[[][[][][]]]	2	0.484938	0.484938	0.365122	0.604753	0.484938	0.484938	0.365122	0.604753
Cobalamin_AALE217.1/13768-13947	2	CUUCAAGAAUAAAAGGCAUGUUAUGCACUAAAGCAUAACUGGGAAGGGGGUGACAAUCCCCCGCAGCCCCCGCUGCUGUGAUGCUGACGAACCCGUAGAAACCACUGAUCCACAAGAUUGGGAAGGUGCGGGAGAGGAUGACGCUAAGCCAGAAGACCAGCCCGCUCAGUAAAAGAUUUU	-50.1	..((..........(((..(((((((......)))))))......(((((.......)))))...)))...((((..(((..((((.....(((((....(((.((((((.....))))))...))))))))...((...........)).......)))).))).))))....))....	0.55106	[[[][]][[][]]]	2	0.414239	0.414239	0.277418	0.55106	0.414239	0.414239	0.277418	0.55106
Cobalamin_AALF28.1/287-2994	2	UUACUGAAAUGGUUAUGUCGUGUACGCAUUGGCACUUAAUACACGACAGGGAAGGGGGUGACAAUCCCCCGCAGCCCCCGCUGCUGUGAUGCCGACGAACCCGCUGAAACCACUGAUCCAUCGGAUUGGGAAGGUGCGGGGGAGGAUGACGCUAAGCCAGAAGACCAGCCAAAUCGGUAAAAUAUAUU	-63.6	(((((((..(((((.(((((((((.((....))......))))))))).((..((((((....)))))).(((((....))))).((.((.((......(((((....(((.(((((((...)))))))...))))))))...)))).))......))........)))))..)))))))........	0.522037	[[][[][][]]]	2	0.432051	0.432051	0.342066	0.522037	0.432051	0.432051	0.342066	0.522037
Cobalamin_AALV11.1/48681-48726	2	UGACCACCUAUUCCGGACGGUUCCCCGUGCGCCUUCGGGCAAUCGGGGUGAAAAGGGAAUACGGUGCGGUGCCAAAGCAAAGGUGCCAAAUCCGGAACUGCCCCCGCACCUGUAAGUGAAGAGCAACCCGCAUUGCCACUGGGCCACACCGCCUGGGAAGGCGCGGCACGCAUGGACGCACAAAGUCAGGAGACCUGCCGUCAUGGGGAUGAUCCCC	-82.37	......(((((..(((..(((..((..(((((((((.((((((((((.((.........(((((((((((((....)))..(((.((......)).)))....))))))).))).........)).)))).)))))).((((((......))))))))))))))).........(((.......))).))..)))..)))..)))))..........	0.404789	[[[[][]][]][]]	2	0.320085	0.320085	0.23538	0.404789	0.320085	0.320085	0.23538	0.404789
Cobalamin_AALY11.1/1587847-1587653	2	GGGUGUCACUGCGGCGUCGGUUUUCGAUGGAAACUAAUAGGGAAUCCGCGGCGUCCAGCAGGGCGUCAACCGGAACUGCCCCCGCAACUGUAGGCGGCGAGCUGCAUCUUCAGAACCACUGGGCCGAGGUCUGGGAAGGGAAGAUGACGCCAUGAGCCGUGAGUCAGGAGACCUGCCGACGCAUAACCUGAAACC	-70.8	.(((.(((.....((((((((..((..............(((..((((.(((((((....)))))))...))))....)))......(((...(((((..((..(((((((.......((((((....)))))).....)))))))..)).....)))))....)))..))...))))))))......))).)))	0.39292	[[][]]	2	0.340733	0.340733	0.288545	0.39292	0.340733	0.340733	0.288545	0.39292
Cobalamin_AALY12.1/134769-134968	2	AGCAUUGUCGCCCCUGAUGGUUGCCCGGGACGAAUCCGGGCUGAAAAGGGAACGCGGUGCGGGUCUGACCCAAUUCCGCGGCUGCCCUCGCAACUGUAAGCGGCGAAUGUCUCGCACCAUGCCACUGGCCCUCGGGCUGGGAAGGCGCGACCCAUGAUGACCCGCAAGCCAGGAGACCUGCCAUCCAGGGCGCUGUCCGG	-79.96	........(((((..((((((.(((((((.....))))))).....(((....((..((((((((...........(((.(((...............))).))).(((..((((.((...((...((((....)))).))..)).))))..)))...)))))))).)).......)))))))))..)))))........	0.639834	[[][[][]]]	2	0.412773	0.412773	0.185712	0.639834	0.412773	0.412773	0.185712	0.639834
Cobalamin_AALY12.1/281935-282138	2	CUAGGCUAAAGCUCUCAGGGUGCCGUCCUCGCAAGGGGCCGGAGAAUUGGGAAGCCGGUGCAAGUCCGGCGCUGCCCCCGCAACGGUAAGGAGGGGUGGUUGGGCGAUAUGCCACUGGGCCGCGAGGCCUGGGAAGGUAGCCCGAUCACAGGCCAGAUGGCCGUCCACCAAGCCCGGAAACCAGCCAUGAGACAACGUCAGAAC	-93.8	...(((....((((((((....(((.((((....)))).)))....)))))).)).(((.....(((((.(((....(((...)))...((.((.((((((((((....((((.(((((((....)))))))...)))))))))))))).((((....))))..)).)).)))))))).))).)))....(((...))).....	0.703391	[[][[][[][]]]][]	2	0.461692	0.461692	0.219992	0.703391	0.461692	0.461692	0.219992	0.703391
Cobalamin_AAMD13.1/111144-11935	2	AUGAGAUGUGCUUCGGCACGUUCUUGAUGACGCAGUAGUCUUAAAAGGGAACCCGGUGUGAAUCCGGGGCUGCCCCGCAGCGGUAAGCGAGAACGACCUCCACGACGAGCACUGGUCCCUUCCGGGACUGGGAAGCGGUGGACAGUAGGAACCCGGCGCAAGCCGGAGUGCUCGUGAGCCCGAAGACCUGCCCGCACCUGACGUUGGAGA	-85.4	..(((((((((....)))))).)))......((((..(((((....(((..(((((.......)))))(((((...))))).....(((((.((..(((((((..((....((((((((....))))))))....))))))).....))...(((((....))))).)).)))))...))).))))))))).....((.......))...	0.409023	[][[][][[][]]][]	2	0.288585	0.288585	0.168148	0.409023	0.288585	0.288585	0.168148	0.409023
Cobalamin_AAMD184.1/1237-1455	2	UAUCCCCGGCCUGUCCUCGGCGCGUCCAUGAAGUCAUGGACGCUCAAGGGAACCCGGUGUGAUUCCGGGACUGCCCCGCAGCGGUGAACAGGAACGACCGCCGUCCACGCAAGCACUGGCCCCUCCCGGGGCUGGGAAGCGACAGCCAGUAGAAGGAGGAUUCCCCCGAACCCUCCGCGCCUGUGAGUCCGAAGACCUGCCGAGGUCCCGUGCCCCGCA	-90.3	.......(((.((.((((((((((((((((....)))))))))...(((...(((((.......))))).((((...))))(((...(((((.......((.(((...((.....((((((((....))))))))...))))).))........(((((.(((....))).)))))...)))))....)))....))))))))))...)).))).....	0.194394	[[][[][][[][]]]]	2	0.167556	0.167556	0.140717	0.194394	0.167556	0.167556	0.140717	0.194394
Cobalamin_AAMO12.1/489939-4915	2	GGCACAACCGAAAGGCAUGGUUCCUCAGACGGGUCUCAGGCCCGAGGAUCAAAUGGGAAUGCGGAGAGGCGACCCACAUCGGGGCCUUCAGCCGCAGCCGCCCCCGCGACUGUGAGCGGAGAGCAUGUGUCACGAGCCACUGGGCAACCGGGAAGGCGGCACGAUGCGACGACCCGCGAGCCAGGAGACCAGCCCUGCGUCAAUUCUAACCG	-85.51	((.((..((....))....)).))...((((((((((.(((.((.((.((....(((..(((((.(((((..(((.....))))))))...)))))....)))((((........))))...(((((((((....(((.((((....))))...)))))))).))))...)).)).)).)))..)))))).......))))...........	0.489902	[][[][][]]	2	0.381995	0.381995	0.274088	0.489902	0.381995	0.381995	0.274088	0.489902
Cobalamin_AAMQ12.1/12723-12924	2	CACACCGACAUACGCGACGGUUCUCCCGCGAGGGAGCGAAGAGGGAACACCGGUGCGACGCGCGAGCGUCUGGUCCGGGGCUGUACCCGCAACUGUGAGCGGCGAGCGAGGCGUCAACAGCCACUGGAUCGUCAGAUCUGGGAAGGCGGCGCAUCGCAUUGACCCGCAAGCCAGGAGACCUGCCGACGCGGUCGCUCGUUCA	-86.6	.....((((...((((.((((.(((((....))))).....(((.....((((...(((((....)))))....))))((((.....(((....))).(((((((((((.(((((....(((.(((((((....)))))))...)))))))).)))).)))..)))).))))......))))))).))))))))........	0.366528	[[][[][[][]]]]	2	0.315216	0.315216	0.263905	0.366528	0.315216	0.315216	0.263905	0.366528
Cobalamin_AAMS11.1/256679-256898	2	GGCACAACAUGACGGCACGGUUCCCCGCACGGCGCGCAGCGUCAGGGGAUCAAAUGGGAAUGUGGACGCGCCGAUCCUGUCAGGGAGGCGCCAAGCCACAGCCGCCCCCGCGACUGUAUGCGGAGAGUGCCUUGUUAACAUGCCACUGGGUCCGCCCGGGAAGGCAACAAGGUGCAUCGACCCGCAAGCCAGGAGACCAGCCAUGCACCGGGGAUCGCCC	-93.7	(((.........((((..((.(((((....(((((...))))).))))))).........(((((..(((((..((((....)))))))))....))))))))).(((((...((((.(((((.(((((((((((.....((((.(((((....)))))...))))))))))))).))...))))).)).)).......((...))..)))))...))).	0.737397	[[[][]][[][]]]	2	0.444678	0.444678	0.15196	0.737397	0.444678	0.444678	0.15196	0.737397
Cobalamin_AAMV114.1/5999-6128	2	UUAGGCUGAUCCUGUCAUGGUGCCAUGCCGACAGCAGUCCACUGCUCUCGGGAUGGAGAAUUGGGAAGCCGGUGCGAUUCCGGCGCUGCCCCCGCAACGGUAAGGGAGGGCGUUUCGGCGAUAUGCCACUGGGCGACAAUGCUCGGGAAGGUGCCGCGACGCGAGGGUCAUCCGGCCCGCCAUCCAAGCCCGGAAACCAGCCUUGGCGUGACGUCGAAUC	-91.7	..((((((.(((.......(((((((.((((.(((((....))))).)))).))))......(((..(((((.......)))))....))).)))...(((...((((((((((.((((.....(((.((((((......))))))...))))))).)))))..(((((....))))).)).)))..))).)))...)))))).((((...)))).....	0.476582	[[[][]][[][]]][]	2	0.29647	0.29647	0.116358	0.476582	0.29647	0.29647	0.116358	0.476582
Cobalamin_AAMY111.1/25797-256	2	UCCAAACAGAUCGGCGACGGUUCUCCUUCGGGAGAUCAAAAGGGAACGUGGUGCGGAAUCAUCCCAACGCCACGGCUGCCCCCGCAACUGUAAGCGGUGAAUCUGCGUCAUACGCCACUGGGAUAUCUCGGCCCCGGGAAGGCGACGCCAGGUAACGACCCGCGAGCCAGGAGACCUGCCGUCAAACCGUGGUCACAC	-71	(((..((((....(((..((.(((((....)))))))....(((..(((((((.(((....)))...)))))))....))).)))..))))..((((...(((((((((....(((.(((((..........)))))...)))))))).))))......))))......)))((((...((......)).))))....	0.192816	[[[][]][]][]	2	0.154537	0.154537	0.116258	0.192816	0.154537	0.154537	0.116258	0.192816
Cobalamin_AAOX18.1/1321-135	2	UAAGAAUCCGCAAGCGAUGGUGCCCUUUUAGGGCAUAAUAGGGAAUCCGGUUCAACGCCGGAGCUGUCCCCGCAACUGUAAGUGUGUACGAAAUGAGCAUCCACUGUAUAUGAACGCUGAAUAGGCGCAUAUAUGGGAAGGGCUCAGAGUAGGAUGAAGCACAAGCCAGGAGACCUGCCAUGCUUGUACGAGUUUCG	-67.9	.....((((....(((...((((((.....))))))....((((.((((((.....))))))....))))))).............(((....(((((.....(((((((((..((((.....))))))))))))).....)))))..)))))))(((((((((((((((...))))....))))))....))))).	0.551415	[[[][]][]][]	2	0.429328	0.429328	0.307241	0.551415	0.429328	0.429328	0.307241	0.551415
Cobalamin_AAQW11.1/3968828-396933	2	CCCAUCCGGCCCGUUCCAGGUGCCUCCUGCCGCCGCGCAGGAGGUGAAACGGGAAGCCGGUGCGUCACUUCGGUGAUCAGUCCGGCGCUGCCCCCGCAACGGUAAGCGAGCGAAAUCCUCUUCAGGCCACUGUGCUCCGGCAUGGGAAGGCGAGGAUUUCACGACCCUCGCAAGCCCGGAGACCGGCCUGCAACGCCCUGUUGGCA	-90.9	....(((((.(((((...((.(((((((((......))))))))).....(((..(((((...(((((....)))))....)))))....)))))..)))))...(((((.(((((((((.....(((.((((((....))))))...))))))))))))......)))))....))))).....(((.(((......))).))).	0.363027	[[[][]][]][]	2	0.233148	0.233148	0.10327	0.363027	0.233148	0.233148	0.10327	0.363027
Cobalamin_AARF1375.1/31-23	2	UUGCAUAUUGUGGAGACAGGUGCUUCGUCUGUAACGAUGAAACUUAAAAGGGAAGAUCGGUGUAAAUCCGUCGCGGUCCCGCCACUGUAACAGAGGAGCCUUGUGCCAGGCAAACGCCACUGGUCUAAGAUGACUGGGAAGGCGGCUUUAAGGCGAUGAAUCUGGAAGCCAGGAGACCUGCCUGUUCUAACGACACUGCU	-63.4	..(((..(((((((.(((((.(((((.(((((.(((.((..........((((.((.(((.......)))))....))))..)).))).)))))))))))))))..((((((...(((.((((((......))))))...)))((((((.(((.......))).))))))........)))))).)))).)))...))).	0.366344	[[][[][]]]	2	0.255866	0.255866	0.145389	0.366344	0.255866	0.255866	0.145389	0.366344
Cobalamin_AARF199.1/15166-14989	2	CUGAUAAAAAUUGAAUAGAAAACUGGGUAGAGAUCAGGGAAAGAGGUGCGAUUCCUCUACAGGCCCUAGCUACUGUGAAGCGGACGAAAUCCCCUUGAUGUCACUGGAACAUUUCCGGGAAGGCGGGAAACUAGAAUGAUGCAAAGUCAGGAGACCUCCUCUAUUCAGCCUAUGCAGC	-43.92	(((.......((((((((...(((..(((((.(((((((...((....((.(((((.(((((((....))..))))).)).)))))...)).))))))).)).((((....((((((......)))))).)))).....)))..))).((((....))))))))))))......))).	0.120415	[[[][]][]]	2	0.119198	0.119198	0.11798	0.120415	0.119198	0.119198	0.11798	0.120415
Cobalamin_AAUW128.1/66358-66145	2	GAGCACUUAGGAAGAGAUGGUUCCCGACUCUGAACUUCGGAGCGGGAUUAAAAGGGAACACGGUGAGACCAGGCCGCAAGGCUUCAAAUCCGUGACUGCCCCCGCAACUGUGAGCGGUGAGCAAACCUGAAAGCGCCACUGGGGAAACCCCGGGAAGGAUCAGGCAAGCUAUGACCCGCAAGUCAGGAGACCUGCCAUUUCACCUUAAACCUUA	-78.5	(((...(((((..(((((((((((((.(((((.....)))))))))).....(((...(((((.......(((((....))))).....)))))..(((..((((........))))...)))..(((((..(((...((((((...))))))...((.(((((....)).))))))))...)))))...)))))))))))..)))))..))).	0.550706	[[][[][][[][]]]]	2	0.364444	0.364444	0.178183	0.550706	0.364444	0.364444	0.178183	0.550706
Cobalamin_AAUW14.1/197975-198192	2	GUUUAGGAAGAAACUGACGGUUCCGGAGAAGGCCUUGCCCGAUCCGGAUGAAACGGGAAUCCGGUGAGGGCUUUUCAAGUCCGGGUCCGGAGCUGCCCCCGCAACUGUGAGCGGUGAGUGGCUGUACGAAAACCACUGGCGUCCUGAUGGGGCCGGGAAGGGGUACAGACCGCGCUGAGCCGCAAGCCAGGAGACCGGCCGUCGCAUUGGCAACCCUU	-87.9	....(((..........((((((((((...((.(((((((...((((((.........))))))...)))).....))).))...)))))))))).....((...((((((((((..((((((((((.....((.(((((.(((....))))))))...)).)))))).)))).....)))))..(((.((...)))))..)))))...))...))).	0.306157	[[][[][]]]	2	0.239548	0.239548	0.17294	0.306157	0.239548	0.239548	0.17294	0.306157
Cobalamin_AAVM25.1/21577-2137	2	CUAUCUUUGUCGCGCAUCGGUUUGCAACUCUCACAUACGAGGGAAGCGAUUAAAAGGGAAUCAGGUGUAAAUCCUGAACAGUCCCGCUGCUGUAAGUUCCACACAUUACGUUGCGAGCAACCUACUUUUAGCCACUGGAAAGAAACUUCCGGGAAGGCGCCCGCAACAGGAACAAGUCAGAAGACCUGCCGUGCAACCAAUUUCACUG	-58.4	.............(((.((((((((..(((((......)))))..))))......((((.(((((.......)))))....)))).((.(((...(((((.........((((((.((............(((.((((((......))))))...))))).)))))).)))))....))).))....)))))))..............	0.605173	[[][][]]	2	0.413584	0.413584	0.221995	0.605173	0.413584	0.413584	0.221995	0.605173
Cobalamin_AAXE21.1/189-18297	2	UAAUUUUGUCUUCGGAUCGGUUUCGUAUGAUUAAAUCAGAUGAUACGGAUUAAAAGGGAAUCGGGUGAAAAUCCCGGACAGUCCCGCUGCUGUGAAGCUCCGUUUCAACAUCCUGAAAACUACUUUUGCCACUGGUUUAUGGUUAUAAACCGGGAAGGCUUCGGGAUGGGAGUCAGUCAGAAGACCUGCCGUUCAUUAAAGGCUAUUC	-66	.......(((((..((.((((.((...(((((...((...(((.(((((......((((.(((((.......)))))....))))...(((....)))))))).))).(((((((((..........(((.(((((((((....)))))))))...)))))))))))).))...)))))...))...)))).))....))))).....	0.395427	[[[][]][]]	2	0.305247	0.305247	0.215066	0.395427	0.305247	0.305247	0.215066	0.395427
Cobalamin_AAXF253.1/9771-97271	2	CUAUCUUUGUCGCGCAUUGGUUUGCGACUCCCAUGCGGGGGAAGCAAUUAAAAGGGAAUCAGGUGUAAAUCCUGAACAGUCCCGCUGCUGUAAGUUCCAUGCAUGUUACAAGCAAUUCACUCAUUGCCACUGGAGACUAAUCUGGGAAGGCGUUUGUAACAGGAAUAAGUCAGAAGACCUACCAUGCAAUUAUGUUUCACU	-56.6	.............(((.((((((((..(((((....)))))..))))......((((.(((((.......)))))....)))).((.(((...(((((.....((((((((((............(((.(((((......)))))...))))))))))))))))))....))).))....)))))))..............	0.714002	[[][][]]	2	0.421382	0.421382	0.128763	0.714002	0.421382	0.421382	0.128763	0.714002
Cobalamin_AAXV116.1/49194-49376	2	UCAUAUAAAACGUCGAUAAGUGCUCGAAGAACUCGAGAUAAUAGGGAAAUUGGUGAAAGUCCAAUACAGCCCCCGCUACUGUAAUAGCUGAUGAAAUCGCAAUGCCACCUGUGCAAACUAGGGAAGGUGCGACAGUAAAAUGAAGCUUAAGUCAGGAAACCUGCUUAUCAGAUUGUGCAUGCA	-41.6	..........((((........(((((.....)))))......(((..(((((.......)))))....)))..((((......)))).)))).....(((..(((.(((((....)).)))...)))((.(((((....(((....((((.((((...))))))))))).))))))).))).	0.537625	[[][][]][[][]]	2	0.328624	0.328624	0.119622	0.537625	0.328624	0.328624	0.119622	0.537625
Cobalamin_AAYB11.1/4939-494119	2	GCAAACAGUACCCGUGAUGGUUCCCAAAGCGCCGAAAAUGCGUCUGGGAUGAAAAGGGAAUACGGUGAGGAAGAGCCAAAGCGCGCCAAAUCCGUAACUGCCCCCGCAACUGUGAGCGGCGAGCGACCCCGAUGAUCACCACUGAGCAAACGCUCGGGAAGGGAUCGGGCAAGCAGCGACCCGCGAAGUCAGGAGACCUGCCAUCAAAGGGCGUCGAAAU	-71.2	((..(((((....(((.....(((((..((((.......)))).)))))......(((..(((((...((....((....))...))....)))))....))).))).)))))..))......(((((((...((((.((.((((((....))))))...)))))).((((....(((...)))...(((....))).))))......))).))))....	0.37764	[[][]][[][[][]]]	2	0.286136	0.286136	0.194632	0.37764	0.286136	0.286136	0.194632	0.37764
Cobalamin_AAYC13.1/27596-275694	2	CGCCUACCUGUUUUCGAUGGUUCCUCAGGGCAGAAUGCUGAGAGGAUGAAAAAGGGAACACGGUGAGGUGUAGCCAACAGGCGCUGAAUCCGUGACUGCCCCCGCAACUGUAAGCGGAUAGCGACGCCAAGCACCCACUGGCCGUAAGGCUGGGAAGGAUGGCGCAGCCAAGACCCGCAAGUCAGGAGACCUGCCAUCGUGAAUUCAACCAAG	-76.3	......(((.((((((.....(((((..(((.....)))..))))))))))).)))..(((((((((((...(((....)))......(((.(((((((..((((........))))...((..(((((....((..((((((....))))))...)).)))))..))........))).))))))).))))..)))))))............	0.710507	[][[][[][]]]	2	0.429615	0.429615	0.148723	0.710507	0.429615	0.429615	0.148723	0.710507
Cobalamin_AAYC15.1/2552-25266	2	CUCAUACAUAGCGCUGAUGGUUUUUCCGGGGGACACUCCUGGAAAAUGAAAAGGGAAUACGGUGAGGUGUAGCCAACAGGCGCCAAAUCCGUGACUGCCCCCGCAACUGUGAGCGGAGAGCAUUGCUGCAACAAGCCACUGCCCCAAGGGGUGGGAAGGCGUAGCAAGGCAUCGACCCGCGAGUCAGGAGACCUGCCAUCUAGUAGUUCACCAAC	-76.1	.........(((((((((((((((((((((((...))))))))))).....(((......((((..((.......))...))))...(((.(((((((..((((........)))).((((.(((((((.....(((.((((((....))))))...)))))))))).)).)).....)).))))))))..))))))))).))).))).......	0.50559	[[][[][[][]]]]	2	0.360423	0.360423	0.215255	0.50559	0.360423	0.360423	0.215255	0.50559
Cobalamin_AAYC18.1/31758-31987	2	GAUAGCGCUGGAGAGGAUGGUUCCUGCGAGACACAAACUGUGUGUCCAGGAUGAAAAGGGAACGCGGUGCGGCUGGUACUGAUCAGCCAAUUCCGCGACUGCCCCCGCAACUGUAAGCGGUGAGCGGACCGGGUGAACCACUGGCAUGGAGUUUUGCGCUCCAGGUUGGGAAGGACCGGUUUCGCAGCGACCCGCAAGUCAGGAGACCUGCCAUCAUAUGAAAACUCGAA	-86	(((..(((((..((((.(((((((((.((.((((.....)))).)))))))......((...(((((...(((((((....)))))))....)))))...((((((((.((((....))))..))))...))))...)).(((((.((((((.....)))))).))))).....)))).)))).)))))....(((.(((....))).))).)))...............	0.286193	[[[][[][]][]][]]	2	0.221547	0.221547	0.156902	0.286193	0.221547	0.221547	0.156902	0.286193
Cobalamin_AAYH245.1/232-229995	2	UAUCUUUGCCCGCGAAUUGGUUCCGGAUGCAUGUUUCCAUCAUCUGGAUUAAAAGGGAAUCGGGUGUAAAUCCCGGACAGUCCCGCUGCUGUGAAGCUCCGUUUAUAUCAUGAAAAACACCCUUGCCACUGAUAUGCAUUGAAAUAUCGGGAAGGCUUCAGGAUUAGGAGUCAGUCAGAAGACCUGCCAUUCAUUAAAGGCUGCCU	-58.1	.......(((...(((.((((((((((((.(((....)))))))))))......((((.(((((.......)))))....)))).((((((....(((((.(((((...)))))......(((.(((.(((((((........)))))))...)))...)))....)))))))).))).......)))))))......))).....	0.569406	[[][][[][]]]	2	0.335131	0.335131	0.100856	0.569406	0.335131	0.335131	0.100856	0.569406
Cobalamin_AAYH245.1/23243-23451	2	UAUCUUUGUCCCAGUUUUGGUUUCACCUCUCCCGGUUCUGUUGGAGAUGAGUGAUGAAAAAGGGAAUCAGGUGCAAAUCCUGAACAGACCCGCUGCUGUAAGUCCUUCCAAAAUCUUUGAAUAUUCUACAAGCCACUGUCCGCCCGGCGGAUGGGAAGGCAUUCAAAGAGGGAUAAGUCAGAAGACCUGCCAAGACAACAUAGUUUUAG	-57.1	....((((((((.(((((((..((((.(((((..........)))))...))))......(((((.(((((.......)))))((((........))))...))))))))))))((((((((.........(((.((((((((...))))))))...))))))))))).)))))))).(((.....)))..(((((......)))))..	0.486869	[[[][[][]]][]][][]	2	0.403492	0.403492	0.320114	0.486869	0.403492	0.403492	0.320114	0.486869
Cobalamin_ABCS11.1/1139-11179	2	AUAUGUUGUGCCCGCGAAGGUGCUCGACCCCGGUCGGGCCCGAGAGGGAAUCCGGUGAGAAUCCGGAGCUGCCCCGCAGCGGUAAGCGAGAACGACCGCCACAUCAGAGGCACUGGGACGCCCGUCCUGGGAAGCCGUGGCCAGUAGGUUGGACCGACGUCGAGGUCCAGCGCUCGCAAGUCCGAAUACCUGCCUUCGCCCGGCGCCGGGAG	-93.9	.......(((((.(((((((((((((((....))))))).......(((.(((((.......)))))(((((...))))).....(((((.......(((((......(((.(((((((....)))))))...))))))))......((((((((........)))))))).)))))...)))........))))))))..)))))......	0.451583	[[][[][][[][]]]]	2	0.303139	0.303139	0.154695	0.451583	0.303139	0.303139	0.154695	0.451583
Cobalamin_ABDP17.1/7251-7432	2	AUUUAAUAAAAAGAUUUAGGUGCCUUUACAUAAAAGGUGAAAAGGGAAUGUGGUAAAAGCCACAGCAGCCCCCGCUACUGUAAUUGAGGACAAAUCUUUCAUAAACCACUCUUUAAAAAGGGGAAGGGAAAGAUUAGGAUGAAUCAUGAGCCAGGAGACCUGCCUAGAUUUUUAUUAGGGAA	-44.12	.(((((((((..(((((((((((((((.....)))))).....(((..((((((....))))))....)))...((.(((....(((...((((((((((........(((((....))))).....))))))))....))..))).....))).))....))))))))))))))))))...	0.373271	[[][][]]	2	0.326262	0.326262	0.279253	0.373271	0.326262	0.326262	0.279253	0.373271
Cobalamin_AE13598.1/1368227-1368452	2	UACCAUGCGCGCCCCUGAGGUGACUGUCGGCUUGCCGGCGGUUUAAACGGGAAUCCGGUGCGCAGAUCGCCUUGGCGUGGUGCAAUUCCGGAGCUGCCCCCGCAACGGUGGGCGAGACAAGGGUCUGCAUGUAACACCACUGUGCGGUGCACGGGAAGGCGCAGAUCCGGGAAGCGAUUGCUUCCGCUCGCAAGCCCGGAGGCCGGCCUGAAGGGAUUGACCCGGC	-104.7	..((.((((((((((((....(((((((((....)))))))))....)))).....))))))))...(((....))).(((.(((((((((.((((((.(((....(((..(((((....((((((((..((.......((((((...))))))....)))))))))).((((((....)))))).)))))..)))))).))).)))))...)))))))))).)).	0.294583	[[][][[][]]]	2	0.287124	0.287124	0.279665	0.294583	0.287124	0.287124	0.279665	0.294583
Cobalamin_AE15451.1/3857543-3857766	2	CCUUAUGCCUCGCGUUCAGGUGCCCCUCAGGGGGUGAAACGGGAAACCGGUGCGUCCCAGGCCCUUCAGCAGGGCCGGACAAUGCCGGUGCUGCCCCCGCAACGGUAAGCGAGUGAAGCGUCUGUACCACUGUGCCUCGUAGUACGGCAUGGGAAGGUGACGCGUUCCAGGAGCCCAGCUCUUCCUCGCAAGCCCGGAGACCGGCCUGGCGUUCAUGAACACCC	-93.9	.............(((((...(((((....)))))....(((....)))..(((..(((((((..((.((((.(((((......))))).))))..(((....(((..(((((.((.(((((...(((.(((((((.........)))))))...))))))))......(((((...))))))))))))..)))))).))..))))))))))...)))))....	0.568423	[[][][[][[][]]]]	2	0.358062	0.358062	0.147702	0.568423	0.358062	0.358062	0.147702	0.568423
Cobalamin_AE15927.1/2416636-2416459	2	AUUUAAUAUUAGAUUUUAGGUGUGAUCUUAUAAUUACUUAAAAGAGAAAGUGGUGAAAAUCCACUACAGCCCCCGCUACUGUAAUAGUGGACGAUUCCUAUUAUCCACCAGUUAACUGGGAAGGAAGGAUAAGGAAGAAACUAAAGUCAGGAGAACUGCCUAAAAUAUAUUACUUCGG	-42.9	...((((((...(((((((((((..((((....................((((((......)))))).....((((((......))))))....((((((((.(((.((((....))))...)))..)))).))))............))))..)).)))))))))))))))......	0.575124	[[][][]]	2	0.386193	0.386193	0.197262	0.575124	0.386193	0.386193	0.197262	0.575124
Cobalamin_AE15928.1/1832233-1832438	2	UAUCUUUGUCCCCGCAUUGGUUUGCGACUCUCAUCACGAGGGAAGCGAUUAAAAGGGAAUCAGGUGUAAAUCCUGAACAGUCCCGCUGCUGUAAGUUCCAUAGAUAUGUUGCGAGCAAUCUACUCAAAGCCACUGGAAAGAAAAUUCCGGGAAGGCGCCCGCAACAGGAAUAAGUCAGAAGACCUGCCAUGUAAAAUCCGUUUCAC	-55.91	.............(((.((((((((..(((((.....)))))..))))......((((.(((((.......)))))....)))).((.(((...(((((.......(((((((.((............(((.((((((......))))))...))))).))))))))))))....))).))....)))))))..............	0.498919	[[][][]]	2	0.305812	0.305812	0.112704	0.498919	0.305812	0.305812	0.112704	0.498919
Cobalamin_AE15928.1/1836296-183652	2	CUAUCUUUGUCGCGCAUUGGUUUGCAACUCUCAUGCACGAGGGAAGCAAUUAAAAGGGAAUCAGGUGAAAGUCCUGAACAGUCCCGCUGCUGUAAGUUCAUUUUUUGGUUGCGAGCAAUCGACUUUAUAGCCACUGGAAAGCAAAUUCCGGGAAGGCGUUCGCAACAGGAACAAGUCAGAAGACCUACCAUGCAAACUCGUUUCACU	-58.01	.............(((.((((((((..(((((......)))))..))))......((((.(((((.......)))))....)))).((.(((...((((........(((((((((.............(((.((((((......))))))...))))))))))))..))))....))).))....)))))))..............	0.54314	[[][][]]	2	0.331861	0.331861	0.120581	0.54314	0.331861	0.331861	0.120581	0.54314
Cobalamin_AE16853.1/1878136-187835	2	CCUUCGCGGCUUGUUUCAGGUGCUCUGCAAUCCUCGAUUGGCAGGGUGAAACAGGGAAGCCGGUGUGGAUCGACCGAUCCGAUCCCGGCGCUGCCCCCGCAACGGUAAAUGAGUCAAGGCUGUGCAUCGUGCCACUGUGUUUCGACACGGGAAGGCGCGCAGCCGGGGUAACCCGCUCAUGAGCCCGGAGACCGGCCUGAACCACUCAAUGGCAU	-90	.(((((.((((((((((....(((((((((((...))))).))))))))))).(((..(((((..((((((....))))))...)))))..((((((.((.(((((............)))))....((((((.((((((....))))))...))))))..)).)))))).)))......))))))))))....((((((.....)))..)))..	0.516693	[[][[][[][]]]][]	2	0.371868	0.371868	0.227043	0.516693	0.371868	0.371868	0.227043	0.516693
Cobalamin_AE16853.1/3679925-368123	2	UUUACCAUGCCGGCCGUCGGUUUCCGAGAGGAACUAACAGGGAAUUCGCCAGCUUUGUUUCAAAGGCCAAAACGAAACUGCCCCCGCAACUGUAGGCAUCGAGCCUGCUCCAAGACUGCCACUGGAUUCAGAUCCGGGAAGGCCGGAGCAUGGUGAUGACAUGCCAGUCAGGAGACCUGCCGACCCGAUUCAACCAACU	-61.2	.((((((((((((((...(((((((....))))......(((..((((...(((((......))))).....))))....)))........((((((.....)))))).........))).((((((....))))))...)))))..)))))))))......((..(((....)))..))...................	0.163868	[[[][][]][]][]	2	0.134784	0.134784	0.1057	0.163868	0.134784	0.134784	0.1057	0.163868
Cobalamin_AE16958.1/2995864-299615	2	AUCGAGCGAAGCAACGUUAGUAACGCUUCGUAAGAGGGAACCCGGUGAGAAUCCGGGACUGUCCCGCAACGGUAUGCAGGAACGACCGCCGUCACCAGCACUGGUCGCAAGACUGGGAAGCGACGGCCACUAGGAACUGCCCGGCUCCUCGGCGGCCCUUCGGGACCGCAUCGUCGGCCGGGCACGCACCACCCGGUGCGCGCCUGCGAGUCCGGAGACCUGCCAGCUGUGCCGGGCGCGCC	-110.1	.((..(((((((.((....))...)))))))..)).((..(((((.......)))))...((((.((.(((((..(((((..((((.((((((....((.((((((....))))))...))))))))...((((....((((((((...((((((.((....)).))))..))..)))))))).((((((....))))))..))))...)).))....)))))..))))))).))))...))	0.443463	[][[][[][[][]]]]	2	0.389098	0.389098	0.334734	0.443463	0.389098	0.389098	0.334734	0.443463
Cobalamin_AE17224.1/478516-478748	2	CCGUAAUACCGUCAUGACGGUUCCCCGACCGAGAGCGAAGGGGAUUAAUAGGGAACACGGUGAGGACGACCCAUCAAGGGGCCGAGACCGUGGCUGCCCCCGCAACUGUAAGCGGAUUGCCGUUCAUCCUCGUGACGCCGAAAGCGUCAUGCCACUGUGCCCACGGCACGGGAAGGCAGAUGGACGGCGAUUAUCCGCAAGCCAGGAGACCUGCCGUCUUACGUAGUCCAUUG	-96.4	.......(((((....)))))(((((...((....))..))))).......(((..(((...((((((.(((.....))).......((.(((((((..((((........)))).((((((((((((...(((((((.....)))))))(((.(((((((...)))))))...))).))))))))))))......))).))))))........)))))).)))..)))....	0.383382	[][][[][[][[][]]]]	2	0.251171	0.251171	0.118959	0.383382	0.251171	0.251171	0.118959	0.383382
Cobalamin_AE5673.1/1924997-1925186	2	AGCUCUAGCUUCGCGUCAGGUUCCUCGAAAGAGGAUGAAAAGGGAACGAGGUUGAAGACCUCGGCUGCCCCCGCAACUGUAAGCGGCGAGCUUCGCGUCACAUGCCACUGGGCCCAAAAGGCCUGGGAAGGCGACGCCCAGAAGCAUUGACCCGUGAGCCAGGAGACCUGCCCGGCGCAGUCGUUCAUCG	-75.1	..((((.((((((.(((((..(((((....)))))......(((..(((((((...)))))))....)))((((........))))...((((((((((....(((.(((((((.....)))))))...))))))))...))))).))))).)).))))..))))..((((.....))))..........	0.433251	[[][][][]][]	2	0.375323	0.375323	0.317395	0.433251	0.375323	0.375323	0.317395	0.433251
Cobalamin_AE8691.1/395133-395373	2	UGAAUAUUAAAGCCUUAUGGUCCCAUGAUGGGUUAAAAGGGAAGACGGGUGAGAAUCCCGCGCAGCCCCCGCUACUGUGAGGGAGGACGAAGCCCUAGUAAGCCACUGUCCGGCACUCAACUGAGCGCGUUAGUAAGGAGAAAAGAGGGAGAGAAAUUGCGUUCAGUUGAGUGCCGGGUGGGAAGGCAGGGUGGAGGAUGAGUCCCGAGCCAGGAGACCUGCCAUAAGGUUUUAGAAGUUC	-98.79	.((((.(((((((((((...((((((..(((.(((..((((....((((.......))))((...(((.(((....))).)))....))...))))..))).)))....((((((((((((((((((((............................)))))))))))))))))))))))))).((((((.(((.(((....)))....))).....)))))).)))))))))))..))))	0.509904	[[[[][]][]][]]	2	0.342403	0.342403	0.174901	0.509904	0.342403	0.342403	0.174901	0.509904
Cobalamin_AE8691.1/39655-396295	2	GAAUAUAAAAAGCCUUAUGGUCCCGUGAUGGGUUAAAAGGGAAGACGGGUGAGAAUCCCGCGCAGCCCCCGCUACUGUGAGGGAGGACGAAGCCCUAGUAAGCCACUGUCCGGCACUCAACUGAGCGCGUUAGUAAGGAGAAAAGAGGGAGAGAAAUUGCGUUCAGUUGAGUGCCGGAUGGGAAGGCAGGGUGGAGGAUGAGUCCCGAGCCAGGAGACCUGCCAUAAGGUUUUUAAAAGUU	-98.89	.......((((((((((...((((....(((.(((..((((....((((.......))))((...(((.(((....))).)))....))...))))..))).)))..((((((((((((((((((((((............................)))))))))))))))))))))))))).((((((.(((.(((....)))....))).....)))))).)))))))))).......	0.403193	[[[[][]][]][]]	2	0.358596	0.358596	0.314001	0.403193	0.358596	0.358596	0.314001	0.403193
Cobalamin_AF193754.1/24966-24788	2	GGAAAUUUUUUUGCAUAGGGUUUCCUUCGAGUGAAGGAAAAUUGGGAACAAGGUGCAAAACCUUGGCUGCCCCUGCAACUGUAAACAGUUGAAACGCCAAAAAGCCACUGAAUCUAUUCGGGAAGGCGGUUGUUUCGAUGCUGUGAGCCAGGAGACCGACCCUAUGUAAUCGUUCCACG	-63.2	((((......((((((((((((((((((....)))))).....(((..((((((.....))))))....)))......(((...((((((((((((((.....(((.(((((....)))))...)))))).))))))..)))))....)))......))))))))))))...))))...	0.54011	[[][][]]	2	0.451333	0.451333	0.362557	0.54011	0.451333	0.451333	0.362557	0.54011
Cobalamin_AJ278144.1/22351-22163	2	CAGUAAUAUCCAGUUGUCGGUCCUGCGAGUUAAUAGGGAAUCCAGUGCAAAUCCGAAACUGACACGCAGCGGUAAGGAAAGGUGCGAUGAUUGCGUAAUGUGGACACGGUCAUCCGGUGGGUGGUCAUCUCUUUGUAUCUUCAGAUGCCCUUCUAGGUCUGAAGACCUGUCGGUUAACGUCGCAUCUGG	-52.2	........(((..((..((...(((((.((((....(((............))).....)))).)))))))..))))).((((((((((((((.((.......)).)))))..((((..(((..(((..(((..(((((....)))))......)))..)))..)))..)))).....)))))))))..	0.332195	[][[][]]	2	0.287778	0.287778	0.243362	0.332195	0.287778	0.287778	0.243362	0.332195
Cobalamin_AJ758.1/1489-1668	2	CAUAUCGUGCAAAAAAAAGGUGCGUAAUAUUUACAUUGCGUUAAAUGGGAAGUCUGGUGUGAAGCCAGCGCGUACCCGCCACUGUGAAGAGGAGCUGAUUGCAUUUGCCACUGUAUUCGGGAAGGCGCAAUCAAGUGAUGAAUCGAAGUCAGGAAACCAGCCUUUUUCUAAUGCUAAGCU	-45.3	........(((.......(((((((....((..((((......))))..))..(((((.....))))).))))))).........(((((((.((((...((....))..(((..(((((.....(((......))).....)))))..))).....)))))))))))...)))......	0.675904	[[[][]][[][]]]	2	0.409746	0.409746	0.143589	0.675904	0.409746	0.409746	0.143589	0.675904
Cobalamin_AL583923.1/215513-215333	2	GUACUAUAUGCGACACUGUGUAUCUGUAAAGGCGAUGACGAUGCAGGAAGUCGGUGCAAAGCCGGCGCGGUCCCGCCACUGUAAUCGGGGAGCGACCCUCGUAGGCCACGGCCAUUGGCUGGAAGGCGAGGCAAGCGGUGAUCCGAGAGCCAGGAAACUCGCGUCAUCGCGUCCUGCUAAC	-67.2	.(((.(((((((....)))))))..)))...((((((((......(((..(((.(((...(((..(((..(((.((((.......(((((......)))))..(((....)))..)))).)))..))).)))..))).))))))....((.((....)).))))))))))...........	0.51413	[][[[][]][]]	2	0.340226	0.340226	0.166323	0.51413	0.340226	0.340226	0.166323	0.51413
Cobalamin_AL591688.1/1999767-1999554	2	GGCCAUAUGCCGCCGUCAGGUGCCCGCGAAAUGCGGGGGAAUCGGGAAGCCGGUGCAGUUCCGGCACGUGCCCAACGCUGUGAAGGGGACGUUCUCGCCAAAAAGGGCUCUGAAUCUUUUCAGAGCUUUGCCACUGAAUAUUGAAGCUAUUCGGGAAGGCGGCGCGAACGGAUGAUCCGAAGUCAGAAGACCGGCCUGGCGAGAUAGACCGGCC	-87.1	((((..(((((.((.((((((((((((.....)))))......(((..(((((.......))))).....)))..)))).))).)))).)))(((((((....(((((((((((....)))))))))))(((.(((((((.......)))))))...)))(((.((..(((.....)))..(((....)))))))).)))))))......))))	0.268026	[[[][]][[][][[][]]]]	2	0.251093	0.251093	0.23416	0.268026	0.251093	0.251093	0.23416	0.268026
Cobalamin_AL591978.1/1989-19999	2	UUAAAUAGGUCUUAUGUUGGUGGAAUGUAUGUACAUUUCUGAAAGAGGAAUUCGGUGCGAUGCCGAAACUGCCCCCGCAACUGUAAGGUGGACAAGAAUCGAGAUAACCACUGUACGUUUUUAGCGUAUGGGAAGGUUCGAUUGUUGGAUGAAGCCAAGUCAGGAUACUCGCCAAAUAAGACGGAAGCAAC	-54.3	........(((((((.(((((((.((((....))))((((((....((..((((((.....)))))).(((((...((....))..))))).(((.((((((....(((.((((((((.....))))))))...))))))))).))).......))...))))))...)))))))))))))).........	0.621089	[[][[][][]]]	2	0.380311	0.380311	0.139533	0.621089	0.380311	0.380311	0.139533	0.621089
Cobalamin_AL591985.1/66246-66476	2	ACAUUAACUGGGACCGACGGUUCCCCUACCCGUGAGGUGGAGGGGAUUAAUAGGGAACACGGUGCGGACGACCCAAGAGGGACCAAAACCGUGGCUGCCCCCGCAACUGUAAGCGGAUCGUCGUUCAUCCUUGUGGCGCCAAGGCGCCAGCCACUGCGCGCGUUGCGCGGGAAGGCAGAUGAGCGACUCUGUCCGUGAGCCAGGAGACCUGCCGUCAAAUCGAUCCAACGU	-97.9	........((((...((((((((((((..((....))...))))))......(((..((((((..((....(((....))).))...))))))....)))......(((...((((((.((((((((((....((((((....))))))(((.((((((.....))))))...))).))))))))))...))))))....))).......)))))).......))))....	0.529945	[[][][[][]]]	2	0.320735	0.320735	0.111524	0.529945	0.320735	0.320735	0.111524	0.529945
Cobalamin_AL596167.1/167425-167616	2	UUAAAUAGGUCUUAUGUUGGUGGAAUGUGUUUGCAUUUCUGAAAGAGGAAUUCGGUAUGAAGCCGGAACUGCCCCCGCAACUGUAAGGUGGACAAGAAUUGAAAAUAACCACUGUGCGUUUUUGACGUAUGGGAAGGUUCAAUUGUUGAAUGAAGCCAAGUCAGGAUACUCGCCAAAUAAGACGGAAGCAAC	-51.5	........(((((((.(((((((.((((....))))((((((....((..((((((.....)))))).(((((...((....))..))))).(((.((((((.....(((.(((((((((...)))))))))...))))))))).))).......))...))))))...)))))))))))))).........	0.649548	[[][[][][]]]	2	0.415611	0.415611	0.181674	0.649548	0.415611	0.415611	0.181674	0.649548
Cobalamin_AL596167.1/22425-2262	2	GUACUAAACAACUAAAUAGGUGAAUAUAUUAAUCCGGGAAAGAGGUGGAAAUCCUCUACAGGCCCUAGCUACUGUAAUUCGGACGAAAGCCAAACAUAUGUCACUGGAAGAAAUUCCGGGAAGACUGGUGAGUAGGUUGAUGAUAAGUCAGGAGACCGCUAGUAUAUUCGAUAUCCAA	-43.91	..................(((((((((((((.((((((..(((((.......)))))((((((....))..))))..)))))).....((((.......(((.((((((....))))))...))))))).....((((..(((....)))...))))..)))))))))))....))..	0.599446	[[[][]][][]]	2	0.397217	0.397217	0.194987	0.599446	0.397217	0.397217	0.194987	0.599446
Cobalamin_AL627279.1/13935-139157	2	CGGUAGCAUCCGUGGGCCGGUCCUGUGAGUUAAUAGGGAAUCCAGUGAAAAUCUGGAGCUGACGCGCAGCGGUAAGGAAAGGUGAGAUGAGAGCGUAAGCAGACACUGCCUCCGGCGGGAAGUCAUCAUUUCUGCUAUCCAGUCAACGGAUAACCCUCCAAGCCCGAAGACCUGCCGGCUAACGUCGCAUCUGG	-64.3	(((..((...(((.(((((((.((.((.(((...((((.((((..(((....(((((((((.....))))..........((((((((((..((....)).(((.(((((...)))))...))).))))))).))).))))))))..))))..))))...))).)).))....))))))).)))..))..))).	0.333626	[[][[][]]]	2	0.316947	0.316947	0.300268	0.333626	0.316947	0.316947	0.300268	0.333626
Cobalamin_AL672113.1/43141-43341	2	UGAUUGUGCGCAUGUCGUGGUUCUCCGCGCGGCACUGCCGUAGCGGAGCUAAGAGGGAAGCCGGUGCGAUGCCGGCGCUGCCCCCGCAACUGUUAGCGGCGAGCCAAGCCCAUUGGUGUCACUGAGGCGAACGGCCUCGGGAAGACGGGCAGAGGCUUUGACCCGCGAGCCAGGAGACCUGCCACGACGAACAACGUCCAC	-89	....((..((..((((((((((((((.(((((....((((((((((.((.....(((..((((((.....))))))....)))..))..)))))).)))).((((..((((.((....((.(((((((.....))))))))).)).))))...)))).....))))).....)))))...))))))))).....))..)).	0.710085	[[][]]	2	0.405575	0.405575	0.101066	0.710085	0.405575	0.405575	0.101066	0.710085
Cobalamin_AL93917.1/141879-142126	2	ACGCUGAUGCCCGCAGUUGGUUCGCGCCUCCUGUCCGAUCAGGUCUCGGCGGCGCGACGCAAGAGGGAACCCGGUGGGAAUCCGGGACUGUCCCGCAGCGGUGAGUGGGAACGAAAGCCGUCAACAGCACUGGGCCCCAGAUGAGUUGGAGCCCGGGAAGCGACGGCCGGUAGGUGCCCGCCGGUGAUCCGUGUCCCCGGUGAGCGCGCCCACGAGUCCGAAGACCUGCCACUGCGCCCGUACGCGAU	-112.2	.(((..(((..(((((.(((((((((((.((...((.....))....)).))))))).......((((.(((((.......)))))....))))....(((...(((((.......((((((....((.((((((.((((.....)))).))))))...))))))))......((((.((((((.(((....))).)))))).)))).)))))....))).......)))))))))..)))..)))..	0.643483	[[][][[][]]]	2	0.410323	0.410323	0.177163	0.643483	0.410323	0.410323	0.177163	0.643483
Cobalamin_AL93917.1/1474-147583	2	CAGACCGUAGUAUCAGCGGGUCAUCGCCGCGACGGGAGACAGGAAGCCGGUGUGAAUCCGGCACGGUCCCGCCACUGUGACCGGGGAGUGCACCCUUCGACACGCCACUGCGCGCCGCGCGGGAAGGCCAGGGAGGAGCGUCGAUCCGGGAGUCAGGACACUGGCCUGUCGCGGGCCCGUUCCG	-78.6	..............(((((((.....((((((((((...(((....((((((((..(((((((((((......)))))).)))))...))))))....(((..(((.((((((...))))))...)))......(((.......)))....))).))...))).)))))))))))))))))...	0.590224	[[][[][]]]	2	0.349428	0.349428	0.108633	0.590224	0.349428	0.349428	0.108633	0.590224
Cobalamin_AM2368.1/4518994-4518768	2	ACCAUAUCUAGUGUUCGAGGUUCCGUCGAUUCGUGAGGAUCGGCGGCUAAGACGGAAAUUCGGUGCGCGUCGCCAUCAUGGCGCGGCAAUGCCGGAGCUGCCCCCGCAACUGUGAGCGGCGAGCAACUGUCCGAUUUCAGGUCACUGGAGCAUGAUGCUCCGGGAAGGCUGGGGCAAAGUGCUUUGACCCGUGAGCCAGGAGACCUGCCUCGAAUGAAACGUCCACG	-98.1	............((((((((..((((((((((....))))))))))......((((....((((((.(((((((((....(((.((((..((....))))))..)))....))).)))))).))).)))))))....((((((.(((((((.....)))))))...((((.(((((((....)))).)))...))))....))))))))))))))............	0.462254	[[][][[][]]]	2	0.405295	0.405295	0.348336	0.462254	0.405295	0.405295	0.348336	0.462254
Cobalamin_AM39952.1/382147-381923	2	UACCAUGCGCGCCCCUGAGGUGACUGCCGGUUGGCCGGUGGUUUAAACGGGAAUCCGGUGCGCGCGUCGCCUUGGGCCAGGCGCAAUUCCGGAGCUGCCCCCGCAACGGUGGGCGAGGCCAGGUGCCGCAACAUGCCACUGUGCAGCCGCAUGGGAAGGCGCGGCAUCGGAAGCACCAGCUUCCACUCGCGAGCCCGGAGACCGGCCUGAGGGAUUGACCCGGCA	-111	..((..(((((((((((....(((..((((....))))..)))....)))).....)))))))..(((((((..((((.((.....((((((.((((((((((...))).))))...((..((((((((.....(((.((((((....))))))...)))))))))))((((((....))))))....)).))))))))).))))))..)))...))))..))..	0.825348	[[][[][[][]]]]	2	0.484047	0.484047	0.142745	0.825348	0.484047	0.484047	0.142745	0.825348
Cobalamin_AP684.1/27443-274237	2	AUAGAGCAAACAGCGGCAGGUGCUCCCGACCCUGCGGUCGGGAGUUAAAAGGGAAGCCGGUGCAAGUCCGGCACGGUCCCGCCACUGUGACGGGGAGUCGCCCCUCGGGAUGUGCCACUGGCCCGAAGGCCGGGAAGGCGGAGGGGCGGCGAGGAUCCGGAGUCAGGAAACCUGCCUGCCGCGCUGGCGCUGCU	-103	.(((.((.....(((((((((((((((((((....)))))))))).....((((.(((((.......)))))....))))....(((...((((..((((((((((......((((.((((((....))))))...)))))))))))))).....))))....))).......)))))))))....)).)))..	0.581435	[[][][]]	2	0.402131	0.402131	0.222827	0.581435	0.402131	0.402131	0.222827	0.581435
Cobalamin_AP684.1/27869-278498	2	AAUACGGGCACAGCGGCAGGUGCUCCCGGCCCCGCGCUCCGGGAGUUAAAAGGGAAGCCGGUGCAAGUCCGGCACGGUCCCGCCACUGUGACGGGGAGCCGUCCCCACGAUGCGCCACUGGCCGGAAGGCUGGGAAGGCGGGGGAAGGCGAUGAUCCGAAGUCAGGAGACCUGCCUGUCGCUGCAACGUCACU	-92.1	...(((....(((((((((((((((((((.........))))))))..........(((((.......)))))..((((((...(((....((((..(((.(((((......((((.((((((....))))))...))))))))).))).....)))).)))..)).)))).)))))))))))...)))....	0.625503	[[][][]]	2	0.446453	0.446453	0.267404	0.625503	0.446453	0.446453	0.267404	0.625503
Cobalamin_AP684.1/361924-36172	2	UAUAUUGGGGUUGUGACCGGUGCACCUAUCGGGUGCUGAAAAGGGAACCCUGUGCGAAUCAGGGACUGCCCCGCAGCGGUGAGCAGGAACGACCGCCACAGCAAGCACUGGGCUCCGGCCUGGGAAGCGUGGCCAGUAGGACAGGCGGCAGAUGGUGCCGCCCCGCCUGCAAGUCCGAAGACCUGCCGGUCAUCCGCUUUCAGGG	-87.6	.....((((((.....(((((((.((....)).(((((....(((..(((((.......)))))....)))....(((((...........)))))..))))).))))))))))))).(((.((((((((((((.(((((...(((((((.....)))))))...)))))..(((....))).....)))))..)))))))))).	0.603992	[[][[][]]][[][]]	2	0.379011	0.379011	0.15403	0.603992	0.379011	0.379011	0.15403	0.603992
Cobalamin_AP823.1/394247-39465	2	AACAAUUUAAGGAUUUCAGGUGCCCUUCGCCAAGAAGGGAGAAUAGGGAACCGGGUGCAAUUCCCGGACGGACCCGCCACUGUAAAGAGGAGUCUCAGCGCUGAAUGCCACUGGGUAACUGGGAAGGCAGCAAGGAGACAAUGACUCGAAGUCAGGAGACCUGCCUGGAUCCGGGGACACAUG	-58.2	.....(((..(((.(((((((.((((((.....)))))).....(((...(((((.......)))))......((.((.((....)).)).(((((...((((....((...((....)).))....))))...)))))..((((.....))))))...)))))))))))))..)))......	0.279917	[[][[][[][][]]]]	2	0.275699	0.275699	0.271482	0.279917	0.275699	0.275699	0.271482	0.279917
Cobalamin_AP9386.1/1277939-1278133	2	UUACCCUUGCGCGCUGAUGGUUCCCGCGAGACGGGAUCAAAUGGGAACGCAGUGACGGCGCACGCCGGAAUCUGCGGCUGCCCCCGCAACUGUAAGCGGCGAGUCCGUGCCCUUCGCGCCACUGGGAGACCGGGAAGGCGGGCACCGGGCGGCGACCCGCGAGCCAGGAGACCAGCCAUCGACCGAGGUCCAAGC	-84.92	....(((.((.(((...(((.(((((.....))))))))...(((..(((((...((((....))))....)))))(((((((((((........)))).......((((((.....(((.((((....))))...))))))))).)))))))..)))))).)).))).((((.............)))).....	0.715503	[[][[][[][]]]][]	2	0.444514	0.444514	0.173525	0.715503	0.444514	0.444514	0.173525	0.715503
Cobalamin_AY4328.1/56-782	2	UAUCUUUGCUCCCUGAUCGGUUCCGAAUAGUCAUUCCUCUAUCCGGAUUAAAAGGGAAUCGGGUGUAAAUCCCGGACAGUCCCGCUGCUGUGAAGCUCCGUCUGAAUUUCCGAUAACAACUGUUGCCACUGGGAUACCUUUUUGUAAAUAGAUAAGGAGUCACCGGGAAGGCGUCGGAAACAAGGAGUCAGUCAGAAGACCUGCCGCUUAUCAAAGGCUGUUU	-64.7	..((((((.(((((.......((((.((((........)))).)))).....)))))...((((....))))(((.(((((...((((((....(((((...((..(((((((.(((....)))(((.(((((((.((((.((.......)).)))).))).))))...))).))))))))).)))))))).)))..))).))))).....))))))......	0.439952	[[][][[][]]]	2	0.36144	0.36144	0.282928	0.439952	0.36144	0.36144	0.282928	0.439952
Cobalamin_BA12.4/11195-11897	2	UAUAGUCAUGCAGUCGUCGGUUCCGUUUUGGAGCCAAGAGGGAAUGCGGUGCGGGCGAAAUUCUUGCCCAAUGCCGUGGCUGCCCCCGCAACUGUGUGCGGUAGUCCUCUCCAUAUGCCACUGAAGAUUCGUCUUCGGGAAGGUGGGGAAGGGCGCUGAUCCGUGAGCCAGGAGACCUGCCGACGACGGCAAAACUGAC	-86.8	..((((..(((.((((((((((((.(((((....))))).)))....(((..((((((.....))))))....((.(((((((..(((((......)))))..(((((((((((......(((((((....)))))))....))))))).))))........)).)))))))..))).))))))))).)))..))))..	0.747075	[[][[][[][]]]]	2	0.47611	0.47611	0.205144	0.747075	0.47611	0.47611	0.205144	0.747075
Cobalamin_BA3.3/24968-2496226	2	AGGCUGGGUGGUGCAGCUGGUUCGCCCCGUCCGCCAGGCGGGAGGCGUCGUAAGAGGGAACCCGGCGGGAAUCCGGGACUGCCCCGCAGCGGUGAGUGGGAACGAACGCUGUCAUACGCACUGGGCCCAAAAGGCCCGGGAAGCGACGGCCAGUAGGUGUCCUCCGUACGGAGGGCGUGCUCGCGAGUCCGAAGACCUGCCCGCUGCCCGUGCGCGACC	-100.3	....((.(((..(((((..(((((.((((..((((..((((..(((.((....)).....(((((.......)))))...)))))))...))))..))))..))))))))))..))).))(((((((.....)))))))...(((((((.(((..((((((((((....)))))))..........(((....)))..)))..))).)))).)))....	0.425029	[[][]][][[][]]	2	0.324768	0.324768	0.224508	0.425029	0.324768	0.324768	0.224508	0.425029
Cobalamin_BA4.2/361729-361751	2	AAAUGGUGGCCCGGCGUUGGUUCCUGUCCUAUGACAGGCGAAGAGGGAAUGCGAUAGGGUCCGAAUCGGCAAGAUUUGGGUCCAAAAUGCAGCCGCCCCCGCGACCGUGACCGGAGAGAUGCCCGAGGCCACUGAUCCCUGACGGGAUCGGGAAGGCGGGGAUCGAAGGGCAAAACCCUGCUCCGCAAGCCGGGAGACCUGCCAGCGCGGACGAUUUUGGA	-95.5	....((((((...(((((....((((((....))))))..................((..(((((((.....)))))))..))..))))).)))))).(((((.(((((..(((((.(((.(((...(((.((((((((....))))))))...)))))).)))..((((.....)))).)))))...((.((....)).))...))))).))....))).	0.470466	[[][]][[[][]][]]	2	0.409821	0.409821	0.349175	0.470466	0.409821	0.409821	0.349175	0.470466
Cobalamin_BA4.2/363412-363434	2	AUCCUAGAUGCUCGCGACGGUUUCCCCCGAGAGGGGAUGAAAAGGGAAUGCGGUGCGGGGAUGUUUCCCCAAUGCCGCGGCUGCCCCCGCAACUGUAAGCGGAUAAUCCUUCGUCAGAAGCCACUGGGUCCUCGGUCCCGGGAAGGCGACGAAGUGGUGACGACCCGCGAGCCAGGAGACCUGCCGUCAGCCGUGGUCACACG	-86.5	.((((....(((((((..((((..((((....)))).......(((..((((((..(((((....)))))...))))))....)))((((........))))...((((((((((....(((.(((((........)))))...)))))))))).)))...))))))))))).))))((((.((.....))...)))).....	0.691396	[[][][][]][]	2	0.421243	0.421243	0.151089	0.691396	0.421243	0.421243	0.151089	0.691396
Cobalamin_BA43.1/93517-935212	2	AUCGUUGCGCCAAGCAAUGGUGUCCAUCAGGACUUAAUAGGGAAUCCGGUGUGAAUCCGGAACUGCCCCCGCAACUGUAUGUGCGGACGAAAUGGGAUGGCCACUGGCGGCAAGAGCCAUUCGGCGCGCCGCUGGGAAGGCCCCAAAGUAGGACGAUGCACGAGUCAGGAGACCUGCCUUGCUUGGAACGUUUCAU	-73.4	..((((...((((((((.(((((((....)))).....(((...(((..((((.((.((...((((..((((.((.....))))))......(((...((((.((((((((....(((....)))..))))))))...)))))))..))))..)))).)))).....)))..))))))))))))))))))......	0.573598	[[][[][]]]	2	0.354026	0.354026	0.134454	0.573598	0.354026	0.354026	0.134454	0.573598
Cobalamin_BX248334.1/38192-381	2	CCACGCUCUGCAUGCCAAUAUUCUUCCCGUCAGGCGAUGACGAUGCAGGAAGCCGGUGAGAAUCCGGCGCGGUCCCGCCACUGUCACCGGGGAGCGACCCUCAUAAGCCACGGCCACAGGCUGGAAGGCGAGGCAAGCAACGAUCCGGGAGCCAGGAGACUCGCGUCAUCGCGUCCUGCCACC	-65.2	...((...(((.((((......(((((((...((((.((.....((.(((.(((((.......)))))....))).)))).))))..)))))))............(((.(((((...)))))...)))..)))).))).))....((..((.((((....((((....))))))))))..))	0.402476	[[][]][]	2	0.327317	0.327317	0.252158	0.402476	0.327317	0.327317	0.252158	0.402476
Cobalamin_BX248337.1/2765-27585	2	GGCAUCGAGCGGGGCAACGAUGCUUCGCGAGAGGGAACCUGGUGAGAAUCCGGGACUGUCCCGCAGCGGUAUGCAGGAACGACCGCCGUCUUGGAAGUAGACAAGCACUGGUCUCAACGACUGGGAAGCGACGGCCAGUAGGAGCACCCACCGGGUGCGAGCCUGCGAGUCCGAAGACCUGCCAGCCGUGCCGGACGCGCC	-86.9	(((.((..(((..(((....)))..)))..)).....(((((.......)))))...((((.(((.((((..(((((.......((((((.((........))....((((((.....)))))).....))))))..(((((.((((((...))))))...)))))...........)))))..))))))).))))..)))	0.740718	[[][][[[][]][]]]	2	0.429239	0.429239	0.11776	0.740718	0.429239	0.429239	0.11776	0.740718
Cobalamin_BX248357.1/28572-28772	2	UGUGUUACACAUUGAUUAGGUGCAGCAUAGAACUGCUGCAUGGGAAUCUGGUGAAAAUCCAGAGCUGACGCGCAGCGGUGAAGGUGCAAGUGAGUGCUUCAAUGUAGCCACUGAGAGUAUAAAAACUCUUGGGAAGGUGAGGCAAUUACUCUCGCGUAGAGCACCCCAGUCCGAAGACCGGCCUAAUCAGAAACAUGUGCU	-68.6	.......((((((((((((((((((((......))))))..(((..(((((.......)))))(((.(((((..(((.......))).(((((.((((((......(((.((((((((......))))))))...))))))))).)))))..)))))..)))..))).(((....)))..))))))))).....)))))..	0.483012	[[][[][[][]]][]]	2	0.390303	0.390303	0.297594	0.483012	0.390303	0.390303	0.297594	0.483012
Cobalamin_CP115.1/3122671-3122449	2	ACUAAAUAUAGUGGCCAAGGUCUCUCGAGUCGCAACACCGAGAGCUAAGAGGGAAGCCGGUGCGUCUCGGUCCGUGAUCCGGGCAAGGCCGGCGCUGCCCCCGCAACUGUAAGCGGCGAGCCGAAGUCCACUUGAGUGUCACUGGGGCUGCAAGGCUCUGGGAAGACCGGACCGAUGCCUGGACCCGCAAGUCAGUAGACCUGCCGUGGCAAAAAAAGAAUGU	-86.9	((((....)))).((((((((((((.((........(((((((((.....((....))...)).)))))))..(((.((((((((.((((((..((.(((((((........)))).(((((..(((((...((.....))...)))))....))))).))).)).)))).))..))))))))..)))...)))).))))))....)))).............	0.594851	[][[][[][]]]	2	0.474893	0.474893	0.354936	0.594851	0.474893	0.474893	0.354936	0.594851
Cobalamin_CP115.1/3123579-3123785	2	CAUAGGAUGGGGGGUCGAGGUUCUCCGGGACGAUUCACGCCCGGAGCUAAGAGGGAAGCCGGUGUGUCUUCGGAUAAAGCCGGCGCUGCCCCCGCAACUGUAAGCGGUGAGCCGUGGUCCAUCAUGCCACUGGGUGUUGUCCCGGGAAGGCCGGACCAAAGCUGAGACCCGCGAGCCAGGAGACCUGCCCCGGCAACAUAGUCGUCC	-90.9	....(((((((((((.......(((((((.((.....)))))))))...........((((((.((((....))))..))))))...))))))...(((((..((((..(((..((((((.....(((.(((((......)))))...))).))))))..))).....))))..(((.((........)).)))...))))))))))	0.600904	[[[][]][[][]]]	2	0.395487	0.395487	0.190071	0.600904	0.395487	0.395487	0.190071	0.600904
Cobalamin_CP133.1/2475759-2475573	2	GAAAUAGAUACCUCGUCAGGUGCCCGCUUUCACGCGGGAGAAUCGGGAAUCCGGUGCAAGACCGGAACGUGCCCAACGCUGUAAGGCCGACGCCCGCCGCUUCAUCAUGCCACUGGGUUUUGCCGGGAAGGCUGCGGCAGACGGAUGACGCCAAGUCAGAAGACCGGCCUGGCAAGAUAGACCCAAC	-64.8	........(((((....)))))(((((......)))))......(((..((((((.....))))))...((((..........((((((......(((((........(((.((((......))))...))).))))).......((((.....))))......)))))))))).......)))...	0.248637	[][][[][[][]]]	2	0.226996	0.226996	0.205354	0.248637	0.226996	0.226996	0.205354	0.248637
Cobalamin_CP133.1/394621-394395	2	ACUAUAUCUAGUGUUCAAGGUUCCUUCGAUUCGUCAGGAUCGCGGGCGAAGAUGGGAAUACGGUGCGUUUCGCCAUGACGGCGCAACAAGGCCGGAGCUGCCCCCGCAACUGUAAGCGGCGAGCAACUGUCCGAUUUCAGGUCACUGAGGCAUGAUGCCUCGGGAAGGCUGGGGCAGGGUGCUUCGACCCGCGAGCCAGGAGACCUGCCUUGAACUAGAUGUCCACG	-98.3	...(((((((((..((((((((((...((....)).((.((((((((((((.........((((..(((.((((.....)))).)))...))))...(((((((.((..(((....(((((......)).)))....))).((.(((((((.....)))))))))..)).)))))))....))))).))))))).)).))).....)))))))))))))))).....	0.753498	[[][[][[][]]]]	2	0.47922	0.47922	0.204942	0.753498	0.47922	0.47922	0.204942	0.753498
Cobalamin_CP14.1/1176516-1176715	2	ACUUUUGUCACUGUAACAGGCUCCGCUUAUCUCUUUUUCCGGGAGGCGGAUUAAAAGGGAACCGGGUGAGAAUCCCGGACAGACCACGCUGCUGUGAACUUUUAAACAUUCGGACAAUACCUUGGCCACUGGUUUUGUAAUCGGGAAGGCGUCCUGAAUGGAAGUAAGUCAGAAGACCUGCCGGUUCAUAAAUAAAUGUU	-53.2	((.(((((........(((..((((((..((((.......))))))))))......((...(((((.......))))).....))...))).((((((((......(((((((((.........(((.((((((....))))))...))))))).)))))...(((.(((....))).))).)))))))).))))).)).	0.192333	[[[][]][[][]]]	2	0.187966	0.187966	0.1836	0.192333	0.187966	0.187966	0.1836	0.192333
Cobalamin_CP14.1/414396-414379	2	UACCUUUGCAUCCGAAUUGGUUCCGUACGCUCGUUCGGGCAUACGGAUUAAAAGGGAAUCCGGUGAGAAUCCGGUACAGUCCCGCUGCUGUGAAACUCCUUUAACAUUCUAAUACUACUUUCGCCACUGGCCUAGUAAGCCGGGAAGGCAUUAGAAUGGGAGUCAGUCAGAAGACCUGCCAUUCAUUUAAGAUUCAUA	-60.1	.............(((.((((((((((.((((....)))).))))))......((((..((((.......)))).....)))).((((((....(((((.....(((((((((.........(((.(((((.......)))))...)))))))))))))))))))).))).......)))))))..............	0.428268	[[][][]]	2	0.345127	0.345127	0.261986	0.428268	0.345127	0.345127	0.261986	0.428268
Cobalamin_CP144.1/239679-239466	2	GUCACGCCGGGCUAUGACGGUUCCCGAACGCCGCAAGGUCAAGGGAUGAAAAGGGAACGCGGUGAGGGGUGCUGACCCCAGUUCCGCGACUGCCCCCGCAACUGUGAGCGGCGAGCCCGCCCCGAAGACGCCACUGGACCGAAAGGGCCCGGGAAGGUUCGGGGAAGGCCGCGACCCGCGAGUCAGGAGACCUGCCGUCGAGCGCGCAAGCGCC	-99.5	.(((((.((((((.((((...((((....(((....)))...))))......(((..(((((...(((((....)))))....)))))...((...(((....))).)).(((.(((..((((((....(((.((((.((....))..))))...)))))))))..))))))..)))....))))..)).)))).))).))((((....)))).	0.49459	[[][[][][]]][]	2	0.30115	0.30115	0.10771	0.49459	0.30115	0.30115	0.10771	0.49459
Cobalamin_CP151.1/184262-1841871	2	UACGGCCGUUCGUUCGCCGGUGCCCCUCGGGGCCGAAGAGGGAACACAGGGCGCGCCACGCGCCGCUGUGGCUGCCCCCGCAACUGUAGACAGCGAGCCGAUCUCCCCCUCAUGCCACUGGUUCCACCGGGAAGGCCGGGAGCCGGCGCCGACCUGUCAGCCAGGAGACCUGCCGGCCUGAAAGUGCGUGCG	-83.1	....(((((...(((((((((((((....))))......(((..(((((((((((...)))))).)))))....)))......(((..(((((((.((((..(((((......(((.((((.....))))...))).))))).))))..))..)))))...))).......))))))..)))...))).)).	0.339837	[[][][]]	2	0.279573	0.279573	0.219309	0.339837	0.279573	0.279573	0.219309	0.339837
Cobalamin_CP157.1/1649862-1649676	2	CGGCUGCUUCACGUCACGGGUUGCCGCGUAACACCGGCCGAAGAGGGAAGGGAGUGCGAUGCUCCCGCUGCCCCCGCAACUGUGACCGGGGAGCGACCCUGCCAAGGGCCACUGGUUUCGACCGGGAAGGCGGCGGGGAAGCGACGAUCCGGGAGCCAGGAGACCUGCCCGAGACCGUCGCUUGAGC	-86.4	..((((((((..(((((((...((((.((...))))))......(((..((((((.....))))))....)))......)))))))...)))))..(((((((....(((.(((((....)))))...))))))))))((((((((.((((((...((((...)))))))).)).)))))))).)))	0.529888	[[[][]][][]]	2	0.49729	0.49729	0.464693	0.529888	0.49729	0.49729	0.464693	0.529888
Cobalamin_CP158.1/154821-154821	2	ACAUCAACCCCAUCAGAUGGUGCUCCCCUGACAGGGAGCUAAGAGGGAAGCCGGUGUAAAUCCGGCGCUGUACCCGCAACUGUUAGCCGGGAGCUGAUGGCCACUAUGCCACUGGAACGCGAGUUCUGGGAAGGCGGCCAAAGGCGACGAUCGGUGAGCCAGGAGACCUGCCAUCGCGUCGUUUGUCCGG	-76.7	.((((..........))))..(((((((((((((...((.....(((..(((((.......)))))......)))))..)))))))..))))))...(((((.....(((.(((((((....)))))))...)))))))).((((((((..(((((.((.(((...))))))))))))))))))......	0.544449	[][][][]	2	0.357031	0.357031	0.169613	0.544449	0.357031	0.357031	0.169613	0.544449
Cobalamin_CP23.1/134533-134749	2	GGCUAGCCUGCGGCUGACGGUUCCCCCCAAGCGCAAGCCGAAGGGAUUAAAAGGGAACACGGUGCAGGCGAAGGAUUUGUCCGAAACCGUGGCUGCCCCCGCAACUGUGAGCGGCGAGCCUUCCUCCGAUGAAAACCACUGGGGCGCGUGCCUUGGGAAGGGGGAUGAAGGCGAUGACCCGUGAGCCAGGAGACCUGCCGUCCGACCCUAAUCCAUG	-79.41	.....((((((.((((...(((((((((..((....))....))).......)))))).))))))))))...(((((.(((.....((.(((((((..((((........))))...((((((.(((........((.(((((((....)))))))....))))).))))))........)).))))))).(((.....))).)))...)))))...	0.526609	[][[[][]][]]	2	0.336313	0.336313	0.146017	0.526609	0.336313	0.336313	0.146017	0.526609
Cobalamin_CP23.1/29119-2934	2	GUAAGCUUUGAGGAUCGUGGUUCUUUGGCACCGUUUUGUCGGGUGCCGGAGCUAAGAGGGAAUCCGGUGAGCCGCGUUUUGGCGAUGCCGGAGCUGCCCCCGCAACUGUAAGCGGCGAGCCGCUGUCAAGACGUGCCACUGCCCCCGGCAAGGGGGGUGGGAAGGCCAGACAGCGGCGACGACCCGUAAGCCAGGAGACCUGCCGCGAUGUCAUAACCUCCC	-95.81	.........((((((((((((.((((((((((.........)))))))))).....(((...((((((..(((((((((((((...)))))))).((....))........)))))..(((((((((.......(((.((((((((......))))))))...)))..)))))))))............))).)))..))))))))))).......))))..	0.353801	[[][[[][]][]]]	2	0.351628	0.351628	0.349456	0.353801	0.351628	0.351628	0.349456	0.353801
Cobalamin_CP232.1/1116483-111666	2	CAAAUUUAAUAAACAACAGGUGCCUGCAGGGUUAAAAGGGAAUCAGGUGUAAAUCCUGAGCGGUCGCGCCACUGUAACCGGGGAGUUUUUCCUCAGAGGCCACUGGUGAUCUACUGGGAAGGCGAGGAAAAGUAAUGAGCCGGGAGCCAGGAAACCUGCCUGUUGGUUCAACCCUCGC	-56.56	..................(((((((((...............(((((.......)))))))))..)))))........(((((..(((((((((....(((.((((((...))))))...))))))))))))...((((((((.((.((((...)))).)).))))))))..))))).	0.526625	[][[][]]	2	0.38743	0.38743	0.248234	0.526625	0.38743	0.38743	0.248234	0.526625
Cobalamin_CP248.1/1228186-1228384	2	UGGCGCGCCGACGCCAGAGGUGCCCGGUAACACGGGCUAAGAGGGAAGCCGGUUCGAUUCCGGCGCUGCCCCCGCAACUGUAACCGGAUAGCGCGUCGCCCAUUCAUGCCACUGGUGUCGGCUUCGGCCAGCACCGGGAAGGCGGGCGACGAGCCGUGACCCGGAAGCCAGGAAACCUGCCCUUGGUUGUCGUUCCGCG	-94.5	...((((.((((((((..((((((((......))))).....(((..(((((.......)))))....)))......(((...((((...(((((((((((......(((.(((((((.(((....))).)))))))...)))))))))))...)))...))))....))).......)))..)))).))))...))))	0.432594	[[][][]]	2	0.308868	0.308868	0.185142	0.432594	0.308868	0.308868	0.185142	0.432594
Cobalamin_CP25.1/3635632-3635843	2	AAACAUCGCGCUGCCGACGGUUCCUGUCUGCGGACGGGACGAAGAGGGAAUAUCGGAAGUCAUCAUCCAGACGCGGAUGAUGGCGGUGCCGAAGCUGCUCCCGCAACUGUGAACGGCGAGCCAUCGCAACACGCCACUGGGCAGACGCCUGGGAAGGCUGCGUUGGCCGUGACCCGUGAGCCAGGAGACCUGCCGUCGCCUGCUGAUUGACG	-89.4	...(((((.((...((((((((((((...((..(((((.......((((.((((((..((((((((((......))))))))))....))))...)).)))).............(((.((((.((((....(((.((((((....))))))...))))))).)))))))..)))))..))))))).....)))))))...))))).))...	0.641559	[[][]]	2	0.409606	0.409606	0.177652	0.641559	0.409606	0.409606	0.177652	0.641559
Cobalamin_CP25.1/3754381-3754174	2	UCUGUUUGCCAUGCCUUCGGUGCCUCUCGAAAGAGAGGUGAAACAGGGAAUGCGGUGCGGCGAGCUUUCGCCAAUUCCGCGGCUGCCCCCGCAACUGUAGGCGGAUCGUCCGCGAUCAAGCUGCCACUGAGCGAUCGUUUUGCGCUCGGGAAGGCGAUCCGGACCAUAUCCGCGAGCCAGGAGACCGGCCGCAGGCAAUCGUCCACUU	-90.3	..((.(((((...(((....((((((((....))))))))....)))...((((((..((((......))))..((((..((((((....))........((((((.(((((.((((..(((....(((((((.........)))))))...))))))))))))...)))))).)))).))))....))))))))))).)).......	0.680696	[[][[][[][]]]]	2	0.397257	0.397257	0.113817	0.680696	0.397257	0.397257	0.113817	0.680696
Cobalamin_CP25.1/3754538-3754747	2	UCUUGUCGGAUCGUCUACGGUGCCUCUCGCGAGAGAGGUGAAACAGGGAAUGCGGUACGGCGCGAAAGCGCCAAAGCCGCGGCUGCCCCCGCAACUGUAAGCGGAUCGUCGCCGAUCACAUGCGCCACUGAGUCCGCCAAGACGGCCUCGGGAAGGCGAUCGGGACAACAUCCGCGAGCCAGGAGACCGGCCGUAGAUUCGUGCAAUGCC	-96.9	..(((((((...((((((((((((((((....)))))))......(((..((((((..(((((....)))))...))))))....)))......(((...((((((.(((.((((((......(((.(((((.(((......))).)))))...))))))))))))...))))))....))).......)))))))))))).))))....	0.498357	[[][][]]	2	0.381279	0.381279	0.264201	0.498357	0.381279	0.381279	0.264201	0.498357
Cobalamin_CP25.1/834289-83469	2	GCUAGCGUGGCCGGCGAUGGUCCUUCCGCGAGGAAGGUGAAAAGGGAAUCCGGUGCGCGAACGCUCUGCAUUGAGCGAUCUCAAUCCCGGUGCUGCCCCCGCAACUGUAAGCGACGAGCCCGCGCCUCGGCCACUGGGAUUCCUCUAAGGACUCCUGGGAAGGCGGCGACAAGGGCAGCGACUCGCGAGCCAGGAGACCUGCCAUCGCGAAUUGUGCUUUG	-96.1	...(((..((...((((((((((((((....)))))).....(((...((((((.(((((.(((((......))))).............((((((((.(((........))).........((((...(((.((((((.(((.....))).))))))...)))))))....))))))))..))))).))).)))..)))))))))))...))..)))...	0.833536	[[][[][[][]]]]	2	0.47201	0.47201	0.110484	0.833536	0.47201	0.47201	0.110484	0.833536
Cobalamin_CP264.1/2259475-2259261	2	UGAAAUCAAACUGGUGAUGGUGUUUCGACAUCCAAGACGAUGUCGGACUGAAAAGGGAAUACGGUGAGGACGCGCCUUAGGGCACCAAAUCCGUAACUGCCCCCGCAACUGUAAGCGGUAAGCGACGCCAAAUAUGCCACUGGGACAGCUCCCGGGAAGGUUGGCCAAGCGUUGAUCCGCAAGUCAGGAGACCUGCCAUCAGGUGUUGAAACAUU	-72.64	.....((((.((((((..((.(((((((((((......)))))).((((.....(((..(((((...((....(((....))).))....)))))....)))............((((....((((((.......(((.((((((....))))))...))).......))))))..)))).))))..)))))))..))))))...))))......	0.689943	[[][[][]]]	2	0.405073	0.405073	0.120204	0.689943	0.405073	0.405073	0.120204	0.689943
Cobalamin_CP271.1/1989295-1989475	2	AGGCAUAAUACAGCCGCCGGUUGCCCUUCGGGGCCGAAGAGGGAACACAGUGCCACUGUGGCUGCCCCCGCAACUGUAUGCAGCGAGUCCGCCUGCGCUUCACGCCACUGGUUCGACCGGGAAGGCCGCAGCGGACCAUGACCUGCCAGCCAGGAGACCUGCCGGCGAGACUGUUCGUGCC	-77	.(((((...((((.(((((((.((((....)))).....(((...(((((.....)))))(((((....((....))..)))))..(((((.(((((......(((.((((.....))))...))))))))))))).....((((.....))))...))))))))))...))))..)))))	0.576605	[[][[][][][]]]	2	0.380972	0.380972	0.185339	0.576605	0.380972	0.380972	0.185339	0.576605
Cobalamin_CP283.1/2591234-259119	2	CAAACAUCACGCGCCGAUGGUGUCCCGUCUUUGGACGGGACGAAAAGGGAAUGCCGGAAGUCGCUGCCCGCAUUGAUGCGAGCAAGACCGAGCCGGAGCUGCCCCCGCAACUGUAAACGGCGAGCCGACGCAACACGCCACUGGAUGUUUCUCCGGGAAGGCUGCGCCUGCGACGACCCGUGAGCCAGGAGACCUGCCAUCGCCUGCUGUGUUGAC	-81.2	....((.((((((.((((((((....(((((((((((((.((....(((....((((..(((..(((.((((....)))).))).)))....)))).....))).((((.........((((((((...((.....))..(((((......)))))...)))).)))))))).)).)))))...)))).)))).))))))))..))).))).))..	0.228098	[[][[][]]]	2	0.194723	0.194723	0.161349	0.228098	0.194723	0.194723	0.161349	0.228098
Cobalamin_CP283.1/2593935-2594143	2	CUGUUGUCGCGCAUCUUCGGUGCCCUUCGUCGGAAGGGUGAAACGGGAAUGCGGUGAGGCGAGUGAUCGCCCAAUCCGCGGCUGCCCCCGCAACUGUAAGCGGAUUGUCUUCGGUCACAUGCGCCACUGAGUUCGGCACCAGCCGCUCGGGAAGGCGAUCAGGACAACAUCCGCAAGCCAGGAGACCGGCCGAAGACCGUAGCAACGCC	-91.6	..(((((..((..(((((((((((((((....)))))))....(((....((((((.(((((....)))))))..))))((((((....))........((((((((((((.((((......(((.(((((..((((....)))))))))...)))))))))))))..)))))).))))......))))))))))).))..)))))...	0.59123	[[][[][[][]]]]	2	0.395766	0.395766	0.200301	0.59123	0.395766	0.395766	0.200301	0.59123
Cobalamin_CP283.1/325631-3256518	2	GAAGUCGCUUCAGCCUACGGUGCCUCUCGUCGGAGAGGUGAAACUGGGAAUGCGGUGCGGCGAGAGAUCGCCAAUUCCGCAGCUGCCCCCGCAACUGUGAGCGGAAUAGGUCCGGAUCAAACUGCCACUGAGCUUCGAAGUGAUGCUUGGGAAGGCGAUCCGGACAAUCUCCGCGAGCCAGGAGACCGGCCGAAGGCGUUGUUCAACUC	-89	(((..((((((.(((...(((.(((((((.((((((.........(((..(((((...(((((....)))))....)))))....)))((((........)))).....(((((((((.....(((.((((((.((.....)).))))))...))))))))))))..))))))))))..)))..)))))).)))).))...))).....	0.44405	[[][][]]	2	0.409512	0.409512	0.374974	0.44405	0.409512	0.409512	0.374974	0.44405
Cobalamin_CP283.1/4855579-4855783	2	CAUCUAGAUGAUUGUGACGGUUCCCCUUCCGGGGAUCAAAAGGGAAUGCGGUGCGGACCUCUUCGGAGGACCAAUGCCGCAGCUGUUCCCGCAACUGUAAGCGGUUCGACUUUCGUCGGAAUGCCACUGGGAAACUCGGUCCUGGGAAGGCGACGAAAGCUAACACCCGCGAGCCAGGAGACCUGCCGUCAUUCGUGGUCACACG	-79.1	......(((.((.(((((((((((((....)))))......(((((((((((..((.((((....)))).))...))))))....)))))....(((...((((.....((((((((.....(((.((((((.......))))))...))))))))))).......))))....))).......))))))))..)).))).....	0.158749	[[][][]]	2	0.13547	0.13547	0.11219	0.158749	0.13547	0.13547	0.11219	0.158749
Cobalamin_CP283.1/78567-78585	2	GAUACGGUGAACAUCGACGGUUCCCGCAAGGGAUCAAUAGGGAAUGCGGUGAGGAUUCUCGCGAAUCCAAUUCCGCGGCUGCCCCCGCAACUGUAAGCGGCGAGCCUUUCGCCAAGCGCCACUGGGCUUCGAGCCUGGGAAGGCGGCGAAAGGCAGCGACCCGCGAGCCAGGAGACCUGCCGUCGUCGUGGUCACACGC	-90	....((((((.((((((((((((((....)))).......((..(((((...((((((....)))))).....(((.(((((....((....))..)))))..((((((((((....(((.((((((.....))))))...))))))))))))).)))..)))))..)).........)))))))..))).)))).)).	0.565345	[[][[][[][]]]]	2	0.381429	0.381429	0.197513	0.565345	0.381429	0.381429	0.197513	0.565345
Cobalamin_CP31.1/37355-373267	2	GGCUAAAUGAAGGGGUCUGGUCCUGCCGGAGCAAUCCGGAUGCUAAGAGGGAAUUUGGUGCGACCGCCCGUCGGUUCAGGCCAAAGCCGCCCCCGCGACUGUAAGCGGUGAGCCUCUGUUCAACCAGCCACUCCCGGGUUCGCCCCCGGGGGGAAGGCGAACAGAGGCACUGACCCGCGAGCCAGGAGACCUGCCAGACAGGCACUGUAACAC	-88.5	((((........((((..((((...(((((....)))))..((((((......))))))..))))))))..(((.((((.............((((........))))...((((((((((.....(((.((((((((......))))))))...))))))))))))).)))).)))..))))........((((.....)))).........	0.180994	[[[][]][[][]]][]	2	0.154526	0.154526	0.128059	0.180994	0.154526	0.154526	0.128059	0.180994
Cobalamin_CP31.1/3757898-375811	2	CGCUACCGCUGGGUCGAUGGUUCCCGGUCGUGCAUGCGCCGGGAUGAAAAGGGAACACGGUGCGGCCCUCUGGCGACAGAGGACCAAUGCCGAGACUGCCCCCGCAACUGUAAGCGGUGAGCGAUGCCGAAAUGCCACUGGCCCCCGGGCCGGGAAGGCCGGCAAAGCCCGGACCCGCAAGUCAGGAGACCUGCCAUCGCAACCGUAACUCGA	-89.5	.((....))..((((((((((((((((.(((....))))))))).....(((.....((((..((.((((((....)))))).))...)))).((((((..((((........))))...((..(((((....(((.((((((....))))))...))))))))..))........))).)))......))))))))))..))).........	0.428322	[][[][[][[][]]]]	2	0.364191	0.364191	0.300061	0.428322	0.364191	0.364191	0.300061	0.428322
Cobalamin_CP31.1/391452-3914312	2	GCUACAUGUAGAUGUCACGGUCCCUCGAAUCGCAAGAUCGGGGGCUAAGAGGGAAGCCGGUGCGGCGCGAGCCAAAGCCGGAGCUGCCCCCGCAACUGUAAGCGGUGAGCCGACGUCCAGCCUUUGUCACUGAGGCCGAAAGCCUCGGGAAGACGGACCGAAGCGACGAUCCGCGAGCCAGGAGACCUGCCGCGACAACAGAACGUCUU	-83.3	(((.......((((((..((((((.((.(((....)))))))))))....(((...(((((..(((....)))...))))).....)))((((........))))......)))))).....((((((.(((((((.....)))))))...))))))....)))((((.((((((.((.(((...)))))))))......)).))))..	0.648579	[[[][][]][]][]	2	0.381986	0.381986	0.115393	0.648579	0.381986	0.381986	0.115393	0.648579
Cobalamin_CP31.1/4742649-4742447	2	UCUUUUCAGGCCGUCUUCGGUGCCUCUGGUAACAGAGGUGAAACUGGGAAUGCGGUGCGGCGAGAAAUCGCCAAUGCCGCGGCUGCCCCCGCAACUGUAGGCGGACUGUGCCCGAUCGAUAAGCCACUGAUGCCGUGCAUCGGGAAGGCGAUCGGGGACCAUGUCCGUGAGCCAGGAGACCGGCCGAAGACGCUGGUCCAACU	-96.6	.....((((..(((((((((((((((((....)))))))....((((...((((((..(((((....)))))......((((......)))).)))))).((((((.((.(((((((.....(((.(((((((...)))))))...)))))))))).))...))))))...)))).......)))))))))))))).......	0.609592	[[][[[][]][]]]	2	0.36346	0.36346	0.117328	0.609592	0.36346	0.36346	0.117328	0.609592
Cobalamin_CP31.1/96643-9643	2	CUCCUAGAUGAUCGCGACGGUUCCCCUCUGGGGGAUCAAAAGGGAAUGCGGUGCGGGACGGCUCUCGGUUGGAGCAAGCCCAAUGCCGCGGCUGCCCCCGCAACUGUAAGCGGUUAGUCUUUCGUCUGAUGCCACUGGGAAACUCGGUCCUGGGAAGGCGACGAAAGGUUCCGACCCGCGAGCCAGGAGACCUGCCGUCAAUCGUGGUCACACG	-88.1	........(((((((((.((((((((...)))))))).........(((((((((((.(((((..(((((((.......)))..)))).)))))..)))))).))))).(((((..((((((((((....(((.((((((.......))))))...))))))))..(((((((...)).)))))..)))))..)))))...)))))))))....	0.676156	[[][][[][]]]	2	0.422162	0.422162	0.168168	0.676156	0.422162	0.422162	0.168168	0.676156
Cobalamin_CP319.1/411955-41175	2	CUUGUUUGGGAGAUCAUCGGUGCCUCCCGCGGGAGGUGAAACGGGAAUGCGGUGCGGGGAUACUGCCCCCAAUACCGCGGCUGCCCCCGCAACUGUAAGCGGCCAUCCGUAUCCAUUCGGCCACUGACCAUGCCAUGCAUGUGCGGGAAGGCGGAUCCGGAUAACGGCCGCGAGCCAGGAGACCGGCCGGUGACGCAUUCUUAGGC	-90.3	...(((((((((.((((((((((((((....))))))....(((...((((((((((((.((((((..........)))).)).))))))).))))).(((((((((((.((((.....(((.(((..(((((...)))))..)))...))))))).)))))...))))))...........)))))))))))....)))))))))	0.805575	[[][[][]]]	2	0.455211	0.455211	0.104848	0.805575	0.455211	0.455211	0.104848	0.805575
Cobalamin_CP319.1/432968-432764	2	CCAUAGGUUGGUUGUCGAGGUUCUCCGGGUAUUCAUGCUUGGAGCUAAGAGGGAAGCCGGUGCGCUCUUGAGCAAGACCGGCGCUGCCCCCGCAACUGUAAGCGGUGAGCCGUGGUCCAUCAUGCCACUGGGUGUUGUCCCGGGAAGGCCGGACCAAAGCUGAGACCCGCGAGCCAGGAGACCUGCCCCGGCAACAUAGUCGUCC	-82.8	.....(((.((((.((..(((((..(((((.(((.((((((.((......(((..((((((..(((....)))...))))))....)))......)).))))))...(((..((((((.....(((.(((((......)))))...))).))))))..))))))))))).))))).)).)))).))).((((......))))...	0.601906	[[][]][]	2	0.446244	0.446244	0.290582	0.601906	0.446244	0.446244	0.290582	0.601906
Cobalamin_CP356.1/112659-1125863	2	AUAUAGUAUGCGAGUAUUGGUGGCUUUGAGAUGCCUGAAAAGGGAAUCCGGUGGGAAACCGGAGCUGCCCCCGCAACUGUCAGUGUGGACGAAAGAGCAAACCACUGUACCGGCUGCUUUUUUUGGCGGCGGUAUGGGAAGGGCUUCAUUAGAAUGAAACACAAGCCAGGAGACCUGCCAAUACUUGAAGUUUCUAU	-67.3	..((((....(((((((((((((((((....(((((.....(((..((((((.....))))))....)))(((((........))))).....)).))).....(((((((.((((((......)))))))))))))....((((((((....))))......)))).)))).)).)))))))))))......))))	0.321387	[[[][]][][]]	2	0.268359	0.268359	0.21533	0.321387	0.268359	0.268359	0.21533	0.321387
Cobalamin_CP376.1/2167-216497	2	UACAACUCUGCCCUACGAGGUGCUGUCCGGGCUUUCCGGACGGAGAAUUGGGAAGCCGGUGCGAUUCCGGCGCUGCCCCCGCAACGGUCAUGGGAUUCGCGGGCGUAACAUCUGCCACUGGGAGGAGGACCCGGGAAGGCGUUGCGCUCCGACCAGCAGGUCACCCCCAGAGCCCGGAAACCAGCCUCGGCAGAUAUCGUCAAC	-89.5	......((((((....(((((....(((((((((.(((..(((......(((..(((((.......)))))....))))))...)))...((((......(((((((((....(((.(((((.......)))))...)))))))))))).((((....))))...))))))))))))).....)))))))))))..........	0.682424	[[][[][]]]	2	0.488345	0.488345	0.294267	0.682424	0.488345	0.488345	0.294267	0.682424
Cobalamin_CP377.1/2318941-231918	2	GCGCAAGGAAAUUUCGUUGGUUCCCGAAGGUGACAGCCUUUGGGCGAAGAGGGAAUGUGUCGGGCCGGGAUCAUCCUUGCUCCAAACACAGCCGCCCCCGCGACCGUGACCGGAGAGGUCUUCCAACGCCACUGGCGCGCCCCUUGUGGGCAGGCCGGGAAGGCAGGGAGACCGUUCGCGCCCCACUCGGGGCGGAUCUAUCCGCAAGCCGGGAGACCUGCCAACGCGUGAGAACCGGCG	-107.5	..............(((((((((((((((((....))))))))(((....(((..(((((.((((.(((.....))).))))...)))))....))).)))...((((..((((..((((((((...(((.(((((..((((.....))))..)))))...))).))))))))..((.((((((....))))))))....))))...((.((....)).))...))))...)))))))))	0.49456	[[][][[[][]][]]]	2	0.327402	0.327402	0.160243	0.49456	0.327402	0.327402	0.160243	0.49456
Cobalamin_CP377.1/2333297-2333511	2	GCAUUGUCGACGGCAUACGGUGUCCCAGAGCGCAAAGCGCCGGGACUGAAACGGGAAUGAGGAACGGCGGACCCAAUCGCGGCGCCAAAGCCUCAACCGCCCCCGCGACUGUGAGCGGUGAGCGACAUUCAGCAUCCACUGGCCGCUGGGCCGGGAAGGAGAAUGAUCGCCGCGACCCGCGAGUCAGGAGACCGGCCGUAUGAAACGAGGACAGU	-89.2	..((((((..((.(((((((((((((...((((...)))).))))).....(((...(((((...((((...((......))))))....))))).......((..(((((((.(((((((....(((((....(((.((((((....))))))...)))))))).)))))))....))).)))).))...)))))))))))...))..))))))	0.389024	[[][[][]]]	2	0.38089	0.38089	0.372756	0.389024	0.38089	0.38089	0.372756	0.389024
Cobalamin_CP383.1/188429-1884217	2	ACCUUUGUUCCCGUUAAUGGUUUAUUUCAACGUUUGAAAUAAUUAAAAGGGAAGCCGGUGUAAAUCCGGAACAGUUCCCGCUGCUGUAAGCUCAUCAUUACGUUAUAUUUCAUUUAGCCACUGAAUUUAUUUGGGAAGGCGGAUAUAACAGAGUAAGUCAGAAGACCUGCCACUAACACACUAUUCGAA	-38.3	............((((.((((((((((((.....))))))))......(((((.((((.......)))).....))))).((.(((...((((........(((((((((......(((.(((((....)))))...)))))))))))).))))....))).))....)))).))))............	0.248915	[[][][]]	2	0.201555	0.201555	0.154195	0.248915	0.201555	0.201555	0.154195	0.248915
Cobalamin_CP386.1/663892-66474	2	GUUAUCCUGCCCGGCGUAGGCGGGCGAGAGGUCCAGGAAGCCGGUGAGAGUCCGGCACGGUCCCGCCACUGUGACCGGGGAGCGACCCCCGCACGCAGGGCCACUGUCGCCGCGGGCGAUGGGAAGGCCGGGGGAAGCGGAGAUCCGGGAGUCAGGAUACUGGCCUCUCGCCGGAGAAACCCC	-89.9	(((.(((.(((.......))).(((((((((.((((...(((((.......))))).(((((((((..(((((..(((((......)))))..)))))((((.((((((((...))))))))...)))).......)))).)).)))............))))))))))))))))..)))...	0.520998	[[][[][[][]]]]	2	0.390584	0.390584	0.26017	0.520998	0.390584	0.390584	0.26017	0.520998
Cobalamin_CP39.1/294247-2941844	2	CUAAAUAUAGCCCAUCACGGUGCUGUCGAGUCGUUCGGGUCGAGAGCUUAAGAGGGAAGCCGGUGUGAGGCCGGCGCUGCCCCCGCAACUGUAAGCAGCGAGCUUGUGUCGCGUAUUGCCACUGGUGCUCCUAGAGCGCUGGGAAGGCCUGACAGAAGCGAUGACCUGCAAGCCAGGAGACCUGCCGUGAUGAGCAUUGAACGU	-80.3	.........((.((((((((((((.((((.((....)).)))).))).....(((....(((((.(((((.((.((((((....((....))..)))))).((((.(((((......(((.(((((((((...)))))))))...))).))))).))))..)).))).)).))).))...)))))))))))).)).........	0.382966	[[][[][]]]	2	0.372089	0.372089	0.361213	0.382966	0.372089	0.372089	0.361213	0.382966
Cobalamin_CP39.1/381882-38294	2	UAUUCAAUGCAUGUCUGUGGUUCUCCGGGGCGGUUUUGCCGUUCCGGAGCUAAGAGGGAAGCCGGUGCGCGAUGUUGCAAAGCCGGCGCUGCCCCCGCAACUGUAAACGGCGAGCCGAAAUCCACCGGUGUCACUGAGGUGAUAAGCCUUGGGAAGACGGAUUGAAGCGAAGACCCGCGAGCCAGGAGACCUGCCACGGCAAGAAGAAACGUC	-79.1	...........((.(((((((.((((((..(((.....)))..)))))).....(((....(((((.((((...((((.....((((..((((...((....))....)))).)))).......(((...((.(((((((.....)))))))))...)))......)))).....)))).))).))...))))))))))))............	0.420175	[[][[][]]]	2	0.340232	0.340232	0.260288	0.420175	0.340232	0.340232	0.260288	0.420175
Cobalamin_CP394.1/9276-91862	2	CUAAGCAUGCCUGGUCGUGGUUCUGCGGGUCCGUCAAAGACGAACGCCGGAGCCAAGAGGGAAUCCGGUGCGCAUCAGCAAAGCCGGAGCUGCCCCCGCAACUGUAAGCGGCGAGCCUGCAUCCACCGACGUCACUGAGGCUUCCGCCUCGGGAAGACAGGAUCGCAGGCAAUGACCCGUGAGCCAGGAGACCUGCCACGACACCAUAAUCGUCC	-88.4	........((..((((.((((((.(((((((((((...))))..(((((.........(((..((((((..((....))...))))))....)))..((....))...))))).((((((((((.......((.(((((((....))))))))).....)))).))))))...)))))))))))))...)))).)).((((........))))..	0.660011	[[][[][]][]][]	2	0.39849	0.39849	0.136968	0.660011	0.39849	0.39849	0.136968	0.660011
Cobalamin_CP44.1/1742843-1742651	2	UACGGCCGUUCGUUCGCCGGUGCCCUUCGGGGCCGAAGAGGGAACACAGGGCGCGUAUCGCGCUGCUGUGGCUGCCCCCGCAACUGUAGACAGCGAGCCGAUCUCCCCCCUCAUGCCACUGGUUUCACCGGGAAGGCCGGGAGCCGGCGCCGACCUGUCAGCCAGGAGACCUGCCGGCCUGAAAGUGCGUGCG	-81.4	....(((((...(((((((((((((....))))......(((..(((((((((((...)))))).)))))....)))......(((..(((((((.((((..(((((.......(((.((((.....))))...))).))))).))))..))..)))))...))).......))))))..)))...))).)).	0.510452	[[][][]]	2	0.321523	0.321523	0.132593	0.510452	0.321523	0.321523	0.132593	0.510452
Cobalamin_CP45.1/22742-227265	2	CUCCACUCCCUUGCUUGAGGUGUCCCAGAUGCAUUUGCACGAGGGAUGAAACGGGAAGCCGGUGCGCACUGGAAUCAAACAAUGCAAUGCCGACACUGCCCCCGCAACGGUAAAUGAGUCAAUAUUCUGCACACGCCACUGUGCCAUCCGGCACGGGAAGGCGCAGAAUCAGGAAAUAAAUCUACUCACAAGUCCGGAGACCGGCCUGAAGCAAUAUCAUGUUA	-71.1	..........((((((.(((((((((...(((....)))...)))))....(((....((((...(((.((........)).)))..(((((....(((....))).)))))..(((((....(((((((....(((.(((((((....)))))))...))))))))))..(((......)))))))).....))))...))))))).))))))..........	0.694495	[[][[][][[][]]]]	2	0.440014	0.440014	0.185533	0.694495	0.440014	0.440014	0.185533	0.694495
Cobalamin_CP463.1/2468338-246853	2	GCUAGCGUCGCCACCGAUGGUCCUUCCGUUUGGAAGGUGAAAAGGGAAGCCGGUGCGAGUUCGCUCCAUUCCGGCGCUGCCCCCGCAACUGUAAGCGACGAGCCAUCGCCGAGACCACUGGGGCAACCUGGGAAGGCGGCGAGAGGGCGGCGACUCGCGAGCCAGGAGACCUGCCAUCGCGGACUGUGCUUUG	-81.6	(((((.((((((.((..((((((((((....))))))......(((..(((((((.(((....)))))..)))))....))).(((........)))....))))((((((......(((((....))))).....))))))...)).)))))).(((((..((((...))))...)))))..))).))....	0.689672	[[[[][][]][]][]]	2	0.40203	0.40203	0.114388	0.689672	0.40203	0.40203	0.114388	0.689672
Cobalamin_CP463.1/348785-3487645	2	UUUCGUUCGGUCAUCUUCGGUGCCCUUGUUCGGAAGGGUGAAACGGGAAUGCAGUGCGGCGAGCAAUCGCCAAAGCUGCGGCUGCCCCCGCAACUGUAAGCGGAUUGUCCGCGAUCACUAAGUCACUGAGGCGAGUUUCGGCCUUGGGAAGACGAUCGGGACCGUAUCCGUGAGCCAGGAGACCGGCCGAGGAUUUGUCGCAAUGC	-84.3	(((((..(((((.((((.(((((((((......)))))).....(((..((((((..(((((....)))))...))))))....)))............((((((.((((.(((((.....(((.(((((((........)))))))...))))))))))))...))))))..))))))))))))..)))))..............	0.435054	[[][][]]	2	0.350243	0.350243	0.265431	0.435054	0.350243	0.350243	0.265431	0.435054
Cobalamin_CP463.1/3491563-3491365	2	UUAAAGCGCUGCGUCACCGGUGCCUCUCGCAAGAGGGGUGAAACGGGAAUGCGGUGCGGGACGAUGUCCCCAAGCCGCAGCUGCCCUCGCAACUGUAAGCGGAUCACGACGUCCUUGAUGCCACUGGCCGAUCGGCCGGGAAGGCGGACGAGCGAUACAUCCGCGAGCCAGGAGACCGGCCGGUGACGUUGAGCCAACU	-96.7	.....((...((((((((((((((((((....))))))).....(((..((((((..(((((...)))))...))))))....)))......(((...((((((..((.(((((.....(((.((((((....))))))...))))))))..))....))))))....))).......)))))))))))...)).....	0.683614	[[][][]]	2	0.408446	0.408446	0.133279	0.683614	0.408446	0.408446	0.133279	0.683614
Cobalamin_CP463.1/484452-484231	2	GUUGGUGAGCACUGCCGAGGUUCCCUGCUGCAGGCGUUUCAGCAGGGCUAAGACGGGAAGCCGAUGGCGCUCGCGUUGAGCGGAAUUCGGCGCUGCCCCCGCAACUGUGAGCGGCGAGCGGCGGUUCGAUGGGUGUCACUGGCGUUUACGAAGCGCUGGGAAGGCUAGAACCGUCGCGACGACCCGUGAGCCAGGAGACCUGCCUUUGGCGUGAUGACGUUC	-93.3	(((((.((((.((....)))))))).((((.(((((((((.....((((...(((((..(((((...(((((.....)))))....)))))(((((...(((....))).)))))..((((((((((....(((.((.((((((((.....))))))))))..))).)))))))))).....))))).))))..)))))..)))).)))).....)))....	0.424367	[[][[][][]]]	2	0.351736	0.351736	0.279106	0.424367	0.351736	0.351736	0.279106	0.424367
Cobalamin_CP481.1/193927-1939426	2	UAGGCUGAGCCCGCAGCUGGUUCGGCCGCAGGCGAUGCAGCCGAGCUAACAGGGAACCCGGUGCGAAUCCGGGACUGCCCCGCAGCGGUGAGUGGGAACGACCGCCGUCAACGGCACUGGGCGACAGCCUGGGAAGCGACGGCCAGUAGGCAACGGUGACCGGCCGCUCCGGCGCCGCCGCCCACAAGUCCGAAGACCUGCCAGCUGCACACCGCCGAUG	-100.6	..(((((((((.......)))))))))...((((.((((((...(((..((((...((((((((.....((((.....))))..((((((..((....))..)))))).....))))))))......))))...)))...(((..((.(((..(((((.((((.....)))))))))..))).))..(((....)))..))).))))))...))))....	0.473529	[][[[][]][[][]]]	2	0.289112	0.289112	0.104695	0.473529	0.289112	0.289112	0.104695	0.473529
Cobalamin_CP481.1/194277-1942287	2	AUGGUGUCGCCUGCGACUGGUUCGACCCCUCGGGGUCGUGCCAACAGGGAACCCGGUGUGAAUCCGGGACUGCCCCGCAGCGGUGAGCGGGAACGACCGCUGUCAUCAAGCACUGGGCCGGACGGCCUGGGAAGCGACAGCCAGUAGGUGACCGGCGAUUCGCCGGUCGGGCCCGCAAGUCCGAAGACCUGCCAGUCGCCCCGCGGACACC	-109.6	..((((((..(((((..((((.((((((....)))))).))))...(((..(((((.......)))))....))))))))......(((((..((((.((((((.....((.(((((((....)))))))...))))))))..((((((..((((((...))))))((((((......))))))..))))))..)))).))))).))))))	0.871585	[[[][]][[][[][]]]]	2	0.491619	0.491619	0.111652	0.871585	0.491619	0.491619	0.111652	0.871585
Cobalamin_CP482.1/1298216-129827	2	AGUUUCAUACCGGAUCACGGUGCCCGCAAGGGCUUGAUAGGGAAGAUGGGUGAGCUCCAAAGAGCGAUUCCCCCGCGGACCCGCCGCUGUAAGCGAUGACGAAGGGCACACCGCCACUGGUUUUUGACUGGGAAGGCGCCCGGAGAAUGACUCGCGAGCCAGAAAACCUGCCUGAUCCCAAACACUCGGA	-62.7	.........(((.((((....((((....)))).)))).((((((..((((..((((....))))..(((((..((((.....))))....(((((.(((..(((((.....))).)).))).))).)))))))(((...(((((.....))).)).))).....))))..))..)))).......))).	0.214312	[[][[][[][]][]]]	2	0.168258	0.168258	0.122203	0.214312	0.168258	0.168258	0.122203	0.214312
Cobalamin_CP489.1/2539767-2539972	2	GUAACAUAUGCGUGUAUCGGUGCCCCUUUCGGGGCCAAAAGGGAAUGCGGUGCCGUCUCCGGCGUCUUGGGGACCAAAUCCGCAGCCGCCCCCGCGACUGUAGGCGGAGAGCGGACGCCCAUCGUGCCACUGGCCAUCCGGCCGGGAAGGCGGGCGUCAGCCGUGACCCGCGAGCCAGGAGACCUGCCGAUGCGUGAAACCGCAAU	-91.3	........((((((((((((((((((....)))))...................(((((((((.((.((((.........(((..(((((..((....))..)))))...)))(((((((.....(((.((((((....))))))...))))))))))........)))).))))).))))))..)))))))))......))))..	0.734133	[[][[][]]]	2	0.435595	0.435595	0.137057	0.734133	0.435595	0.435595	0.137057	0.734133
Cobalamin_CP489.1/2543185-2543386	2	GCACAGACAUGGGGCGCUGGUUCCUGUCCUAUGACAGGCUAAGAGGGAAUGCGACAGGCAACCGCCUGAAAGCAGCCGCCCCCGCGACCGUGACCGGAAAGGUCGCCCCUCUGCCACUGGCGAAAGCCGGGAAGGCGGGGCGGCCGUGGGCCCAGGCCCGAAUCCGCAAGCCGGGAGACCUGCCGGUGCAGAAGGAUUGACC	-100.9	((((...(((((..(((.((..((((((....))))))......(((..(((..(((((....)))))...)))....)))))))).)))))..((((..(((((((((...(((.(((((....)))))...)))))))))))).(((((....)))))..))))...((.((....)).))..)))).............	0.745917	[[[][]][[][]][]]	2	0.447547	0.447547	0.149177	0.745917	0.447547	0.447547	0.149177	0.745917
Cobalamin_CP49.1/1566394-1566586	2	GCUAACUGCAACGGUCAUGGUUGUCCCGGGGCCGACUCGGGGAUGAAAAGGGAAGCCGGUGAAAAGCCGGCACUGCCCCCGCAGCUGUAAGCGGAGAGCGACGCCGGAUCACCACUGGGGCCACGCGCCCCGGGAAGGCCGGCCAAGCCGAGACCCGCAAGUCAGAAGACCUGCCAUGACGCGAAAGGACGAA	-80.8	((.....))..((((((((((.((((((((.....))))).(((.....(((..((((((((....(((((..(((..((((........))))...)))..))))).))))).(((((((.....)))))))...)))((((...))))...)))....)))....)))..)))))))).))..........	0.369794	[][[][[[][]][]]]	2	0.314102	0.314102	0.258409	0.369794	0.314102	0.314102	0.258409	0.369794
Cobalamin_CP494.1/633139-633357	2	ACCUACUGUGAUGACGACGGUGCCCCAUAACCGGGGCUCAAAAGGGAAUGCGGCGCCGGACGCGUCUCGCGAGGGACAUGAUCGAAGGGCGCAGCUGUCCCCGCUCGUGCAGGCGGCAAAUGACGCGUCAUAGGCCACUCGGAAAUCCUGGUCCCGGAACGACGUCAUGGCGGCUAUGACACGCGAGCCAGGGCACCCGCCGUCAGCGGUGGUCACACG	-97.1	..(((((((..(((((.((((((((.........(((((....((((..((.(((((.((((.(((((....))))).)).))....))))).))..))))....(((((((((.((..((((((((((...(((((...((....)))))))...)).)).)))))).)).))).)).)))).))))).)))))).)).)))))))))))).......	0.618784	[[][]]	2	0.447528	0.447528	0.276273	0.618784	0.447528	0.447528	0.276273	0.618784
Cobalamin_CP521.1/332522-332548	2	UGCGUUCAAAUGGAAGCAAGUGUAAGCAAUUGAUGCUUUAGGGAAGCUGGUGAAAGUCCGGCACUGCCCCCGCAACGGUAACAAUGUAAAGCAUAUUUUUAAGUCGAAAUCGACUUACACCACUGCAGUAGUGUGGGAAGGUGAAUAUGUCCAUAAAUGAAUUAUGGCGCUGAAGUCCGGAGACCUACUUGUUUCAUCUAUCUACCC	-55.41	............(((((((((..(((((.....))))).(((....((((......(((.(((((((....(((..(((....(((.....))).....(((((((....))))))).)))..))).))))))).))).((((.......((((((.....)))))))))).....))))...))))))))))))............	0.568645	[[][[[][]][]]]	2	0.346358	0.346358	0.124071	0.568645	0.346358	0.346358	0.124071	0.568645
Cobalamin_CP539.1/3361819-3361627	2	UUAUCAUCCCCGUCCUCAGGUGCCCGCUGCCGCAAGGCAAAGGGAGAAUCGGGAAGGCGGUUGGAGUCCGCCGCGUGCCCAACGCUGUAAGGAAGAUGACCCCCGCUCAAUGCCACUGGCCGCCAAGGCCGGGAAGGCGCGGCGGGUCAGAUGAAUCCAAGCCAGAAGACCGGCCUGAACGUUCAUCGCGCUG	-83.4	..(((.((((((((.((.(((.(((..((((....))))..)))...)))..)).)))))..))).(((((.((((.....)))).))..))).)))(((((((((.....(((.((((((.....))))))...))))))).))))).(((((((.((.(((........))).))...)))))))......	0.560436	[[][]][][]	2	0.424443	0.424443	0.28845	0.560436	0.424443	0.424443	0.28845	0.560436
Cobalamin_CP557.1/868974-86917	2	AUGGUGAUUGCAAGCAAUGGUGUCCAUCAGGACUUAAUAGGGAAUCCGGUGCGAAUCCGGAACUGCCCCCGCAACUGUAUGUGCGGACGAAAUGGGAUGGCCACUGGCGGUGAAAGCUUGCACGGCACGCCGCUGGGAAGGACCCAAAGUAGGACGAUGCACGAGUCAGGAGACCUGCCUUGCUUGGAAGUUUCAUG	-67.3	((((...((.(((((((.(((.(((.....(((((.........(((((.......))))).((((..((((.((.....))))))......((((....((.(((((((((...(((.....))).)))))))))...)).))))..))))..........))))).))).)))....))))))).))...)))).	0.571683	[[][[][]]]	2	0.381243	0.381243	0.190802	0.571683	0.381243	0.381243	0.190802	0.571683
Cobalamin_CP578.1/193642-193821	2	GCUUUGUGGCAGGGGUCAGGUGCCGCCUUCGGGCGGAGAAUCGGGAAGCCGGUGGAAAUCCGGCGCGGGCCCGCCGCUGUGACGGGGAUGCUUCGGGCAAGAGGCCACCGGUUCGCCGGGAAGGCGCCCGGCGGCAGAUGAACCGGAGCCAGAAGACCGGCCUGACGCAGAGGUUCCCGC	-89.03	((...(((((.(((.((.(((.(((((....)))))...))).....(((((.......)))))..)).)))))))).))..(((((((((.((((((....(((..(((((((((((((......)))))).......))))))).))).........)))))).)))....)))))).	0.796014	[[][]][]	2	0.454623	0.454623	0.113232	0.796014	0.454623	0.454623	0.113232	0.796014
Cobalamin_CP578.1/48121-47921	2	GGCUACUCAAUCCUCGUCGGUUUCCGUAAGGAAUUGAAAGGGAAUCCGCCGCCGGACCUGUCCGGCGAACCGGAACUGCCCCCGCAACUGUAGGCGGCGAGGAGCUCGCGAUCAAAGCCACUGUGGCCUCAAGCCAUGGGAAGGCCGCGCCAGCCCUGUGACCCGCCAGUCAGGAGACCUGCCGGCGUUCGAUCUCAACGC	-79.9	(((..(((..((((..((((.((((....))))))))..)))).((((.(((((((....)))))))...))))..(((....))).(((..((((((((((.(((.(((......(((.(((((((.....)))))))...)))..))).)))))).))..)))))...))))))....))).(((((.......)))))	0.385838	[[][][][]][]	2	0.270171	0.270171	0.154503	0.385838	0.270171	0.270171	0.154503	0.385838
Cobalamin_CP578.1/651773-651962	2	GCAUCGUCGGCUGGCCCUGGUUCCCGCGGCGAUCCCGCGGGCGAAGAGGGAAGCCGGUGCAAGUCCGGCGCUGCCCCCGCAACUGUGAGCGGCGAGCCAUCUGCCAUGCCACUGGCCCCCACGGGCCGGGAAGGGGCAGCCGGCGUCCGAGCCGCGAGCCAGGAGACCUGCCGGGCCUUGACGACCAUCC	-94.1	...((((((((((((((((((((..(((((.....((((((((....(((..(((((.......)))))....))).)))..)))))..(((...(((..(((((......(((((((....))))))).....)))))..)))..))).)))))))))))))......))))).))..)))))......	0.300353	[[][]]	2	0.282442	0.282442	0.264532	0.300353	0.282442	0.282442	0.264532	0.300353
Cobalamin_CP58.1/258244-258183	2	CCUGUACGCCUUGUUUCGGGUGCCCCUCACGGGGUGAAACGGGAAACCGGUGCGCUCACGCUGUCGAGCAAGUCCGGUGCUGCCCCCGCAACGGUAAGCGAGAGAAGGUCUUAUCCACUGUGCUACGGCAUGGGAAGGUGACCUUGCAGGCCUUGAACGCGCGACGUUUGAGCCCCUCGCGAGCCCGGAGACCGGCCCGACAUCGUUGAAUGACA	-84.9	......((((((((...(((...)))..))))))))...(((....)))...((.(((((.(((((.((...(((((.(((....(((...)))...(((((..((((((....((.((((((....))))))...)).))))))...((.((..((((.....))))..)))).))))).)))))))).....)).))))).))).)).))...	0.501547	[][][[][[][]]]	2	0.335882	0.335882	0.170217	0.501547	0.335882	0.335882	0.170217	0.501547
Cobalamin_CP58.1/3489261-3489461	2	UUUACCAUGCCGCCCGUCGGUUUCCGAGAGGAACUAACAGGGAAUUCGCACGCUUUGUCUGCACAAGGCCAAAACGAAACUGCCCCCGCAACUGUAGGCAUCGAGCCUGCUCCAUGACUGCCACUGGAUUAAGCUCCGGGAAGGCCGGAGCCUGGCGAUGACAUGCCAGUCAGGAGACCUGCCGACCUGCUUCAACCCACU	-65	.......(((..(((((..((.(((....)))))..)).)))..((((...(((((((....))))))).....)))).........)))...(((((..(((.((...((((.((((((.((.((..(((.(((((((.....))))))).)))......)))).))))))))))....))))))))))...........	0.266906	[[][]][]	2	0.260565	0.260565	0.254225	0.266906	0.260565	0.260565	0.254225	0.266906
Cobalamin_CP614.1/1755111-1754922	2	UACGGCCGUUCGUUCGCCGGUGCCCUUCGGGGCCGAAGAGGGAACACAGGGCGCGCCGCGCCGCUGUGGCUGCCCCCGCAACUGUAGACAGCGAGCCGCGCUCCGCCACAUGCCACUGGUUUCACCGGGAAGGCCGGGAGCCGGCGCCGACCUGUCAGCCAGGAGACCUGCCGGCCAGAAAGUGCGUGCG	-84.2	....(((((...(((((((((((((....))))......(((..((((((((((...))))).)))))....)))......(((..(((((((.((((.(((((.......(((.((((.....))))...)))..)))))))))..))..)))))...))).......))))))..)))...))).)).	0.475071	[[][][]]	2	0.349316	0.349316	0.223562	0.475071	0.349316	0.349316	0.223562	0.475071
Cobalamin_CP647.1/3513278-35131	2	CGGCGAAACAAACCGACAGGUUCGACACCAGUUUGGUGUCAGGGAAGGGGGUGUAAAUCCCCCGCAGCCCCCGCUGCUGUGAUGCUGACGACCCCGCAAAAACCACUGAUCGAAAGAUUGGGAAGGGCGGGCGAGAACGAGGCUAAGCCAGAAGACCUGCCUGCCGGUAACUGACCAAC	-62.72	.((((......((((.(((((..((((((.....)))))).(((..((((((....)))))).(((((....)))))...........((..(((((........((((((....)))))).....))))))).......(((...)))......)))))))).))))...)).))...	0.169663	[[][[][][][]]]	2	0.166001	0.166001	0.16234	0.169663	0.166001	0.166001	0.16234	0.169663
Cobalamin_CP647.1/46661-466248	2	UUGUAGCAUUCGCCUACCGGUCCUGUGAGUUAAAAGGGAACCCAGUGGAAAUCUGGGGCUGACGCGCAGCGGUAAGGAAGGUGAGAAAUGAGCGCACUCGGUGCAGACACUGCGGCUAGCCGUGGGAAGUCAUUAUUUCUUGAAACAGCCUCCAAGCCCGAAGACCUGCCGGAAUACGUCGCACUGGG	-58.6	..(((((....)).)))...((((..........))))..(((((((((..(((.(((((..(((...)))....((.(((((((((((((..((((...)))).(((.((((((....))))))...))).)))))))))......)))))).)))))..)))((....))......)).)))))))	0.584257	[][][[[][[][]]][]]	2	0.410739	0.410739	0.237221	0.584257	0.410739	0.410739	0.237221	0.584257
Cobalamin_CP656.1/4145754-4145933	2	UGUAUGGCUGGUCGACCCGACCGGCCCCGAUGAACAGGCAGGAAGCCGGUGUGAAUCCGGCGCGGUCCCGCCACUGUGACCGGGGAGCGAACCCCACGUCGACCACGGCCGAGAGGCUGGAAGGUCGGGGUGAGCGCUGAUCCGGGAGUCAGGAUACUGCUCUCGUCGGCCCUCUUGCUG	-88.8	.....(((((((((...)))))))))..........(((((((.((((.......(((((((((((......)))))).))))).((((.(((((.....((((.(((((....)))))...)))))))))...))))....((((((.(((....))))))))).))))..))))))).	0.619009	[][[][][]]	2	0.415937	0.415937	0.212865	0.619009	0.415937	0.415937	0.212865	0.619009
Cobalamin_CP662.1/267567-26738	2	UCAUCACAGGGACGCUUUGGUUCCCGCGGCAGCACCGCGGGCUAAGAGGGAAGCCGGUGGGAAUCCGGCACUGCCCCCGCAACUGUAAGCGGCGAGCCUUGCUUCGAAACCACUGGCCAAUGGCCGGGAAGGGAAGCCGGGCGCCCGAGCCGCAAGCCAGGAGACCUGCCAGAGCCACAGAGACGACC	-78.9	........((..(((((((...(((((((.....))))))).......((.....((..((..((((((..(((....))).......(((((..((((.(((((....((.((((((...))))))...))))))).))))......)))))..))).)))..))..))....)).))))).)).))	0.51189	[[][[][]]]	2	0.452404	0.452404	0.392919	0.51189	0.452404	0.452404	0.392919	0.51189
Cobalamin_CP662.1/326137-32595	2	GCAUCGUCGCGGUGCCCUGGUUCCCGCGGUGAUCCCGCGGGCGAAGAGGGAAGCCGGUGCAACUCCGGCGCUGCCCCCGCAACUGUGAGCGGCGAGCCAUCUGCCAUGCCACUGGCCCCCGGGCCGGGAAGGGGCAGCCGGCGUCCGAGCCGUGAGCCAGGAGACCUGCCGGGCCUUGACGACCAUCC	-91.9	...((((((.(((.((((..(((((((((.....))))))).))..))))...(((((....(((((((((((((((.............((((.((.....))..)))).((((((....))))))...))))))))((((......))))...))).))))....)))))))).))))))......	0.713869	[[][[[][]][]]]	2	0.492805	0.492805	0.271741	0.713869	0.492805	0.492805	0.271741	0.713869
Cobalamin_CP68.1/4136427-4136223	2	AGUAAGGUUGCCGCCGAUGGUUCCGCCGCCUCUGGCGCGCGGAUGAAAAGGGAACAGGGUGCGGCGCCGCGUCGCCAAUGCCCUGGCUGCCCCCGCAACUGUAAACGGCGUACGACGCUCCCUAUGCCACUGGCCGCCAGGCCGGGAAGGCGAGCGAAGUGGCAAGCCGUGAGCCAGGAGACCUGCCAUCGGCAAACGGGCGUUU	-93.6	........((((((((((((((((((((((...)))).)))))......(((..((((((((((((...))))))....))))))....)))......(((...(((((.(((..(((((.....(((.((((((....))))))...))))))))..)))....)))))....))).......))))))))).....))))...	0.612032	[[][][]]	2	0.405181	0.405181	0.19833	0.612032	0.405181	0.405181	0.19833	0.612032
Cobalamin_CP698.1/931897-93175	2	AACUGAAUAUCGGAUCACGGUGCCCGCAAGGGCUUGAUAGGGAAGAGGGGUGCCGCUCAAACCGAGCCAUUCCCCCGCGGACCCGCCGCUGUAAGCGAGGACGAAGGGCAUUAUGUCACUGGUCGAAAGACCGGGAAGGCGCCCGGAGGAUGAAUCGCGAGCCAGAAGACCUGCCAUGAUCUUAGCACUCAAC	-70	...(((.....((((((.(((((((....)))).....(((.....((((....((((.....))))....))))(((((..((..(((.....))).)).....((((......((.((((((....))))))))....))))..........)))))..........)))))).))))))......)))..	0.82765	[[][[][[][]]]]	2	0.469797	0.469797	0.111943	0.82765	0.469797	0.469797	0.111943	0.82765
Cobalamin_CP716.1/1854993-1855172	2	AAUAACCAAUGGAAUAAAGGUGCCUUAAAGGCUUAAUAGGGAAGCUGGUGAAAAUCCAGCGCGGCCCCGCCACCGUAACUGGGGACGAAAGUCGCAAAGUGCCACUGGGAUUUCCUGGGAAGGUGCGACGAGUAGGUUGAUCCAGAAGCCGGGAGACCUGCCUUUGUUCCAAAGUGUUUC	-65	.........((((((((((((........(((((.....(((.(((((.......))))).(((((.((((.(((....))))).))...((((((.....((...(((....))).))....)))))).....))))).)))..)))))((....)).)))))))))))).........	0.609503	[[[][[][]]][]]	2	0.392074	0.392074	0.174645	0.609503	0.392074	0.392074	0.174645	0.609503
Cobalamin_CP716.1/734867-73549	2	AAAUAAUAAAACAUCUAGGGUACCAAGCGGUUUAAAAGGGAACUCCGGUGAAAGUCCGGGGCUGCCCAGCAACCGUAACCGGGGACGAAAUCCACAAAAUGCCACUGGGAAUUUUUCCUGGGAAGGCGUGGAGAGUAGGUUGAUCCGGGAGCCGGGAGACCUGCCUUAGAUGUAUGGACUCCA	-66.9	..........(((((((((((.....((((((.....(((..((((((.......))))))...)))...))))))...((....))...(((((.....(((.((((((.....))))))...))))))))....(((((..(((((...))))).))))))))))))))))..........	0.282879	[[][][][]]	2	0.249501	0.249501	0.216123	0.282879	0.249501	0.249501	0.216123	0.282879
Cobalamin_CP716.1/891454-891623	2	AUAUAAAUUGUUACUAUAGGUUAAGGGAACUCCGGUGAAAAUCCGGGGCUGCCCAGCAACCGUAACCGGGGACGAAAUCCACAAAAUGUCACUGGGAAUUUUUCCUGGGAAGGCGUGGAGAGUAGGUUGAUCCGGGAGCCGGGAGACCUGCCUAUAGUAAGGUUAUUUCC	-59.7	..........(((((((((((..(((...(((((((....)))...((((.(((..(((((.....((....))...(((((......((.((((((.....))))))))....))))).....)))))....))))))).)))).))))))))))))))..........	0.602815	[[][[][]]]	2	0.404306	0.404306	0.205796	0.602815	0.404306	0.404306	0.205796	0.602815
Cobalamin_CP724.1/79239-79421	2	AGUACAUAGAAUACGUUAGGUGUUUCAUAUGAAACUUAAUUGGGAAAGUGGUGAAAACCCACUGCAGCCCCCGCUACUGUAAGUGCAGAUGAACUCGACAAAAGCCACUAGAUCAAUCUGGGAAGGCGUCGAUAGUAAGGUGAAGCACAAGUCAGGAGACCAGCCUAAAGUAAGAAUCAGCCU	-46.3	...........(((.(((((((((((...(((.........(((..((((((....))).)))....)))..(((.((((....))))......(((((....(((.(((((....)))))...))))))))...........))).....))).)))))..)))))).)))...........	0.680261	[[][[][]]]	2	0.413368	0.413368	0.146475	0.680261	0.413368	0.413368	0.146475	0.680261
Cobalamin_CP724.1/86468-8665	2	AAAACUGAAUAUAUUUUAGGUGUUUCACGUGAAGCUUAAUUGGGAAAAUGGUGAAAAUCCAUCACAGCCCCCGCUACUGUAAAUGCAGAUGAAAUCGAUGAAGUCCACUGGAUUUUUCUGGGAAGGAAUCGAGAGUAAAAGGAAGCAUAAGUCAGGAGACCAGCCUAAAGACCAGUAACUACC	-40.9	...((((......(((((((((((((...((..(((((...(((....(((((......)))))...)))..(((.((((....))))......(((((....(((...(((....))).)))....)))))...........))).))))))).)))))..))))))))..)))).......	0.832788	[[][[][]]]	2	0.467926	0.467926	0.103065	0.832788	0.467926	0.467926	0.103065	0.832788
Cobalamin_CP738.1/52397-524111	2	UUAGAUGGACACACUCAAGGUGCCGCCUGAAGGGAGGGCGGAGAAUUGGGAAGCCGGUCAGAUCCCGGCGCUGCCCCCGCAACGGUGGUGGAGCGAACAGCCACGGCAGAAGGCCACUGGACAGCGCGUCCGGGAAGGCGCCGGGUAGGUCCCCCUGCGGGACAGCUCCAGAGCCCGGAAACCAGCCUUGAAGCAGAAACGAAUC	-80.6	..............(((((((.((((((.......)))))).....(((....((((((....(((((((((((((((((....)))).)).))..........(((.....))).((((((.....))))))...)))))))))...(((((.....))))).......))..))))...))))))))))..............	0.160066	[[][[[][][]][]]]	2	0.151967	0.151967	0.143868	0.160066	0.151967	0.151967	0.143868	0.160066
Cobalamin_CP739.1/54315-542876	2	ACAUUAACUGGGACCGACGGUUCCCCUACCCGAGAGGUGGAGGGGAUUAAUAGGGAACACGGUGCGGACGACCCAAAAGGGACCAAAACCGUGGCUGCCCCCGCAACUGUAAGCGGAUCGUCGUUCAUCCUCGUGGUGCCGAGGCACCAGCCACUGCGCGACGCGCGGGAAGGUAGAUGAGCGACUUCUGUCCGUGAGCCAGGAGACCUGCCGUCAAAUUCGAUCCAUCG	-91.1	...............((((((((((((..((....))...))))))......(((..((((((..((....(((....))).))...))))))....)))......(((...((((((.((((((((((....((((((....))))))(((.((((((...))))))...))).))))))))))....))))))....))).......))))))...............	0.314559	[[][][[][]]]	2	0.215298	0.215298	0.116037	0.314559	0.215298	0.215298	0.116037	0.314559
Cobalamin_CP774.1/668593-668795	2	UAGCAUCCGCCCCGCAAUGGUUCCGAAGGCGAAUAGCCGGAGGAUGAAAAGGGAACCCGGUUAAAUACCGGGGCUGCCCCCGCAACUGUAAGCAGAGAGUUCUGCCCAACCACGCCACUGGCGCUCCACCUCGGAGGCCGGGAAGGCUGGGAAAGAACAGUGACCUGCGAGCCAGGAGACCUGCCAUUGCCCGUCAACGCGAA	-77.5	...(((((.((......((....))..(((.....))))).)))))....(((..((((((.....))))))....))).(((.(((((..((((......))))....(((.(((.(((((.((((.....)))))))))...))))))......)))))(((..((((..((((...))))...))))..)))...)))..	0.323607	[[][]][][[[][]][]]	2	0.229797	0.229797	0.135986	0.323607	0.229797	0.229797	0.135986	0.323607
Cobalamin_CP83.1/164274-16452	2	CGCAGAACAGUCAGGCAUGGUUCCCCGUGCCCGCGCCAAGCGCCCGGGGGAUCAAAUGGGAAUGUGGAACGGUCCGAUCCAAACCGGAGGACCAAAGCCUCAGCCGCCCCCGCGACUGUAUGCGGAGAGGGAGAUCGACAUGCCACUGGGGCCCGCCCCGGGAAGGCCGAUCCACCCCGAUGACCCGCGAGCCAGGAGACCAGCCAUGCGCGACACCCUUAGC	-91.5	((((..((((((.(((((((....))))))).((((...)))).((((((......(((...((.((...(((((..(((.....))))))))....)).)).))))))))).)))))).))))..(((((.(((((....(((.((((((....))))))...)))))))).............((((.((..((...)).))....))))...)))))...	0.681388	[[][][]][[][]]	2	0.431739	0.431739	0.18209	0.681388	0.431739	0.431739	0.18209	0.681388
Cobalamin_CP853.1/236199-2361811	2	CAAAUUAAAUAGUUUUAAGGUCUUUAGAAUAUAAAGUUAAAAGAGAAAGAGGUUCAAUUCCUCUACAGCCCCCGCUACUGUAAUCAGGUAUGAAAUCUUCAAAUCCACUGGGAAACCGGGAAGGGAAGAUAGUAAGUCGAUCUGUAAGUCAGGAGAACUGCCUUAAAAAUAAGAAUCACA	-37.7	............((((((((((((((.....)))))..............(((((...((((.(((((....(((((((((..(((....)))..........(((.((((....))))....)))..))))).)).))..)))))....))))))))))))))))))............	0.655037	[[][[][]]]	2	0.383654	0.383654	0.112271	0.655037	0.383654	0.383654	0.112271	0.655037
Cobalamin_CP853.1/373263-373442	2	CAAAUGAAUACAUUUUAUGGUUCUUUCUUAUGAAAGCUAAGAGGGAAAGAGGUGAGAAACCUCUGCAGCCCCCGCUACUGUAAGCAGGACGAAAUUCCAAUAAACCACUGUGUAAAUGGGAAGGUAGGAAGAGUAGGAAGAGUGCAAGCCAGGAGACCUGCCAUAAAACGUGAAUGAAGC	-41.72	........(((.(((((((((..((((((......(((....(((..((((((.....))))))....)))...(((((.......(((......))).....(((.((((....))))...)))......)))))....))).......))))))...))))))))).)))........	0.5674	[[][[][]]]	2	0.359437	0.359437	0.151474	0.5674	0.359437	0.359437	0.151474	0.5674
Cobalamin_CP873.1/297626-297839	2	ACCAUAUCUUGUGUUCGAGGUUCUUUCGAUUCGACGAGUCGGGAGCUAAGACGGGAAUCCGGUGCGCUUGCCCAUGGUGGGCGGGCAAUGCCGGAGCUGCCCCCGCAACUGUAAGCGGCGAGCUUUGCGCCCCAUGCCACUGGCGAAAGCCGGGAAGGCGGGUGGAAGCGUUGAGCCGUGAGCCAGGAGACCUGCCUUGAGCGUGAACGUCCAC	-94.9	........((..(((((((((.((..((((((...))))))..)).......(((..((((((..((((((((.....))))))))...))))))....)))......(((...(((((..(((((.(((((...(((.(((((....)))))...))))))))))))).....)))))....))).......)))))))))..))........	0.559699	[[][][]]	2	0.387626	0.387626	0.215553	0.559699	0.387626	0.387626	0.215553	0.559699
Cobalamin_CP88.1/3464662-3464469	2	CGGUAGCAUCCGUGGGCCGGUCCUGUGAGUUAAUAGGGAAUCCAGUGAAAAUCUGGAGCUGACGCGCAGCGGUAAGGAAAGGUGAGAUGAGAGCGUAAGCAGACACUGCCUCCGGCGGGAAGUCAUCAUUUCUGCUAUCCAGCCAACGGAUAACCCUCCAAGCCCGAAGACCUGCCGGCUAACGUCGCAUCUGG	-65.2	(((..((...(((.((((((((((((......)))))...(((((.......))))).....((.((...(((..(((.((..(((((((..((....)).(((.(((((...)))))...))).)))))))..)).))).)))...(((......)))..)).)).......))))))).)))..))..))).	0.386231	[[][][[[][]][]]]	2	0.290662	0.290662	0.195093	0.386231	0.290662	0.290662	0.195093	0.386231
Cobalamin_CP94.2/3552647-3552437	2	GUAGCCUUGCGCUUUCGAGGUUCUUCGGCCCACGCCGAAGCUAAGAAGGGAACGCGGUCCAAGCCGCGGCUGCCCCCGCAACUGUGAACGGUGCUGUUCGCUGCCACGCCACUGCCAACUCAAUCCAGAGCCAGCGGGAAGGCGCAGCGAAUACCGGGCCAAGGCCCGAACACCGUCAGCCAGGAGACCUGCCUCGUCACAGAUUCUCACU	-88.4	..(((((((......)))))))(((((((....))))))).......(((((.((((....(((....)))....))))..((((((((((((.((((((((((...(((.((((...(((......)))...))))...))))))))))))).(((((....)))))..)))))).((.((((...)))).))..)))))).)))))...	0.579984	[][][[][[[][]][]]]	2	0.393606	0.393606	0.207228	0.579984	0.393606	0.393606	0.207228	0.579984
Cobalamin_CP98.1/1617572-1617372	2	CUAUGACCGCUCCGUGACGGUGCCCCGGCAGCGGGGUGAAAAGGGAAUGCGGUGAGAGGUUUUCCAGAAGCCUCGAUUCCGCGGCUGCCCCCGCAACUGUAAGCGGCGAGUUCCUGCCACGAGCCACCGGGUGAUCCGGGAAGGCGGCAGGCACGAUACCAGCCGCGAGCCAGGAGACCUGCCGUCCAGCGAAGUUUUGUU	-82.9	.......((((....((((((..((.(((.((((((......((...(((((...((((((((...))))))))....))))).))..))))))........(((((..((.((((((....(((.((((.....))))...))))))))).)).......)))))..))).))......)))))).))))..........	0.539482	[[][]]	2	0.448221	0.448221	0.356959	0.539482	0.448221	0.448221	0.356959	0.539482
Cobalamin_CP98.1/2947467-2947267	2	CGUAGCUUGACCGUUGACGGUUCCCGCAAGGGAUCAAAAGGGAACGCGGUGGAGGGCUUUCGAGCUCGAUCCCGCGGCUGCCCCCGCAACUGUGAGCGGAGAGUCCUCCAUCACCACGUCACUGGGCAUGCCUCGCCUGGGAAGACGAUGGAGGGCGACGACCCGCCAGCCAGGAGACCUGCCGUCAGCCGUGGUCACACG	-95.4	.......((((((((((((((((((....)))).....(((......((((((((((((((..(((((.....((((......)))).....))))).)))))))))))))).((.((((.((((((.......))))))...))))..((..((((......))))..)).))...))))))))))))...)))))....	0.793346	[[][[][[][]]]]	2	0.493649	0.493649	0.193953	0.793346	0.493649	0.493649	0.193953	0.793346
Cobalamin_CT573326.1/144491-144711	2	CCUUCGCGGCGUGUUUCAGGUGCCCUGUGAACCCAGGUUCGGCAGGGUGAAACUGGGAAGCCGGUGGGCGCCAGCAAGGUGCGAUUCCGGCGCUGCCCCCGCAACGGUAGAUGAGUCGACGGCUGCGCAAGGCCACUGGAUUUCGUGAUCCGGGAAGGCGCACGGCCCGGGCAUGGCCCCACUCAUGAGCCCGGAGACCGGCCUGUCACUGCCAACGGCAU	-96.6	.......((((((((((((.((((((((((((....))))).)))))))...)))))).((((((..(((((.....)))))...(((((.(((....(((...)))...((((((....(((((.((...(((.(((((((....)))))))...))))).))))).((((...)))).)))))).)))))))).))))))....))).)))........	0.5009	[[][[][[][[][]]]]]	2	0.320939	0.320939	0.140978	0.5009	0.320939	0.320939	0.140978	0.5009
Cobalamin_L126.1/116-1191	2	CCAUAACGUAAACCAACAGGUUUGCCACAUUUGUGGUAGGGAAGGGGGUGAAAAUCCCCCGCAGCCCCCGCUGCUGUGAUGCUGACGACCCCGUAAAGACCACUGAUCGCAAGAUUGGGAAGGACGGGCGAGGAGGACGCUAAGCCAGAAGACCUGCCUGUCGGUGAUAACCAACA	-60.02	((((((.(((((((....))))))).....))))))..((...((((((....)))))).(((((....)))))......((((((...(((((........((((((....)))))).....)))))..((((((...((........)).))).))))))))).....))....	0.339832	[][[][][[][]]]	2	0.227693	0.227693	0.115555	0.339832	0.227693	0.227693	0.115555	0.339832
Cobalamin_M1112.1/56-247	2	CUGUAGCAUCCACUUGCCGGUCCUGUGAGUUAAUAGGGAAUCCAGUGCGAAUCUGGAGCUGACGCGCAGCGGUAAGGAAAGGUGCGAUGAUUGCGUUAUGCGGACACUCGCCAUUCGGUGGGAAGUCAUCAUCUCUUAGUAUCUUAGAUACCCCUCCAAGCCCGAAGACCUGCCGGCCAACGUCGCAUCUGG	-57	............(((((((...(((((.(((....((...(((((.......))))).))))).))))))))))))...((((((((((.(((.(((..((((...((((((....))))))................(((((...)))))..................)))).))))))))))))))))..	0.217538	[][[][]]	2	0.201317	0.201317	0.185095	0.217538	0.201317	0.201317	0.185095	0.217538
Cobalamin_M57569.1/218-26	2	CGGUAGCAUCCGUGGGCCGGUCCUGUGAGUUAAUAGGGAAUCCAGUGAAAAUCUGGAGCUGACGCGCAGCGGUAAGGAAAGGUGAGAUGAGAGCGUAAGCAGACACCUGUCCGGCGGGAAGUCAUCAUUUCUGCUAUCCAGCCAACGGAUAACCCUCCAAGCCCGAAGACCUGCCGGCUAACGUCGCAUCUGG	-63.4	(((..((...(((.((((((((((((......)))))...(((((.......))))).....((.((...(((..(((.((..(((((((..((....)).(((.((((.....))))..))).)))))))..)).))).)))...(((......)))..)).)).......))))))).)))..))..))).	0.382135	[[][][[[][]][]]]	2	0.287465	0.287465	0.192794	0.382135	0.287465	0.287465	0.192794	0.382135
Cobalamin_M89481.1/311-54	2	CGGUAGCAUCCGUGGGCCGGUCCUGUGAGUUAAUAGGGAAUCCAGUGAAAAUCUGGAGCUGACGCGCAGCGGUAAGGAAAGGUGAGAUGAGAGCGUAAGCAGAAACUGCCUCCGGCGGGAAGUCAUCAUUUCUGCUAUCCAGCCAACGGAUAACCCUCCAAGCCCGAAGACCUGCCGGCUAACGUCGCAUCUGG	-63.1	(((..((...(((.((((((((((((......)))))...(((((.......))))).....((.((...(((..(((.((..(((((((..((....)).((..(((((...)))))....)).)))))))..)).))).)))...(((......)))..)).)).......))))))).)))..))..))).	0.36949	[[][][[[][]][]]]	2	0.280933	0.280933	0.192377	0.36949	0.280933	0.280933	0.192377	0.36949
Cobalamin_AAEW219.1/4161-4185	3	GACGUCAUAUUGGAUCACGGUGCCCAACGGGAGCUUAAAUGUCUCGUGAGGCUUGAUAGGGAAGAGGGGUGCAACUCCCCCGCGGACCCGCCGCUGUAAACGUGGACAACAGGCUCCAUGCCACUGGUUUCGACCGGGAAGGCGCCUGAAGGAUGAAGCGUAAGCCAGAAGACCUGCCUGAUCCCAACACUCAAUG	-62.3	...........((((((.((((((.....(((((((...((((((((..(((.............((((.......)))).(((....))).)))....))).)))))..)))))))......(((((....)))))...))))))...(((.....((....)).......)))...))))))............	0.469229	[[[[][]][]][]]	3	0.336612	0.28008	0.167015	0.469229	0.336612	0.28008	0.167015	0.469229
Cobalamin_AAEW225.1/1775-16893	3	UCUGCGCUGAAAGUUUCAGGUGCUUGUUGCAAGCACAAUAGGGAAUUCCGUGAAAUUCGGGAGUGGGCCCGCCGCUGUAACCAGGGACGAUCAACACAUUUGGCCACUGACUUAGAGUCGGGAAGGCGUGUUGAGACGGAAGAUCUGGAAGCCAGAAGACCUGCCUGAAACGCAAUGGUUGCA	-61.6	..((((((....((((((((((((((...)))))))..((((...((((((......((((......))))((.(((....)))))....(((((((.....(((.(((((.....)))))...)))))))))).))))))..(((((...)))))...)))).))))))).....))).)))	0.435751	[[][[[][][]][]]]	3	0.322447	0.281944	0.200938	0.435751	0.322447	0.281944	0.200938	0.435751
Cobalamin_AAKL116.1/7985-7896	3	AUCCCGCCUCACGAUGAUGGUGCCCUUCCAGGGUGAAACGGGAACGCGGUGCGAUGCCGCGGCUGCCCCCGCAACUGUAAGCGACGAGCCAGCGCCAACCAGCCACCGCACCAUGACGGGAAGGCGGCGCCGGGCGAUGAUGCGCGAGCCAGGAGACCGGCCAUCUCCUUUUGUCGACGU	-63.3	.(((((..((((..((..((....))..))..))))..))))).((((((.....))))))..(((....)))........(((((((((.(((((.....(((.(((((...)).)))...))))))))..)))......((....)).((((((.......)))))).))))))....	0.150335	[][][][[][][]]	3	0.147242	0.133811	0.106948	0.150335	0.147242	0.133811	0.106948	0.150335
Cobalamin_AAKV138.1/366-2875	3	GUAGCCUUGCCGGUUCGAGGUUCCUCGCCGGCGACGGCGGGGCUAAGAGGGAACGCGGUCGAUGCCGCGGCUGCCCCCGCAACUGUGAACGGCGAUCGUUCCCCAAUGCCACUGCGUGACGCGGGAAGGCGGGGAACCGGCGGAGACGCCAGACCGUGAGCCAGGAGACCUGCCUCGUCGAUCCCGUGGCGC	-96.16	...(((..(((((..((((....)))))))))..(((((((((......((..(((((((..((((((((.(((....))).)))....)))))...(((((((...(((.(((((...)))))...)))))))))).((((....)))).)))))))..)).........))))))))).......)))..	0.318912	[[][[][][]]]	3	0.310097	0.264302	0.172711	0.318912	0.310097	0.264302	0.172711	0.318912
Cobalamin_AALD22.1/89872-89688	3	AUUUGUAGUUACUGAUAGGGUCAUGUUAUGCGCUAAAGCAUAACUGGGAAGGGGGUGACAAUCCCCCGCAGCCCCCGCUGCUGUGAUGCUGACGAACCCGCUGUUACCACUGAUCCAUCGGAUUGGGAAGGUGCGGGGGAGAAUGACGCUAAGCCAGAAGACCAGCCAGAUCGGUAAAAGAUAUU	-63	...(((..((((((((..((((..(((((((......))))))).((...(((((.......))))).((.(((((((.((((((((((..........)).)))))..(((((((...)))))))...))))))))))....))........))....))))......))))))))...)))..	0.523964	[[][[][[][]]]]	3	0.374079	0.291585	0.126596	0.523964	0.374079	0.291585	0.126596	0.523964
Cobalamin_AALV11.1/473478-473696	3	CAAUGCAGGGCGUAUGUUGGUUCCUGUCCCAGACAGGCGAAGAGGGAACGCGAUACGCAUUGAUCCAGCCUUGGGUCAGCGCCAAGCGCAGCCGCCCCCGCGACCGUGACCGGAGAGAGCUUUCAACCACUGGCCCGCAGGCUGGGAAGGUGAAGGUUCGCAAGGCAAGCUGCCUUAGAUCCGCAAGCCGGGAGACCUGCCAGCAUAGUUUGUAACGGG	-85.4	....((.(((((..(((((((((((.((((.....)).))...)))))).))))).((..((((((......))))))((((...)))).)))))))..))..((((.((.(((..((((((((.(((.((((((....))))))...)))))))))))..(((((.....)))))...)))((..((.((....)).))..)).......)).)))).	0.446737	[[][[][]]][[[][]][]]	3	0.303071	0.252288	0.150721	0.446737	0.303071	0.252288	0.150721	0.446737
Cobalamin_AALV13.1/11855-11656	3	UGUCAUCGAAACCGGGUCGGUUUCCUUCGGGAAAUAAUAGGGAAUUCGCCAUCCGCCCUUUGGUGUGGAUGAACCGGAACUGCCCCCGCAACUGUAGACGGUGAGCUACCUCCAUCAUGCCACUGGGCCUAAAGGUCCGGGAAGGCGGGGACAGCCGCGAUCCGUCAGUCAGGAGACCUGCCGACACUGAACCUGAAACA	-70.7	..(((.......(((((((((((((....))))))....((...((((.(((((((((...)).)))))))...)))).(((.((((((..........((((((....))).)))......(((((((....)))))))....)))))).))))).)))))))(((((((((...)))).....)))))...)))....	0.334746	[[[][[][[][]]]][]]	3	0.27921	0.227114	0.122922	0.334746	0.27921	0.227114	0.122922	0.334746
Cobalamin_AALZ15.1/16175-16353	3	GGCCCAAUGGCCGGGUCUGGUGUCCGCCUCGCGGAAGAAUCGGGAAGCUGGUGAAACUCCGGCACGUGCCCAACGCUGUAAUGGGGAUGGUUUGCGCAUAGGCCACUGGAAUAUUCCGGGAAGGCGCGCGGACCAGACGACCCUAAGUCAGAAGACCGGCCAGACAGUACAGCUUGCCC	-73.1	(((....(((((((.(((((..(((((...)))))......(((..(((((.......))))).....)))..........(((((.((((((((((....(((.(((((....)))))...))))))))))))).....)))))..)))))...)))))))...((.....)).))).	0.288671	[[[][][]][]]	3	0.288023	0.238695	0.140039	0.288671	0.288023	0.238695	0.140039	0.288671
Cobalamin_AAMT16.1/185943-186161	3	GCCACAAGGAUAAGGCAUGGUUCCCGACACGGCGCAAAGCGCCAAGGGAGAAUAUGGGAAUGCGGAGGGGUGAUCCAAACCGGAGCCUUCAGCCGCAGCCGCCCCCGCGACUGUGACGCGGCGAGCGCCCGCCGGAUACCACUGAGCCUCGGCUCGGGAAGGUGGCGAAGCGCGACGACCCGCAAAGCCAGGAGACCUGCCAUGUGAAACGAAACCCCA	-85	..((((.((...(((..((((((((.....(((((...)))))..))))......(((..(((((.(((((..(((.....))))))))...)))))(((((...(((....)))..)))))..((((.((((....(((.((((((....))))))...)))))))..)))).....))).....)))).....))).)).)))).............	0.400956	[[][[][][]]]	3	0.363021	0.28647	0.133366	0.400956	0.363021	0.28647	0.133366	0.400956
Cobalamin_AAMY15.1/65948-65727	3	ACUAGAUAUGGUAGCCACGGUCUCUCGAGUCGUCGUACCGAGAGCUAAGAGGGAAGCUGGUGCGCCUCGGUCCAUGAUCCGGGCAAGGCCAGCGCUGCCCCCGCAACUGUAAGCGGCGAGCCGAGUCCAAUUGAGUGUCACUGGAACCGCAGGGUUCCGGGAAGGCCGGACGGACGCUACGACCCGCAAGUCAGGAGAUCUGCCGUGGCGGAAAGAACGUCC	-83.8	((((....)))).(((..((...((((..(((((((....((.((.....(((..((((((..(((.(((........))))))...))))))....)))..))..))....)))))))..)))).)).........((.((((((((....)))))))))).))).(((((..(((((((....(((..((....))..)))))))))).......)))))	0.190976	[][[][]][]	3	0.159166	0.143056	0.110836	0.190976	0.159166	0.143056	0.110836	0.190976
Cobalamin_AAOT11.1/134844-1356	3	GCACAAAGAUCCCCGCAUGGUUCCAGCCGGACGCGUCACGCGGCCGAGGAUCAAAAGGGAAUGCGGUGCGGGCGGAUCCAAACAGGACGCCCAAUGCCGCAGCCGCCCCCGCGACUGUCAGCGGAGAGCGUCUCGCCAUCGCCACUGGGCAACCGGGAAGGCGGCGCGACGCAGUGACCCGCAAGCCAGGAGACCUGCCAUGCACCGGCUUUUGCCG	-96.3	..............((((((((((...(((.((((...)))).))).((.(((...(((..((((((..(((((..(((.....))))))))...))))))....)))((((........))))...(((((.((((...(((.((((....))))...))))))).)))))..))).))........))).....)))))))..((((....))))	0.402205	[[][[][][]]][]	3	0.276086	0.217784	0.101181	0.402205	0.276086	0.217784	0.101181	0.402205
Cobalamin_AAQW11.1/1951627-1951835	3	GCUGCGCGCCUUGCGACAGGUGCCCCGCAAGGGGUGAAACAGGGAAGCUGGUGCGUUCCGUCGGAACCAGGCCAGCGCUGCCCCCGCAACGGUAGGCGAAUCAGACAGCCGCUCGAUGACCACUGUGCUCCGGCAUGGGAAGGCGCGGCUGGAAGCGUCCAGCGCUUCGCUCGCGAGCCCGGAGACCGGCCUGACGCACCCACGGCAUC	-91.8	((((.((.(((((.......((((((....))))))...)))))..)).((((((((..(((((..((.(((..(((.((((.(((...)))..)))).......(((((((((........((((((....))))))...)).)))))))((((((.....))))))...)))..))).))...)))))..))))))))..))))...	0.446181	[[][[][][]]]	3	0.336521	0.265728	0.124143	0.446181	0.336521	0.265728	0.124143	0.446181
Cobalamin_AARL287.1/66-795	3	UUAAAUAGGUCUUAUGUUGGUGGAAUGUAUGUGCAUUUCUGAAAGAGGAAUUCGGUGCGAUGCCGAAACUGCCCCCGCAACUGUAAGGUGGACAAAAAUAGAUAUAACCACUGUACGUUUUAAUGUAUGGGAAGGUGCUAUUGUUGGAUGAAGCCAAGUCAGGAUACUCGCCAAAUAAGCCGGAAGCAAC	-46.9	.......((.(((((.(((((((.((((....))))((((((....((..((((((.....)))))).(((((...((....))..))))).(((.(((((.....(((.((((((((....))))))))...))).))))).))).......))...))))))...)))))))))))))).........	0.491496	[[][[][][]]]	3	0.306266	0.24054	0.10909	0.491496	0.306266	0.24054	0.10909	0.491496
Cobalamin_AATQ14.1/37497-3734	3	CUAGAUAUAGGUGCUUCAGGUGCUCGGCGGAAUCAUCCGCCGGCAAGAGGGAAGCCGGUGAAAAGCCGGCACUGCCCCCGCAACUGUAAGCGGCGCGCGAGGCCGAUCAUGCCACUGGGGCUGCCACCCCGGGAAGGCCGGUCAAGCGGGACCCGCCGCGAGUCAGGAGACCUGCCGGAAGCAACAGGAUUUGA	-87.4	.(((((.....((((((.(((((.(((((((....)))))))))....(((..((((((.....))))))....)))......(((...(((((((((..(((((.....(((.((((((......))))))...))))))))..))).....))))))....))).......))).)))))).....))))).	0.338883	[[][][]]	3	0.329757	0.276196	0.169073	0.338883	0.329757	0.276196	0.169073	0.338883
Cobalamin_AATR12.1/3798-37316	3	GCAAACAGGUUUUUGCAUGGUUCCCCAUUAAAGUCAUAAUAAAUGGCUGGGGAUCAAAUGGGAAUGUAGACAGGGACUACCCGAAUGGGGCCUAAAGCUGCAACCGCCCCCGCGACUGUGUGCGGAGAGUGAAGCCCAAAGCCACUGGUGAAAACUGGGAAGGCGGGCAAAACGAUCUAUCCGUGAGUCAGGAAACCAGCCUUGCAACGGCGUUAUCGC	-70	((((...(((((..((.((((((((......((((((.....))))))))))))))...(((..(((((...(((....(((....))).)))....)))))....)))..))..(((..((((((..((...((((...(((.(((((....)))))...)))))))...))......))))))...))).)))))....))))....(((....)))	0.290279	[[[][]][]][]	3	0.241002	0.195893	0.105674	0.290279	0.241002	0.195893	0.105674	0.290279
Cobalamin_AAWL16.1/219-2915	3	CAUAUGGCAAAGGGAAUAGGUGCCUUGCGGCUUAAUAGGGAAGUCCGGUGAAAAACCGGCACGGUCCCGCCACUGUAAUGGGGAGUCUGGCUGCGUUAUGCCACUGGAGCAAUCUGGGAAGGUGCGGCUAGCAAUGAACCAGAGUCAGGAGACCUGCCUAUUCUAACACACACCGU	-59.22	...((((.....(((((((((.((((((((.......((((.(((((((.....))))).))..))))....)))))).)).((.(((((.(((((..((((.(((((....)))))...))))..))..))).....))))).)).........)))))))))........))))	0.359372	[[][]]	3	0.354671	0.296281	0.179503	0.359372	0.354671	0.296281	0.179503	0.359372
Cobalamin_AAXE211.1/25986-25779	3	UACCUUUGCCACAGUUUUGGUUUCACGGCUCCCAACCGCUACGGGAGGCGUGAUGAAAAGGGAAUCAGGUGCGAAUCCUGAACAGACCCGCUGCUGUAAGUUCCUCUCCAAAUCUUUGAAUACGCUACAAGCCACUGUCCGUCACCGGAUGGGAAGGCAUUCAAAGACGGAACAAGUCAGAAGACCUGCCAAAACAAACAUAGUUUUA	-63	.............((((((((.(((((.(((((.........))))).)))))......(((..(((((.......))))).....))).((.(((...(((((........(((((((((.........(((.(((((((....)))))))...)))))))))))).)))))....))).))....)))))))).............	0.221253	[[][][]]	3	0.20838	0.191417	0.15749	0.221253	0.20838	0.191417	0.15749	0.221253
Cobalamin_AAXE2112.1/379532-379335	3	UAUAUUUGUCCCAUGCAUUGUUCCUGCUUCGCAAUCUGCGGAAAAGGAUUAAAAGGGAAUCGGGUGCAAAUCCCGGACAGUCCCGCUGCUGUAAGCUUCAAAACGGAUUGGGCAAUUCUUUUAUGCCACUGACGCGAGUUGGGAAGGCGCUCAUACCGGAAGUAAGUCAGAAGACCUGCAACGCAUAUUUUUUCGACG	-56.3	...........((.(((....((((..(((((.....)))))..))))......((((.(((((.......)))))....))))..)))))...(((((....(((..(((((...........(((.(((((....)))))...))))))))..))))))))..(((((((((..(((...)))..)))))).))).	0.421463	[[][]][][]	3	0.31344	0.245155	0.108584	0.421463	0.31344	0.245155	0.108584	0.421463
Cobalamin_AAXF243.1/123852-123648	3	AUCUUUGCCCCCCGAAAUGGUUCAGAAUCCGUAUCCAACGGACGACGAUUAAUAGGGAAUCGGGUGUAAGUCCCGAACAGUCCCGCUGCUGUGAAGCUCUGUUCAAUGUCUUAUAAUUGAACUAAUUUAACGCCACUGAUGUUAAUCGGGAAGGCAAAUAAGACAAGAGUCAGUCAGAAGACCUGCCAUUUUGUGUAAGACGCUC	-56.3	...((((((.(((((..((((((((..(((((.....))))).((((...(((((((..(((((.......)))))(((((......)))))....)))))))...))))......))))))))..((((((.......)))))))))))..))))))....((((((..(((((....))).))...))))))...........	0.346532	[[[][[][]]][]][]	3	0.264402	0.225897	0.148886	0.346532	0.264402	0.225897	0.148886	0.346532
Cobalamin_AAYA118.1/1947-1742	3	CAAGGAAAUCGCAUGUCCGGUUCCGGAGUUUUCACGCUUCGGAGGAAAGAGGGAAUGCAGUGCGGCACGCGAGUGCCUACCCUGCAGCUGCCCCCGCAACUGUAAGCGGCAAGCAGGGCUGAUAUGCCACUGGAGAAAUCCGGGAAGGCCAGUCCAGAUGCGAUGACCCGCGAGCCAGGAGACCUGCCGGACUGGCGCCUCAGGAA	-85.3	...............(((..(((((((((......)))))))))....((((....(((....(((((....)))))..((((((.(((((....((....))..)))))..))))))......)))..(((((....)))))....((((((((...((((......))))...((((...))))..)))))))).)))).))).	0.195882	[[][[[][]][][[][]]]]	3	0.174539	0.163331	0.140915	0.195882	0.174539	0.163331	0.140915	0.195882
Cobalamin_AAYA16.1/29469-294473	3	CGCAUCAGCCGGAGUGCUGGUGCCUGUGUCUAGCAGGUGAAAAGGGAAUGCGCAGCCCCGCGUCGGGGUCAGGCGCAGCCGCCCCCGCGACCGUGACCGGAAAGGGCCCGAAGCCACUGGCGACAUCGCCGGGAAGGCCGGGUUCCGUUGGGAUCGGCAGGACUGCCUGCCGCCCAGUUCCGCAAGCCGGGAGACCUGCCAGUGGCCGCGCCGUGGAA	-106.9	.((((((((......))))))))((((.....)))).......(((..(((((.((((((...))))))...)))))....)))(((((..((((.((((((.(((((((..(((.((((((....))))))...))))))))))...((((..(((((((....))))))))))).))))....((.((....)).))....)).)))).)))))..	0.341539	[][][][[[][]][]]	3	0.297167	0.232272	0.102484	0.341539	0.297167	0.232272	0.102484	0.341539
Cobalamin_AAYA18.1/5513-5733	3	UGCUUAACGAUCCGCGAUGGUUCCCGGAACGCCAGCAAGCCAACCGGGAUGAAAAGGGAACACGGUGAGGAUGUCCGCAAGGUGCCGAAUCCGCGACUGCCCCCGCAACUGUGAGCGGAGAGCGAUCCUGAGAACACCACUGGGCCGGUAGGCGGCUCGGGAAGGUUCGGGAAAGCGUUGACCCGCAAGUCAGGAGACCUGCCAUCUCCGGCGCGCUCCGC	-80.8	.((((..((.(((((.(((((((((((...((......))...))))))......(((....((((..((((..((....))......))))...))))..)))...)))))..)))))...)).((((((....(((.((((((((.....))))))))...)))))))))))))..((((......))))((((...((((......))))..))))..	0.179167	[[[][]][]][][]	3	0.169126	0.149017	0.108799	0.179167	0.169126	0.149017	0.108799	0.179167
Cobalamin_AAYH249.1/356589-35639	3	CUAUCUUUGUCCACGUUUUGUUCCGCGUUCUCUAUCCGGAGAAGCGGAUGAAAAGGGAAUCGGGUGAAAGUCCCGAACAGUCCCGCUGCUGUGAGUUCCAUGCUCGGUGUAUCAUACUUGUGCCACUGUUCUUCGGGAAGAACGGGAAGGCGAUGUACCGGGAACGAGUCAGAAGACCUGCAAAACAAAGUCGAAAAAUU	-65.5	.....((((.....((((((((((((.((((((....)))))))))))......((((.(((((.......)))))....)))).((.(((...(((((.....(((((((((........(((.((((((((....))))))))...)))))))))))))))))....))).))....))))))).....)))).....	0.625007	[[][][]]	3	0.393545	0.29598	0.100849	0.625007	0.393545	0.29598	0.100849	0.625007
Cobalamin_ABBP1344.1/21-416	3	AUACAGCGUCCGUCGACCGGCGCCCCACGGGGCCCAAGAGGGAACGCAGGGCGCGCCGCGCCGCUGCGGCUGCCCCCGCAACUGUGAGCAGCGAGUCCGCAUCCGAUCCACGCCACUGGCCACGCCGCCCUUUCGCGGCCGCCGGGAAGGCCCGCUGCGGACGACGACCUGCCAGCCAGGAGACCUGCCGGGACGUUUCGUUCGUGC	-91.9	.(((((((..((((..(((((((((....)))).....(((....((.(((((.((((((....)))))))))))..))..(((((.((((((.(((((((..((......(((.(((((...(((((......))))).)))))...))).)).)))))))..))..))))))..)))....))))))))))))...)))).))).	0.354868	[[][[][]]]	3	0.236163	0.195608	0.114497	0.354868	0.236163	0.195608	0.114497	0.354868
Cobalamin_ABCF11.1/214794-214982	3	UACAUAUUGUCGUAAACAGGUGAUUUCAGUCGAAUCUGAAGUCUUAAAAGGGAAGUUGGUGAAAUUCCAACGCGGUCCCGCCACUGUAAAUUGGGAGCAAGCUGUGAUUAACCACUGUACUAAUGUAUGGGAAGGAACAGCGAGCAAUGACCAUAAGCCAGGAGACCUGCCUGUUACUGCUGCACCACA	-53.9	...............((((..((((((((......))))))))......((((.(((((.......)))))....))))....))))....(((..((..(((((..((..(((...(((....))))))..))..))))).((((.((((....((.((((...)))).)))))).)))))).)))..	0.386132	[[][]][[][]]	3	0.305152	0.244273	0.122517	0.386132	0.305152	0.244273	0.122517	0.386132
Cobalamin_ABCF135.1/1675-16938	3	UGCAAUGCCGGUAAAUAUGGUGUCUAUAUAGACAAAAUAGGGAAUCUGGUGAAAGUCCAGAACUGUCCCCCGCAACUGUAAGUGCUGACGAAAUAAGCGUUGACCACUGCCUCUGAAUAUAGAGGCGGGAAGGGCUUAAAGUAGGAAGAAGCACAAGUCAGGAGACCUGCCAUAUUUAUAGCGUCUUAU	-59.8	....((((..(((((((((((((((.....(((......((((.(((((.......)))))....))))............(((((.((....(((((.((.....(((((((((....)))))))))..)).)))))..)).......)))))..)))...))))..))))))))))).)))).....	0.704744	[[][]]	3	0.423606	0.319754	0.112049	0.704744	0.423606	0.319754	0.112049	0.704744
Cobalamin_ABCS125.1/79736-79534	3	UAUGAGCGGAGGGCCGAUGGUCCCGCGCGUGCGGGCCCGAGGGAAUCCGGUGGAAAUCCGGAGCUGCCCCGCAGCGGUGAGCGGGAACGAAAGCUGCAUCGAAGGCACUAGGCCACGCCCGGGAAGCCGCAGCGAGUAGGUCACCGGGGUCUCGACCCCGUCGCCCGCGAGUCCGAAGACCUGCCGUCGGUGUUGUCCGUCAC	-90.4	..(((.((((.(((......(((((.(((((((((((((((((..(((((.......)))))....))).(((((......((....))...))))).)))..))).))..)).)))).))))).((((..(((.(((((((..((((((....))))))(((....))).......))))))))))))))))).))))))).	0.287926	[[[][]][[][]]]	3	0.285816	0.229021	0.115431	0.287926	0.285816	0.229021	0.115431	0.287926
Cobalamin_ABKL28.1/423-4215	3	UAAAUAUAUAAUAUUAUAGGUUCUUCAAGCAAGAUUAAUAGGGAAAAAGGUUAAAUUCCUUUACAGCCCCCGCUACUGUGAUGCAGACGAAACUUUUGUUAGCCACUAUGAUGAUAUUUUUUAUAUCUCAUGGGAAGGAAGAGGAUUAGGAAGAAGCUAAGUCAGGAGACCUGCCUAAAAUAUUAAAGUAAUU	-43.5	........(((((((.((((((((((..(((.........(((..(((((.......)))))....))).(((....))).))).(((....(((((.....((.((((((.(((((.....)))))))))))...)).)))))..(((.......))).))).)))))...))))).)))))))........	0.376588	[[[][]][[][]]]	3	0.292342	0.255123	0.180686	0.376588	0.292342	0.255123	0.180686	0.376588
Cobalamin_AE15927.1/745345-745529	3	UGAAUAUGAAAAUAUUCAGGUGCCAUUUUAGGUUUAAAAGGGAAUGUGGUUUAAUUCCACAGCAGCCCCCGCUACUGUAAUUGAGGACGAAUCUUUCACAAACCACUCUUUCAAAAAGGGAAGGGGAAGGGAAAGACAAGGGUGAAUCAUGAGCCAGGAGACCUGCCUGUAUAUGAAAGAUAAAC	-43.52	(((((((....))))))).((((.....(((((((.....((..(((((((((..(((((((.(((....))).))))......)))....((((((........(((((((......))))))).....))))))......)))))))))..))...)))))))...)))).............	0.299099	[][[][]]	3	0.264012	0.228066	0.156174	0.299099	0.264012	0.228066	0.156174	0.299099
Cobalamin_AE15927.1/793516-793697	3	GAAUAUUAAAAUUUAUAGAGUUACCCAUUUUUGGGGUUAAAAGGGAAGGGGGUUAGAAUCCUCCACGGUCCGGCCACUGUAAUUGGUAAGUUUAUUCCAUAAGCCAUUGAGAUAUUCUCGAGAAGGUGGAAAUAAAUGAUGAACCAUAAGUCAGGAGACCUGCUUUAUAUUUAAGAUGCAGC	-44.2	.....(((((...((((((((..((((....))))............(((((.......)))))..((((...(((((.....((((..(((((((((((......(((((.....)))))....)))))).))))).....))))..)))..)).)))).)))))))))))))........	0.610734	[[][][]]	3	0.380885	0.298644	0.134164	0.610734	0.380885	0.298644	0.134164	0.610734
Cobalamin_AE15927.1/82344-823586	3	UUAAAUAUUUAUUUAUAAAGUUUCUUGUAAAAGAGAAUUAAAAGGGAAGGAGGCGAAAAUCCUCCACGGUCCGGCCACUGUAAUUGGUGAGUUUAUUCCAUAAGCCAUUGAGAUAUUCUUGAGAAGGCGGAAAUAAAUGAUGAACCAUAAGUCAGGAGACCUGCUUUAUAAGAAUAAAUAUAC	-43.3	....((((((((((((((((((((((......)))))...........(((((.......)))))..((((...(((((.....((((..(((((((((....(((.(((((.....)))))...))))))).))))).....))))..)))..)).)))).)))))))))..))))))))..	0.660459	[[][][]]	3	0.40428	0.314437	0.13475	0.660459	0.40428	0.314437	0.13475	0.660459
Cobalamin_AE16825.1/16972-169517	3	AUUCUUGCCAUUCUUGACGGUGCCCCAAAAGGGUGAAACGGGAACGCGGUGGAAUGCCGCGGCUGCCCCCGCAACUGUAAGCGCAGAGUCCACGCCUGACGCCACUGGCCCUUAGCAAGGUCGGGAAGGCGGCGCCCGGACGGCGACGCGCGAGCCAGGAGACCGGCCGUCAAACGUGUCGACGCA	-70.7	......(((.((((((((..(((.....((((((...((((....((((.((...((....))..)).))))..))))..((((((.((....))))).))).....)))))).)))..)))))))))))(((((...((((((...((....))..((...)).))))))....)))))......	0.252337	[[][]][[][]]	3	0.191526	0.161402	0.101154	0.252337	0.191526	0.161402	0.101154	0.252337
Cobalamin_AE5673.1/52948-53176	3	GUCUGUUGCCGUUGUCGUGGUCUGCGGACGUUCGCGUCCGGAGCUAAGAGGGAAGUCGGUGAGGGCGUGAAACCCUGAAUCCGGCGCUGCCCCCGCAACUGUGAGCGGCGAGCCGCUGUCCGUUUCGUGUCACUGACGCGCCGAAGCUGGUUCGGGGAUGCGUCGGGAAGGCCAGGGCAGGGGUGACGACCCGUGAGCCAGGAGACCUGCCUCGACAGAUAACGUCCUC	-99	(((.((..((.(((((.((((((.(((...(((((((((...(((..((......)))))..)))))))))...)))..((((((((...(((((.((((...(((((....)))))....((((((((((...)))))...))))).)))))))))..)))))))).)))))).))))).))..)))))..(((((.((((...)))).))).)).............	0.567343	[[][[][]]][]	3	0.348542	0.273952	0.124772	0.567343	0.348542	0.273952	0.124772	0.567343
Cobalamin_AE7869.2/164673-16449	3	CCAUAGCUUCUCCGGUCAGGUGCCCGCCCUUGCGGCGGGAGAAUCGGGAAUCCGGUGAAAGACCGGAACGUGCCCAACGCUGUAAGGCGGAUGCUCUUUUUCUCAUGCCACUGAAGCAAUUCGGGAAGGCGAAAGGGGCGGAUGAAGCUUAGUCAGAAGACCGGCCUGGCAGGAUAGACCGAAC	-70.6	((..((((((((((....(((..(((.((((((((((........(((..((((((.....)))))).....)))..)))))))))))))..)))(((((((....(((.(((((....)))))...)))))))))).)))).))))))..(((((.........))))).))...........	0.428485	[[[][]][]]	3	0.30578	0.239596	0.107228	0.428485	0.30578	0.239596	0.107228	0.428485
Cobalamin_AE7869.2/281186-289969	3	UAAGGGUAAGGGACUGACGGUCUUUUCCCGGCAACGGGAAAAGCUAAGAGGGAACACGGUUCCGCCCCGAGAAAGGGUCAUUCCGUGGCUGCCCCCGCAACUGUAAGCGGUAAGCCCGCACCGUAAAGCCACUGAACCUUUAUGAUCGGUUCGGGAAGGCGGUGACAGGGUGUUGAUAGCCGCAAGCCAGGAGACCUGCCGUUUCAGGAAAAAGCGUC	-85.3	...((((..(((((((.....(((((((((....)))))))))((....)).....))))))))))).((((..(((((..(((.(((((((..((((........))))...((((.((((((.......(((((((.........)))))))....))))))...))))..........))).))))))))))))....)))).............	0.420818	[[][]][[][]]	3	0.361684	0.281495	0.121118	0.420818	0.361684	0.281495	0.121118	0.420818
Cobalamin_AE7869.2/877627-877855	3	GGAUAACAUGUCCGUGAUGGUUCCUUCCGGGCGUUCCGGAAGGUGAAAAGGGAACACGAUAGGGACAAAUCCUCAUUCGUGGCUGCCCCCGCAACUGUGAGCGGAGAGCCUGAAACGAAAUGCCACUGGCAAGCCAUCUCGCCUCCAUCAAGGGGGAAGGCAAUGCCGGGAAGGUGUUUCAGGUUUUGACCCGUAAGCCAGGAGACCUGCCAUCACGGAAAUAUCCAUG	-98.9	(((((.....(((((((((((.((((((((.....)))))))).....(((..........((((....))))..(((.(((((.....(((....))).((((((((((((((((.....(((.((((((.(((.((((.(((......))))))).)))..))))))...)))))))))))))))...)))).))))).))).))))))))))))))..)))))...	0.4894	[[][[][[][]]]]	3	0.347478	0.280034	0.145147	0.4894	0.347478	0.280034	0.145147	0.4894
Cobalamin_AE787.2/441359-441124	3	CUUAUGUGAGAAAGCGACGGUUCCUACAGCCGAAAGGCGAAGGGAUUAAUAGGGAACAUGGUGCGGGCGAUCUUUUUCGUCCAAUGCCUUGGCUGCCCCCGCAACUGUAAGCGGAUUGUUGUUCAUCCCAGUGACGCUUGAAGGCGUCAUGCCACUGUUUUUUUCGGAAUGCGGGAAGGCAGAUGAGGGACGCAAAUCCGUGAGCCAGGAGACCUGCCGUCAAAAUGGAAACCAUC	-85.1	...............((((((((((...(((....)))...)))).......((..((((((((((((((......))))))....((((..(((((((((((.(((.((((((..((.....)).....((((((((....))))))))....))))))....)))..))))))..)))))..))))...)))...)))))..)).........))))))...((((...)))).	0.300198	[[][[][[][]]]][]	3	0.226966	0.191629	0.120953	0.300198	0.226966	0.191629	0.120953	0.300198
Cobalamin_AF1496.1/116971-117194	3	GCUACUCCAACAGGCGAUGGUUCCCAACUGGACGGGAUUAAUAGGGAACACGGUGAGGAUUACCCAUCAGGGGCCUAAUCCGUGGCUGCCCCCGCAACUGUGAGCGGCGAGACGACGGUCGAAGACCACUGGCCCCCCCGAUCCACCGGGGAGAACGGCCGGGAAGGUGACCCGAGUUGAUCGAACCGCAAGUCAGGAGACCUGCCAUCGCUCUGGCGUCGCAA	-89.5	((.((.(((...(((((((((((((........))))......(((..(((((..(((....(((....))).)))...)))))....)))......(((...(((((((..((((((((....(((.((((((.(((((......))))).....))))))...)))))))...)))).)))..))))....))).......))))))))).))).)).))..	0.227482	[[][][]]	3	0.224229	0.219764	0.210833	0.227482	0.224229	0.219764	0.210833	0.227482
Cobalamin_AF1496.1/15318-15541	3	CCACUCAGGGCGGGCGCUGGUUUCUGUCCUAUGACAGGCGAAGAGGGAAUGUGAAGGGAAUUGCGACGGCUUUGCCGCGAAACCCGACCGCAGCCGCCCCCGCGACCGUGACCGGAGAGGGCGCCCCGAGGCCACUGGCACCAGCCGGGAAGGCGGGGCGACCGUGAGGGGACCCCCCCUCGCAUCCGCAAGCCGGGAGACCUGCCAGCGCAUGGAUUUCGGGC	-99.6	.......(((((((((..((((((.(((....))).(((((((......(((((......)))))....)))))))..))))))....)))..))))))(((.(((((((..((((..((.((((((...(((.(((((....)))))...))))))))).))((((((((....)))))))).))))...((.((....)).)).....))))).)).)))..	0.329342	[[][]][[[][]][]]	3	0.282888	0.235296	0.140111	0.329342	0.282888	0.235296	0.140111	0.329342
Cobalamin_AF193754.1/4343-4142	3	GCAAUGAGGAAGGAUUAAGGUUCUUUGUCAUUGGCAAAGCUAAGAGGGAAACUGGUGCGAAAGAAUUUUCAAAGCCAGUGCUGCCCCCGCAACUGUAAACGGCGAGCAAAGAUCAAAAUGCCACUGAUAUUAUUAUCGGGAAGGCUGAUCGGACGCGGUGACCCGUCAAGUCAGGAGACCUGCCUUAAACCAAGUCAUCCAC	-60.2	.((((((.(((((((....))))))).)))))).....(((....(((..((((((..((((....))))...))))))....)))......(((....)))..)))...(((((....(((.((((((....))))))...)))))))).(((((((....))))...))).((((((.((........)).))).)))..	0.530597	[][[][]][][][]	3	0.323061	0.253131	0.11327	0.530597	0.323061	0.253131	0.11327	0.530597
Cobalamin_AL591688.1/95476-954963	3	UUAGAUGAGGACACUCAAGGUGCCGCCUCGAAGGGAGGGCGGAGAAUUGGGAAGCCGGUCAAAUCCCGGCGCUGCCCCCGCAACGGUGGUGGAGCGAACAGCCACGGCAGAAGGCCACUGGACACCGCGUCCGGGAAGGCGCCGGGCAGGUCCCUUGCGGACGGCUCCAGAGCCCGGAAACCAGCCUUGAAGCAGAAAUAGACC	-81.6	..............(((((((.(((((((.....)))).)))......(((..(((((.......)))))....)))(((....(((..((((((.....(((.((((.....(((.((((((.....))))))...))))))))))..((((.....)))).))))))..))))))......)))))))..............	0.263172	[[][][[][]]]	3	0.209028	0.174228	0.104628	0.263172	0.209028	0.174228	0.104628	0.263172
Cobalamin_AL591985.1/58383-58598	3	CAUACCAGAUCAUGUGAUGGUUCCGCCCGACUGAAGAACGGCGGAUGAAAAGGGAACACGGUGAGGACGACCCAUCAGGGGCUAAAACCGUGGCUGCCCCCGCAACUGUGAGCGGCGAGCAAAGUCCAAGGAUGCCAUUGGCCAUGAAUCGGCUGAUAAGGCGGACAAAGCUACGACCCGCAAGCCAGGAGACCUGCCAUCACCUUGGGCGACACG	-70.71	...((((..((....))))))..(((((((..........((((.......(((..((((((..((....(((....))).))...))))))....)))))))....(((((((((((((...((((......(((((..(((.......)))..))..)))))))...))).))..))))....((((...))))...)))).))))))).....	0.308264	[][[][[][]]]	3	0.250298	0.20506	0.114585	0.308264	0.250298	0.20506	0.114585	0.308264
Cobalamin_AL93917.1/133849-13473	3	AGGCUGGCCCGUGCAGCUGGUUCGCCCCGUCCGCCAGGCGGGAUGCGUCGCAAGAGGGAACCCGGUGGGAAUCCGGGACUGCCCCGCAGCGGUGAGCGGGAACGACCGCCGUCAUACGCACUGGGCCCGACGUACCGGGCCCGGGAAGCGACGGCCAGUAGGUGUCCUCCGGACAGGAGGGUGGGCCCGCGAGUCCGAAGACCUGCCACCUGCCCGCGCGCGGAC	-111.5	........((((((.((.((((((.((((..((((..(((((..((.((....)).....(((((.......)))))...)))))))...))))..))))..)))..((((((....((.(((((((((......)))))))))...))))))))..((((((.((((((.....)))))).((((......))))....)))))).....))).))))))))..	0.353711	[[[][]][][[][]]]	3	0.259833	0.214888	0.124997	0.353711	0.259833	0.214888	0.124997	0.353711
Cobalamin_AL93917.1/14625-14436	3	GGACGCUGAUGGGAUGAUGGCCGGCGACAGGGCGACGACGGUCCGAGGAAGCCGGUGCGAAUCCGGCGCGGUCCCGCCACUGUGAUCGGUGAGCGGAUCCCGAAGUUGCCACUGCCCCGGUAGGGGCGGGAAGGCCGGGACGAGCUGUGACCCGGGAGCCAGGAAACUCACGUCGUCGCCUCCUCGACGG	-91.5	....................(((.(((..(((((((((((.((((.((..(((((.......)))))(((((.(((((((((....))))).)))).(((((.....(((.(((((((....)))))))...))))))))...)))))..))))))....((....))..)))))))))))..))).)))	0.413855	[[[][[][]]][]]	3	0.342346	0.26821	0.119939	0.413855	0.342346	0.26821	0.119939	0.413855
Cobalamin_AL954747.1/69684-696577	3	UCUGCGCCCCUUGUUUGAGGUGUCCCAGAUGCAUUUGCACGAGGGAUGAAACGGGAAGCCGGUGCGCGCUGGAAUCAGCCAGCGCAAUGCCGGCACUGCCCCCGCAACGGUAAAUGAGUCAAUGAUCUGCACACGCCACUGUGCUGUAUGGCACGGGAAGGCGCAGAAUCAGGAAAACACAGCUUCCGCUCAUAAGUCCGGAGACCGGCCUGAAGCAAUAUCAUGUUA	-84.7	((((((((..........(((((..(((((.(((((((.((.(((......(((...((((((..(((((((......)))))))...)))))).)))..)))....)))))))))........)))))...))))).(((((((....)))))))...)))))))).(((((.......(((....))).......((((...)))))))))...............	0.137835	[[][]][[][]]	3	0.133895	0.124999	0.107206	0.137835	0.133895	0.124999	0.107206	0.137835
Cobalamin_AM2368.1/2836182-2835994	3	GAAAUAGAUGCGCCGUCAGGUGCCCGCCGGUAAGGCGGGAGAAUCGGGAAUCCGGUGCAAGACCGGAACGUGCCCAACGCUGUAAGGCCGACGUUUGCCGCUUCAUCACGCCACUGGCUUUUCGCCGGGAAGGCUGCGGCAGACGGAUGACGCCCAGUCAGAAGACCGGCCUGGCAAGAUAGACCGAUC	-81	.........(((((....)))))(((((.....)))))....(((((...((((((.....))))))...((((..........((((((.((((((((((........(((.(((((.....)))))...))).))))))))))..((((.....))))......)))))))))).......))))).	0.377003	[][][[][[][]]]	3	0.350239	0.287457	0.161893	0.377003	0.350239	0.287457	0.161893	0.377003
Cobalamin_AM263198.1/1122851-11234	3	UUAAAUAGGUCUUAAGUUGGUGAAAUGUAUUUGCAUUUCUGAAAGAGGAAUUCGGUGCAAUGCCGAAACUGCCCCCGCAACUGUAAGGUGGACAAGAAUUGAGAAAACCACUGUGCGUUUAAUCGUAUGGGAAGGUUCAAUUCUUGGAUGAAGCCAAGUCAGGAUACUCGCCAAAUAAGACGGAAGCAAC	-55.1	........((((((..(((((((.((((....))))((((((....((..((((((.....)))))).(((((...((....))..))))).((((((((((....(((.(((((((......)))))))...))))))))))))).......))...))))))...))))))).)))))).........	0.516474	[[][[][][]]]	3	0.349363	0.2686	0.107074	0.516474	0.349363	0.2686	0.107074	0.516474
Cobalamin_AM286415.1/2962117-2961936	3	UACUUAAAUACUGAAACAGGUAUGUCGUGGAUAACACGAUUGGGAAGGGGGUGUAAAUCCCCCGCAGCCCCCGCUGCUGUGAUGCUGACGAACCCGCUGAGACCACUGAUCCAUAGGAUUGGGAAGGUAGCGGGGGAGAGUGACGCUAAGCCAGAAGACCAGCCAAAUCAGUAAAGAGUUUC	-60.4	.((((...((((((....(((..((((((.....))))))(((...((((((....))))))(((..(((((((((((.....((..........))........(((((((...)))))))...)))))))))))...)))........)))........)))...))))))..))))...	0.404508	[[][[][[][]]]]	3	0.307621	0.264954	0.179619	0.404508	0.307621	0.264954	0.179619	0.404508
Cobalamin_AM42293.1/1414592-1414388	3	AGUGUGUCCCGCGCUGAUGGAUCACCACGGAAGGUGAGGCAACAGGGAACCCGGUGCGAAUCCGGGACUGCCCCGCAGCGGUGAACGGGAACGACCGUCGUGACCGGCUCCGGCCGGUACGGCACUGGGCGCGCACGCGCCCGGGAAGCCACGACCAGUAGGCCGCCCGUGAGUCCGAAGACCUGCCAUCGGUGCGCGCACGAGG	-101.5	.(((((...(((((((((((.(((((......))))).....((((...(((((.......))))).((((...))))(((...(((((.......(((((.((((((....))))))))))).((((((((....))))))))...(((((.....)).)))..)))))....)))....))))))))))))))))))))....	0.617418	[[][[][][[][][]]]]	3	0.373205	0.289118	0.120944	0.617418	0.373205	0.289118	0.120944	0.617418
Cobalamin_AM42293.1/6681388-6681576	3	UCGCCCUGUUGCGGAGAGUGUUCGCAGCAUUCGAGCGGCGACAGGUGGAGGAAGCCGGUGCGAGUCCGGCGCGGUCCCGCCACUGUCACCGGGGAGCGGACUCCAACGACGUCACUGCCCUGCGGGGCGGGAAGGCGGAGCGAGCGCUGAUCCGGGAGCCAGGAGACUCCGGUCGCCGCGACCUACGAC	-88.8	(((....(((((((..(((((((((.....(((..(((.((((.((((.(((.(((((.......)))))....)))..)))))))).))).((((....))))..)))((((.((((((....))))))...))))..)))))))))((.((((.....((....)))))))).)))))))...))).	0.500892	[[[[][]][]][]]	3	0.305767	0.240653	0.110427	0.500892	0.305767	0.240653	0.110427	0.500892
Cobalamin_AM42293.1/6688888-6688698	3	GACCUCGGUCGCUCUGGAGGUCAGGAUACGACGGCCUGCGGCGCAGGAACCCGGUGCGAAUCCGGGACGGUCCCGCCACUGUGACCGGGGAGCGGACCCGACGUGCGGCCACGGCCCGUGAGGGCUGGAAGGCUCGGGUGACCCGCUGCGAUCCGGGAGUCAGGAGACUCGCUGCCGGCCCCGCGUCGCGC	-98.7	..((((((((((..(((......((((.((.((((((((...)))))...)))...)).))))(((.....))).)))..)))))))))).((((((((((......(((.((((((....))))))...)))))))))...)))).(((((((((.(((.((....)).))).))))......)))))..	0.572855	[[][]][][]	3	0.352166	0.277632	0.128564	0.572855	0.352166	0.277632	0.128564	0.572855
Cobalamin_AM42293.1/6698575-6698393	3	UCUGCGACGAUGCACGGUGGUCCAAGCAAGGAGUGCGUCAGGAAGCCGGUGGGAGUCCGGCACGGCCGGCGCCACUGUGACCGGGGAGCGGACCUCCCCCGCGAGCCACCGGGGCGACCUGGGAAGGCCGGAGGGACGCGGCGAGCCGGGAGUCAGGACACUGCCACCCCUUGUUCCCACCAC	-81.2	..(((......))).(((((....(((((((.(((...(((....((....((..((((((.((.(((((((....))).))))...(((..(((((.......(((.(((((....)))))...))).)))))..)))..)).))))))..)).))...))).))).))))))).)))))..	0.526317	[][[][]]	3	0.352992	0.291687	0.169076	0.526317	0.352992	0.291687	0.169076	0.526317
Cobalamin_AM4667.1/393431-39327	3	AAGGUGCGGCGCGUUUCAGGUGCCCGAAGGCGGUCCUCGCCCCAGGGUUAAACGGGAAACAGGUGCGCGCCUCCGGCGCAAUGCCUGUGCUGCCCCCGCAACGGUAAGCGAGUGCAAGGCGCAUCAACAGCCACUGGGUCGUCCCCGGGAAGGCGAUGCGUCGGAGCCGGCCACAGCCGCUCCAGCCCGCGAGCCCGGAUACCGGCCCGAGCGCGAACUGGCGGA	-102.2	..((.((((((((((((..((((((...((((.....))))...))))...))..))))).(((..(((((...)))))...))).)))))))))((((..((((..(((.......(((.........)))..(((((((...(((((...(((..((...((((.((((....)))))))).)).)))...)))))....)))))))..)))..)))))))).	0.597249	[[][]][[][]]	3	0.356894	0.273372	0.106329	0.597249	0.356894	0.273372	0.106329	0.597249
Cobalamin_AP6841.1/435424-435643	3	UAUAUUUGUCGCCGAAUUGGUUCGGAAUCCGUGGUCAACGGACGAAGAUUAAAAGGGAAUCGGGUGUAAAUCCCGGACAGUCCCGCUGCUGUGAAACUCUGUAUAGCAUCUUAUCAAUCAGCCAAUUUCGUACCACUGACAGAAAAAGCAAACUCUGUCGGGAAGGUCCCGGUAAGAUGUAGAGUCAGUCAGAAGACCUGCCAUUCGUGAAUAAGAGCAU	-62.3	....(((((((.((((.((((..((..(((((.....)))))............((((.(((((.......)))))....)))).((((((....(((((.....((((((((((.....((.......))(((.((((((((..........))))))))...)))...)))))))))))))))))).)))....)).))))))))))).)))).....	0.492961	[[][][[][]]]	3	0.367325	0.288888	0.132015	0.492961	0.367325	0.288888	0.132015	0.492961
Cobalamin_AP7255.1/3694-37165	3	AUUAUAGUGCCCGGCGAUGGUUCCCCGCGACCGGCGACGGCGCGGGGUGAAAAUGGGAACGCGGUGAGGCACCCGAAAAGGGGGCCGAUUCCGCGACUGCCCCCGCAACUGUAGGCGGAGAGGUUCCGGCCCUGAGAGAUGCCACUGGCCCGAAAAGGGCUGGGAAGGCUAUGCCGGACCCAACGACCCGCGAGUCAGGAGACCUGCCAUCAUCGAGAGUCGCUUG	-98.82	.....((((.....(((((((.(((((((.(((....)))))))))).......(((..(((((...(((.(((.....))).)))....))))).(((((..((....))..)))))...((.((((((..........(((.(((((((.....)))))))...)))...)))))).)).....)))(((.(((....))).))).))))))).....))))..	0.417798	[[][[][][]][]]	3	0.269146	0.216607	0.11153	0.417798	0.269146	0.216607	0.11153	0.417798
Cobalamin_AY33236.1/563-353	3	GUGUAGGCUAGUAGUGCUGGUUCGGCUGCCCCACGGCAGUCGUCGCAAGAGGGAAUCCGGUGUAAUUCCGGAACUGUCCCGCAGCGGUCAAUGGGAACGACACAACGUAAGGCACUGGGCGGCAACGCCUGGGAAGUAGUAGUGGAGGAAGUCGGGAGUGAUCUCGCAAUGCCCAUGAGUCCGAAGACCUGCCAGCAGCGACAACAUCUGU	-76.1	((((..(((((.....)))))..(((((((....)))))))(((((....((((.(((((.......)))))....))))(((((((...(((((.....(((.((.....((.(((((((....)))))))...)).)).)))........(((((....))))).....)))))....))).....)))).....))))).))))....	0.323069	[[][][[][[][]]]]	3	0.233092	0.200864	0.136408	0.323069	0.233092	0.200864	0.136408	0.323069
Cobalamin_BA12.4/1149122-1149327	3	CCUAAAUCCGCUCCAGACGGUCCCUUGCCCGCAACGGCAGGGGCUAAGAGGGAAUGCGGUGCGGGAUUUCGAUCUCAAAUCCGCGGCUGUCCCCGCAACUGUAAGCGAAGAGCCAAGGCCGAAAGCCACUGGGACGUUCCCGGGAAGGCGGCACCCAAGGCGAUGACCCGCGAGCCAGGAGACCUGCCGUCUGCGACAAAAGAAUC	-75.3	...........((((((((((((((.((.(((..((((...((((....((((.(((((...(((((....)))))....)))))....))))(((........)))...))))...))))...(((..((((..((..((.....))..)).)))).)))........))).)).))).))))....))))).))..........	0.375652	[[[][]][]]	3	0.30723	0.245818	0.122993	0.375652	0.30723	0.245818	0.122993	0.375652
Cobalamin_BA12.4/444596-444395	3	UUAGAUCAUGUCAUCUCAGGUGCCGCUUCGUGACGACGGGGCGGAGAAUUGGGAAGCCGGUCAAAGUCCGGCGCUGCCCCCGCAACGGUGGUGGAGUUCAAGUCGCAACGGGAGACCACUGGGCAAAAGCCUGGGAAGGUGUCGCGACCGUCCGCAAGGACACUCCAGAGCCCGGAAACCAGCCCGAGAUUUUUGAACUCGA	-82.9	.............((((((...((((..(((....)))..))))....))))))...((((((((((((((.((((...(((....(((..(((((.....(((((...((....)).((((((....)))))).........))))).((((....)))).)))))..))))))....))))))).))))).)).)).)).	0.208843	[][[[][]][]]	3	0.202943	0.181077	0.137344	0.208843	0.202943	0.181077	0.137344	0.208843
Cobalamin_BA12.4/6749128-6749334	3	CUACGGUGGGUGCGUGAUGGUCCCCGCGCCGAAAGGCAAGGGGUGAAAAGGGAACACGGUGAGACCUCAAAAGGUCGAGACCGUGGCUGCCCCCGCAACUGUAAGCGGAGAGCAAGAUCCGACAUGCCACUGGCCGGCAAGGCUGGGAAGGCAGGAUUGCGCUGAGACCCGCGAGCCAGGAGACCUGCCAUCACUGAGUUGACCGGA	-87.5	...((((.(((..((((((((((((..(((....)))..)))).....(((....(((((..(((((....)))))...)))))((((((..((((........))))..(((..(((((....((((.((((((.....))))))...)))))))))..))).......)).))))......)))))))))))...))).))))..	0.61534	[[][[][[][]]]]	3	0.384386	0.299677	0.13026	0.61534	0.384386	0.299677	0.13026	0.61534
Cobalamin_BA4.2/5279689-5279475	3	CGUAGAUUGAUCGGUGACGGUUCUCCGCACGGAGAUCAAAAGGGAACGUGGUGCGAGAUUGUCCCAAUGCCGGGAUUGUCCCAACGCCACGGCUGCCCCCGCAACUGUAAGCGGUGAAUCUUUCGUCAUAUGCCACUGGGAAUCUCGGUCCUGGGAAGGCGACGUAAGGUAACGACCCGCGAGCCAGGAGACCUGCCGUCAGCCGUGGUCACACG	-77.6	.((.((((...(((((((((((((((..((((((((((...(((..(((((((...(((.(((((......))))).)))....)))))))....)))((((........))))))).)))).))).........((((((.......))))))...(((..(((..(((....))).))).))).)))))...))))))).))).))))))...	0.461012	[[[][]][][]]	3	0.30544	0.249925	0.138894	0.461012	0.30544	0.249925	0.138894	0.461012
Cobalamin_BX569694.1/273573-273792	3	CCCCUAGGGUUUGGGUCUGGUUUCAGCGGGGAUCAGCCGCUGAUGGAAACGGGGAAAGAACGGUGCAAAUCCGUCGCUGUCCCGCAGCUGUAAAGCGUCCGGCCCCGCCGGCGUCAGUCAGAACGCCCGCCAGGAGCACUACCGACGAGGAUCGACUUUGACCAAUCUUCUGGCUUCUCCCCGGCCUCUGCGCCAGGCCGCCGUUGCCGCAUUGGCCUUG	-79.9	.((....))....((((((((.(((((((.......))))))).((...((((((....((((.......)))).((((.....))))......(((.(((((...)))))))).((((((((.((((....)).))........(((((.....))))).......))))))))..)))))).)).....))))))))......(((.....)))....	0.271333	[][[][[][][][[][]]]][]	3	0.206132	0.181392	0.131914	0.271333	0.206132	0.181392	0.131914	0.271333
Cobalamin_BX571869.1/3799-3632	3	UUAAUACCACACCUUAAUGGUGUGGUUGGGAAGGAGGUGAAAGUCCUCCGCAGCCCCCGCUGCUGUGAUGCUGACAACUCCGCUGAUGCCACUGGUCGGAAAGACUGGGAAGGUUGCGGGGAAGGGUGACGCUAAGCCAGAAGACCGACCUGACAGGCACGAGACAUU	-57.8	.....((((((((.....))))))))......(((((.......)))))(((((....))))).(((...(((....((((((....(((.((((((.....))))))...))).))))))..((((....((........))....))))..))).)))........	0.319791	[][][][[][]]	3	0.280759	0.226933	0.119281	0.319791	0.280759	0.226933	0.119281	0.319791
Cobalamin_BX572595.1/86162-8636	3	GCUAGCGUGCCAAGCGAUGGUCCUUCCGUCAGGAAGGUGAAAAGGGAAGCCGGUGGGAGGCGCGGUGCGUCUCGAUCCCGGAGCUGCCCCCGCAACUGUAAGCGACGAGCCAUUGCCGAGGCCACUGGGAAUUCCUGGGAAGGCGGCGAAUGGCGGCGACUCGCGAGCCAGGAGACCUGCCAUCGCGUAUUGUGCUUUG	-80	...((((......((((((((((((((....))))))......(((...((((.(((((((((...)))))))..)))))).....)))......(((...((((((.(((((((((...(((.(((((....)))))...)))))).))))))..))..))))....))).......))))))))......))))...	0.352801	[[][][]]	3	0.328438	0.283845	0.194659	0.352801	0.328438	0.283845	0.194659	0.352801
Cobalamin_BX572596.1/5556-5756	3	UCUGGUUUUGACGUCUUCGGUGCCUCGCGUGCGAGGUGAAACUGGGAAUACGGUGCGGUGUUUUUCACCUAAUCCGUAGCUGCCCCCGCAACUGUAGGCGGAUCUGUCCGGAUCAUGUAGCCACUGACGUCCUCGGCGUCGGGAAGGCGGUCCAGGCGAUAUCCGUGAGCCAGGAGACCGGCCGAAGACGGGAAGCAUCUA	-81	....(((((..((((((((((((((((....))))))....((((...((((((((((.......((.(((.....))).))...))))).))))).((((((.((((.(((((.....(((.(((((((.....)))))))...)))))))).))))..))))))...)))).......)))))))))).))))).....	0.282068	[[][[][]]]	3	0.265191	0.254869	0.234224	0.282068	0.265191	0.254869	0.234224	0.282068
Cobalamin_BX572599.1/256535-256331	3	CAAACAUCGCGCGCCGACGGUGUCCUGUCUUCGGACAGGACGAAGAGGGAAUAUCGGAAGAUCGCUGCCUGCAGCGGUCGCGCCGAAGCUGCCCCCGCAACUGUAAACGGUGAGCCGACGCAAUACGCCACUGGAUCAUAUCCGGGAAGGCCGCGUCGGCGACGACCCGUGAGCCAGGAGACCUGCCGUCGCCUGCUAUGUUGAC	-95.2	..(((((.(((.((.((((((((((((((....)))))))).....(((....((((..((((((((....))))))))...)))).....)))......(((...((((...((((((((.....(((.((((((...))))))...))).))))))))......))))....))).......)))))))).))).)))))...	0.460588	[[][][]]	3	0.345912	0.27113	0.121566	0.460588	0.345912	0.27113	0.121566	0.460588
Cobalamin_BX5726.1/273933-274129	3	CAUAGUGAUCGCCGUCGAGGUUCUUCGGGCACGAUCGUCCCGAAGCUAAGAGGGAAGCCGGUGCAAGGCCGGCGCUGCCCCCGCAACUGUUAGCGGUGAGCCGACGUUCAGCAAAGCCACUGGGAGCGAUCCCGGGAAGGUCGAACAAAGGCGAUGACCCGCGAGCCAGGAGACCUGCCUCGUCGAACGAAACGUCC	-77.4	....((.((((((.....(((((.(((((.((....))))))).(((((.((....((((((.....))))))..(((....))).)).)))))...)))))...((((.((.......((((((....))))))....)).))))...)))))).)).((((((.((((...)))).)))).))............	0.295346	[[[][[][]]][]][]	3	0.225081	0.198555	0.145502	0.295346	0.225081	0.198555	0.145502	0.295346
Cobalamin_BX57268.1/19529-19732	3	ACUUCUAAUGGCGGUGACGGUUCCCGAGAGGGAUGAAAAGGGAAUACGGUGCGGACGCAGACACUUUCGCGUUCUAGGCCGUAGCUGUUCCCGCAACUGUAAGCGGAUCGUCUUUCGUCGGAUGCCACUGGGAACCUCGGUCCUGGGAAGGCGACGGAAGAUCAACCGCGAGCCAGGAGACCUGCCGUCAUUCGUGGUCACACG	-80.8	......(((((((((...(((((((....))))......(((((((((((..((((((.((.....))))))))...)))))....))))))....(((...((((...((((((((((....(((.(((((.((....)))))))...)))))))))))))...))))....)))...))).)))))))))((((....))))	0.567189	[[][][]][]	3	0.361956	0.284431	0.129381	0.567189	0.361956	0.284431	0.129381	0.567189
Cobalamin_CP1111.1/542487-542264	3	AGACUGCGCGCACUUCCAGGUGACCUGCGGCCAUGGCCGGCAGGUUGAAACGGGAAGCCGGUGACGCGUGAUUCCACGCCAUGCCGGCGCUGCCCCCGCAACGGUAAGCACGUCAGUUCCAGGCAACACCGCCACUGUGCCGCAGGCAUGGGAAGGCGCCUGGACGGUGGCCUCGCGCCACCCGGCGGCAAGCCCGGAGACCGGCCCGGAAGCCUCAGGUCGCG	-105.5	......((((.((((..((((((((((((((....)))).))))))....(((...((((((...(((((....)))))....((((.((((((.(((..(((.......)))....(((((((......(((.(((((((...)))))))...)))))))))).((((((.....))))))))).)))).))))))..)))))))))...)))).))))))))	0.35555	[[][[][[][][]]]]	3	0.248795	0.201119	0.105767	0.35555	0.248795	0.201119	0.105767	0.35555
Cobalamin_CP113.1/81727-81515	3	AUCCCCGCUCGCGUCCUCGGUGUCGCCGUGGAGCCACGGUGACUCAAGGGAACCCGGUGUGAAUCCGGGACUGCCCCGCAGCGGUGAGCAGGAACGAACGCCGUCACGUGAAGCACUGGCCCGAAGCGGGCUGGGAAGCGACGGCAAGUAGGUGGGUGCUCCGUGCACCCGCGCCUGCGAGUCCGAAAACCUGCCGAAGACCCGUGCCCUUGG	-99.3	......((.((.(((.((((((((((((((....)))))))))...(((...(((((.......))))).((((...))))(((...(((((.......((((((..((......((((((((...))))))))...))))))))......((((((((.....)))))))).)))))....)))....)))))))).))).)).))......	0.440643	[[][[][][[][]]]]	3	0.316913	0.260356	0.147242	0.440643	0.316913	0.260356	0.147242	0.440643
Cobalamin_CP115.1/2411796-24121	3	CCCAAACAGAUCGGCGACGGUUCUCCCUUGGGAGAUCAAAAGGGAACGUGGUGCGGGAUCAUCCUAACACCGGGAUCAUUCCAACGCCACGGCUGCCCCCGCAACUGUAAGCGGCGAAUCUGCGUCACACGCCACUGGGACAUCUCGGCCCCGGGAAGGCGACGUCAGGUAACGACCCGCGAGCCAGGAGACCUGCCGUCAACCCGUGGUCACAC	-80.92	((((.((((....(((..((.(((((....)))))))....(((..(((((((..(((..(((((......)))))...)))..)))))))....))).)))..))))....((((.............))))..)))).......((((.((((..(((..(((..(((....))).))).)))....(((.....)))..)))).))))....	0.507699	[[[][]][]][[][]]	3	0.35954	0.296131	0.169311	0.507699	0.35954	0.296131	0.169311	0.507699
Cobalamin_CP1175.1/151566-1515417	3	UUAAAUAGGUCUUAUGUUGGUGGAAUGUAUGUGCAUUUCUGAAAGAGGAAUUCGGUGCGAUGCCGAAACUGCCCCCGCAACUGUAAGGUGGACAAGAAUAGAUAUAACCACUGUACGUUUUAAUGUAUGGGAAGGUUCUAUUGUUGGAUGAAGCCAAGUCAGGAUACUCGCCAAAUAAGCCGGAAGCAAC	-49.3	.......((.(((((.(((((((.((((....))))((((((....((..((((((.....)))))).(((((...((....))..))))).(((.((((((....(((.((((((((....))))))))...))))))))).))).......))...))))))...)))))))))))))).........	0.552994	[[][[][][]]]	3	0.345846	0.271347	0.122351	0.552994	0.345846	0.271347	0.122351	0.552994
Cobalamin_CP139.1/3926628-3926422	3	UUAUCUUUGCCCCGAAUUGGUUUCGGAUAGUCUAUCUGCUAUUCGGAUUAAAAGGGAAUCGGGUGCAAAUCCCGGACAGUCCCGCUGCUGUGAAACUCUGCUGGAAUCUUGAAAAAUACCUUUGCCACUGAUGUGACAAUCCUCACAUCGGGAAGGCUUCAAGAUAAGGAGUCAGUCAGAAGACCUGCCAUUCAUUAAAGGCUGUUU	-61.6	.....((((((((((.((...((((((((((......))))))))))....)).....))))).)))))....((((((((.(((....)))....((((((((.((((((((..........(((.(((((((((......)))))))))...)))))))))))......)))).))))...................))))))))	0.317481	[][[][]]	3	0.280687	0.223616	0.109473	0.317481	0.280687	0.223616	0.109473	0.317481
Cobalamin_CP139.1/54129-54332	3	GUAUCUUUGCAGUGCAUCGGUUCAUUUAUCUCCCCUCCGAGGUGAAUGAUUAAAAGGGAAUCAAGGUGAGAAUCCUGAACAGUCCCGCUGCUGUAUGUUUCACUAAACGCAUAAGCAAAAUGCCAAUAACCACUGGGAUAAUUUCCGGGAAGGUGCUUAUAGCGGAAACGAGUCAGAAGACCUGCCUGUGCAUUUAUCAAAUCU	-56	.....((((.(((((((.((((((((((((((......)))))))))))......((((.(((.(((....))).)))....)))).((.(((..((((((......(((((((((............(((.((((((....))))))...))))))))).)))))))))...))).))....))).)))))))...))))...	0.350758	[[][][]]	3	0.291596	0.231407	0.111029	0.350758	0.291596	0.231407	0.111029	0.350758
Cobalamin_CP143.1/2531295-253152	3	ACGGAAGGUGCGGGCGACGGUUCCCGGAGGAAGCUCCGGGCGAAGAGGGAAUGCGGUGCGGGCCUGACAGGCCCCAAGCCGCGACUGCCCCCGCAACUGUAGGCGGCGAGCGCGUCCCAUCAUGCCCACUGGCCCAGGACAGGCCGGGAAGGGCGGGACAAGCCCAGACCCGCGAGUCAGGAGACCUGCCGUCGACGGACCUGUAACA	-100.1	.....((((.((..(((((((.(((((((....)))))))......(((..((((((..(((((.....)))))...))))))...(((((.((....)).)).)))..((..(((((.....((((.((((((.......))))))...)))))))))..)).....)))....(((....)))..))))))).)).))))......	0.552207	[[][[][][]][]]	3	0.341801	0.265803	0.113807	0.552207	0.341801	0.265803	0.113807	0.552207
Cobalamin_CP19.1/13752-13558	3	CAAAAUAAAUCAAAUCACGGUGCCCAUAGGGGCUUGAUAGGGAAGAGGGGUGCAUUUCCAUUUGGAAAGAGUCCCCCGCGGACCCGCCGCUGUAAGCGAGGACAAAGGGCAAUAAUGUCACUGAUCAUUAGAUUGGGAAGACGCCCGGAGGAUGAAUCGCAAGCCAGAAGACCUGCCGAUGAUCUCAACACUCAA	-53.7	.............((((((((((((....)))).....(((.....((((....(((((....)))))....)))).((((..((..(((.....))).)).....((((......(((.((((((....))))))...)))))))..........))))...........))))))).))))............	0.247515	[[][[][[][]]]]	3	0.243969	0.203285	0.121917	0.247515	0.243969	0.203285	0.121917	0.247515
Cobalamin_CP23.1/1519-151675	3	UACCGUAUUUAGCGUUACGGUUCCUUGGGUAUGCAAUAUCUAGGGUGAAGAGGGAAGACGGUGCGCCCUUGAAGGGCAAUGCCGGCGCUGCCCCCGCAACUGUGAGCGGCGAGCCCGCGUCCAAGACUGCCACUGGUGCGCCGGUCCUUCGGAACCGGCCCCGGGAAGGCCGGACGGGGGCUGUGACCCGCAAGCCAGGAGACCUGCCGUAAUGGCCGCAACGUCC	-94.6	.((((((........)))))).((((((((((...))))))))))...........((((.((((((.(((...(((..(((.(((((.(((((((...(((.((.(((((.(((.(((((...))).))....))).))))).))...)))..((((((.......)))))).))))))).))).)).)))....(((...)))))).))).))).))).)))).	0.434971	[][][[[][]][]]	3	0.375022	0.302191	0.15653	0.434971	0.375022	0.302191	0.15653	0.434971
Cobalamin_CP25.1/5294881-529584	3	CUUUUAGUUGUAGGCGACGGUUCCUCUCCGGAGGAUCAAAAGGGAAUGCGGUGCGGGUGCCUUCGGAAACCCAACUCCGCAGCUGUUCCCGCAACUGUAAGCGGUUCGACUUUCGUCGGAAUGCCACUGGGAAACUCGGUCCUGGGAAGGCGACGGAAGGUAACCCCGCGAGCCAGGAGACCUGCCGUCAUCCGUGGUCACACG	-75.4	......((.((.(((.((((..(((..((..((((((.........(((((((((((.((((.((((........)))).))..)).)))))).))))).(((.((((((....)))))).))).............))))))))..))).(((((.((((....((........))..)))).)))))..)))).))))))).	0.464175	[[[][]][]]	3	0.304464	0.247543	0.133703	0.464175	0.304464	0.247543	0.133703	0.464175
Cobalamin_CP25.1/82695-8294	3	CUCCUAUCGAACCGUUCAGGUGUGCCGGGAGUCUCCCGGCACAGGGAAGCCGGUCCGGGCGCCUCAGGCGGUGCCCCAAGCCGGCGCUGCGCCCGCAACUGUAGGCGGCGAGCGAUCCUUCAUCAUGCCACUGCGCCGAUCGGGCGCGGGAAGGCGAGGGAUUGCGACGACCCGCGAGCCAGGAGACCGGCCUGAGCCACGUCAUCUUCC	-105.9	(((((.(((.(((.....)))((((((((.....)))))))).(((..((((((..(((((((......)))))))...))))))....((((.((....)).))))....((((((((((.....(((.(((((((.....)))))))...))))))))))))).....))).)))...)))))...(((....)))............	0.533343	[[][][[][][]]][]	3	0.359237	0.281952	0.127382	0.533343	0.359237	0.281952	0.127382	0.533343
Cobalamin_CP31.1/389742-3897187	3	UGCGAUAGUUAACAUGAUGGUGCCUCAAUCUCGAGUCUGCGUGAGUGGAUGCGAUCUUGAGGAUAAUAGGGAACACGGUGCAAAACCGUGACUGCCCCCGCAACUGUAAGCGGUUAGCCUGUCGUCCGAUACCACUGGGAAUUUCGUUUCCUGGGAAGGUGACGAUAGGUCAGCGAGCCGCGAGCCAGGAAACCUGCCAUCGCACGAUCAAUUUCG	-83.99	.(((((.((........((((.((((((..(((.((((((....)))))).)))..))))))......(((..((((((.....))))))....)))............((((((.((((((((((....(((.(((((((......)))))))...))))))))))))).....))))))..))))........)).))))).(((......)))	0.267583	[[][][]][]	3	0.207052	0.178874	0.12252	0.267583	0.207052	0.178874	0.12252	0.267583
Cobalamin_CP31.1/399916-399716	3	UACAAUAUAUAGUGUUACGGUCUCCACAUGUUACAUCAUGUGGGGCUAAGAGGGAAGCCGGUGUGAAUCCGGAGCUGCCCCCGCAACUGUCAGCGGCGAGCCGCCGUCCAGCGAUAUCACUGAUGCCGCAAGGUGUUGGGAAGAUUGGACGGAAGCUGUGACCCGUGAGCCAGGAGACCUGCCGUAGCAACGUGAAACGUC	-76.82	.......(((..(((((((((..(((((((......)))))))((((....(((..((((.((......(((........))).......)).)))).(((..((((((((.....((.((((((((....))))))))))...))))))))..)))....)))...)))).........)))))))))..))).......	0.43822	[[][[][]]]	3	0.334274	0.26557	0.128161	0.43822	0.334274	0.26557	0.128161	0.43822
Cobalamin_CP319.1/433871-43493	3	ACUAGAUAUGGUGGUCACGGUCUCUCGAGUCGCAAAAUCGAGAGCUAAGAGGGAAGCCGGUGCGCCCGAGUCUUAAUGGCGGGCAAUGCCGGCGCUGCCCCCGCAACUGUAAGCGGCGAGCUGAAGUCCAUUAUUGUGUCACUGGGACCGCAAGGCCCUGGGAAGACCGGACCGACGCCUAGACCCGCAAGCCAGUAGAUCUGCCGCGACAACAAAAACGUCC	-77.2	.((((...((.(((((.(((((((((....((((((((.((.((((....(((..((((((..((((..(((.....)))))))...))))))....)))((((........))))..))))....)).))).))))).....(((.((....))))).)))).)))))))))).)).))))...(((..((.((.....)))).)))...............	0.381783	[[[][]][]][]	3	0.367284	0.282431	0.112725	0.381783	0.367284	0.282431	0.112725	0.381783
Cobalamin_CP34.1/1397689-139799	3	AACCUCCGCGUCGCCUCAGGUGCCCCCUGGCCUUGUGCCAGACGGGUGAAACAGGGAAGCCGGUCCAUUCUCACGAAGAUUCCGGCGCUGCCCCCGCAACGGUAGGCGAGUCGAGAAACCGCAACGGCCACUGUGCAUGACGCAUGGGAAGGCGCGGUUUCGGGAUGCCGCAAGGCAUACGCUCGCAAGCCCGGAGACCGGCCUGUCGCAUUUCACUGACA	-92	.......(((.(((((....(((((.(((((.....)))))..)))))....)))...(((((((..(((....)))...(((((.(((....(((...)))...(((((.((.((((((((....(((.((((((.....))))))...)))))))))))...(((((....))))).))))))).))))))))))))))).)).)))............	0.544087	[[][[][[][[][]]]]]	3	0.349791	0.269947	0.110258	0.544087	0.349791	0.269947	0.110258	0.544087
Cobalamin_CP362.1/371518-371322	3	GAAAAUGCAGGGCACGAUGGUUGUUCCGGUUCAGGCCGGGACAUAAAAGGGAACGCGGUGAAAUGCCGUGGCUGCCCCCGCAACUGUAAGCGAAGAGUGCCUCUGUCGCACGCCACUGACCGAAAGACGGGUUGGGAAGGCAAAAGAGGCGCGCUGACCCGCGAGCCAGGAGACCUGCCAUCACAAACGCAACAUAA	-70.5	......(((((......(((((((((((((....))))))))).....(((..((((((.....))))))....)))............(((.((.((((((((...((...((...((((........)))).))...))...)))))))).))....)))..)))).....)))))...................	0.333754	[[][][]]	3	0.275659	0.219928	0.108465	0.333754	0.275659	0.219928	0.108465	0.333754
Cobalamin_CP377.1/548354-548161	3	UCAAUAUCGUGUUGCUUUGGUUCUUUCGAGGCGACUCGCAAGCGAAGAGGGAAACUGGUGAAAAUCCGGUGCUGCCCCCGCAACUGUAAGCGGCAAGCCCUGCCCGUGCCACUGACGCAUCGCUGCGUUGGGAAGGCGGGAGGGGGCGUUUGAGCCGCGAAGCCAGGAGACCUGCCAGAGCACGACACACGACG	-81	......(((((((((((((((.(((.((((....)))).))).....(((....(((((.......((((((.......))).)))...(((((..(((((.(((((....((((((((....))))))))....)))))..)))))......)))))...)))))....))))))))))))....))))))..	0.445555	[[][[][]]]	3	0.420684	0.326827	0.139114	0.445555	0.420684	0.326827	0.139114	0.445555
Cobalamin_CP382.1/1272358-1272535	3	AAAUUAAAUAAGUCAUUAGGUGCUCUAUUAUAAGAGGUAAAAGGGAAAGUGGUUAAAAUCCACUGCAGCCCCCGCUACUGUAAAUGAGGAUGAAAUCUAAAUUGCCAUCCAUAAGGAGAAGGUUAGAAAGUAAUAUGAUCCAUAAGCCAGGAAACCUGCCUAAUGUACGAUUAUUUAA	-39.93	...(((((((.((((((((((.((((.((((.((.(((....(((..(((((.......)))))....)))..))).))))))....(((((.(((....)))..)))))....)))).(((((..............(((........)))))))))))))))).))...)))))))	0.399585	[[[][]][]]	3	0.299191	0.256014	0.169661	0.399585	0.299191	0.256014	0.169661	0.399585
Cobalamin_CP382.1/2263667-2263491	3	AAAUUGUAUAUUAGCUUAGGUGUCUGAUUAAUUUCAGGUGAAAAGGGAAUACGGUGAAAAUCCGUAACAGCCCCCGCUACUGUAAUGUGGACAAAUCUAAAACCACUGGUUUAUAACCGGGAAGGAAGAGGAGGAUGAAACUAAGUCAGGAGACCUGCCUAAGCUUUGGAUAAAGAC	-43.5	...((((.....(((((((((.(((((((..(((((........(((..(((((.......)))))....)))((.((((......))))............((.(((((.....)))))...))....))....)))))...)))))))......)))))))))....))))....	0.3946	[[][[][]]]	3	0.333788	0.285739	0.189642	0.3946	0.333788	0.285739	0.189642	0.3946
Cobalamin_CP463.1/3487953-3488157	3	ACUAAAUGUUGCUGUCACGGUCUCUCGAAUCGCUUGAUCGAGAGCUAAGAGGGAAUCCGGUGUGGCGAAAGCCGAAGCCGGAGCUGCCCCCGCAACUGUAAGCGGCGAGCCGACGUCACCGAGUGCCACUGGGAGCAAUCCCGGGAAGGCCGACGAAGGCAUUGACCCGCGAGCCAGGAGACCUGCCGCGACAACGACUACGUCC	-83.8	.......((((.((((.((((((((((.(((....)))))))))......(((..((((((.((((....))))..))))))....)))......(((...((((((((((..((((.......(((.((((((....))))))...))).))))..))).)))..))))....))).......)))).)))).)))).......	0.406655	[[][][]]	3	0.280116	0.225071	0.114982	0.406655	0.280116	0.225071	0.114982	0.406655
Cobalamin_CP482.1/13492-1333	3	AGUUGAAUACCGGAUCAAGGCGCCCGAGAGGGCUUGAUAGGGAAGAGGGGUGAGCUCCGAAGAGCGAUUCCCCCGCGGACCCGCCGCUGUAAGCGAUGACAAAGGGCAACAGCCACUGGUUUUUUGACUGGGAAGGCGCCCGGAGGAUGACUCGCAAGCCAGAAGACCUGCCUGAUCUCUGCACUCAAUA	-65	.(((((.....(((((.((((((((....)))).((...(((....((((.((((((....))))...)))))).....)))..(((.....)))....))...(((....)))...(((((((((.(((((......))).(((.....)))...)).))))))))).)))))))))......))))).	0.225364	[[][[][]][][[][]]]	3	0.220171	0.197754	0.152921	0.225364	0.220171	0.197754	0.152921	0.225364
Cobalamin_CP482.1/135128-135188	3	AGCAUCAUAUCGGAUCACGGUGCCCGCAAGGGCUUGAUAGGGAAGAGGGGUGCAACUCUUAUACGAGCCAUUCCCCCGCGGACCCGCCGCUGUAAGCGAUGACGAAGGGCAGUAUGCCACUGGUGAACAACCGGGAAGGCGCCCGGAGGAUGACUCGCAAGCCAGAAGACCUGCCUGAUCUUUACCACUGACU	-61.8	...........((((((.(((((((....)))).....(((.(((((........)))))...((((.((.(((.(((.((.......(((((...((....))....)))))..(((.(((((.....)))))...))).))))).))))).))))............))))))))))))............	0.336808	[[][[][[][]]]]	3	0.258297	0.223426	0.153682	0.336808	0.258297	0.223426	0.153682	0.336808
Cobalamin_CP489.1/1319736-1319936	3	AUUUUACCGUCAGAUCAAGGUGCCGGGGAAAUCUCCGGGUAAAAGGGAAUUCGGUGAGGCUGUCGCCAAAUCCGAAGCUGCCCCCGCAACUGUAGGCGGAGAGCCUGUCCGACAUGCCACUGGCGCGGAUUUCGCGCCGGGAAAGCUGGACCAGGUAAAGAUCCGCAAGUCAGGAAACCUGCCUGGAUCAAUCACCUGUUC	-75.5	............((((.((((.((((((....))))))......(((..(((((...(((....)))....)))))....)))......(((...(((((..(((((((((....((..((((((((.....))))))))....))))))).)))).....)))))....))).......)))).))))............	0.288093	[[][][]]	3	0.265823	0.218007	0.122374	0.288093	0.265823	0.218007	0.122374	0.288093
Cobalamin_CP489.1/13284-132824	3	CGCUAUGGCGGAGUUGUCGGUUUCCGCAAGGAAUUGAAAGGGAAUCCGCCGGGGCAUCAGCCCCGAACCGGAACUGCCCCCGCAACUGUAGGCGGCGAGCAGGGUGCGAAACAGCCACUGUGGCCCAUGCCAUGGGAAGGCCGCAUCCCUGCCGUGACCCGUCAGUCAGGAGACCUGCCGACGCGAUGACCAACCCG	-86.2	(((..((((((.(((.((((.((((....))))))))..(((..((((.((((((....))))))...))))....)))((...((((..((..(((.((((((((((.....(((.(((((((....)))))))...))))))).)))))))))..))...))))..)).)))))))))..)))............	0.290978	[[][][]]	3	0.281575	0.264486	0.230307	0.290978	0.281575	0.264486	0.230307	0.290978
Cobalamin_CP489.1/1337566-1337356	3	CCAUGAGGGCCGAGCUACGGUUCCGGCGGCGUGCCUCCGGAUUAAAAGGGAAUCCCGGUGCGCCUGACCUGUUCAGGCAAUGCCGGAGCUGCCCCCGCAACUGUAUGCGGUGAGUGACGGUCGAUCAUGCCACUGGCGCGAAUGCGCCGGGAAGGCCGGCCCGAACGAUGACCCGCAAGCCAGGAGACCUGCCGCAGCAAUCACCCAUUUC	-84.4	......(((..((..(((((((.(((.((((.((.(((((.......(((...))).....((((((.....))))))....))))))))))).))).)))))))((((((..((...(((((.....(((.(((((((....)))))))...))))))))...........((........))..))..))))))....)).))).....	0.218277	[[[][]][[][]]]	3	0.20579	0.181605	0.133236	0.218277	0.20579	0.181605	0.133236	0.218277
Cobalamin_CP49.1/155234-155429	3	CUACCAAGUCGCUGCAUCGGUUUCCGCAAGGAAUGAAAAGGGAAUCCAGCGCGCCCGAUGGGCGCGAAACGGAACUGCCCCCGCAACUGUAGGCGGCGAGCGCGAUCUGGCAGGCCACUGGGCACGAUGUCCGGGAAGGCAGGAUCCGCGCAACGACCCGCCAGUCAGGAGACCUGCCGGCGCGAAUUCACCAGAC	-81.3	........(((((((..((((((((....))).......(((..(((..(((((((...)))))))....)))....)))....)))))...))))))).((((..((((((((((.((((((.....))))))...(((.((.((........)))).))).....))...))))))))))))............	0.488658	[[][]][[][]]	3	0.340256	0.267895	0.123174	0.488658	0.340256	0.267895	0.123174	0.488658
Cobalamin_CP49.1/1574718-1574933	3	GCAAUGCGGGGCCGCUACGGUUCCGGCGCGAUCUGCCGGAUGAAAAGGGAACACCGGCGCGCCCAUCGCCGCGAUGCGGACGGGCAAGGCCGGGGCUGCCCCCGCAACUGUAGGCGGUGAGCGAAGGCCGAAGGCGCCACUGGGAAGAUCCCCGGGAAGGCCGGCCCGAGCGAUGAUCCGCCAGCCAGGAGACCUGCCGCAGCGAUCACCCAUUUC	-96.4	..((((.((((.((((.(((....((((.((((.(((((.((.........))))))).(((.((((((((((.(((((..((((..(((....))))))))))))..))).))))))).)))..(((((.....(((.(((((......)))))...))))))))........))))))))...((((...))))))).)))).)).))))))..	0.305295	[[[][][]][]]	3	0.235952	0.193738	0.10931	0.305295	0.235952	0.193738	0.10931	0.305295
Cobalamin_CP49.1/16355-163337	3	CCUAUAUGUAGGCAUCACGGUUCUUUCGGGUCGAUCCGACCCGAAAGCGAAGAGGGAAGCCGGUGCGCCUUUCGGGGCAAGGCCGGCGCUGCCCCCGCAACUGUAAGCAGCGAGCCUGCGCCGGAUCACGCCACUGGUGCCGCACGGCAUUGGGAAGGCCGGCAAGGGCAGCGACCUGCGAGCCAGGAGACCUGCCGUGAUGAUGACGAUGAAC	-97.5	......(((...(((((((((.(((((((((((...))))))))))).....(((...(((((((((...(((((.((.((((...((((((....((....))..)))))).)))))).)))))...)))..((((((((....))))))))....))))))...(((.((.....))..)))......))))))))))))...)))......	0.433824	[[][[[][]][]]]	3	0.31708	0.268772	0.172158	0.433824	0.31708	0.268772	0.172158	0.433824
Cobalamin_CP491.1/325972-326168	3	ACUACACGGUCGGGUGACGGUUUCCGAUUUCGGAAUGAAAAGGGAACGCAGUGCGGACCAGCCGGUCCCAUGCUGCGGCUGCCCCCGCAACUGUAGGCGGAUAGCCUUUGCCAACGGCCACUGGGUGCGACCCCGGGAAGGCGGCGACAGGCGACGACCCGCGAGCCAGGAGACCUGCCGUCAGCCGUUGUCACGCG	-81.1	.....((((.(((.((((((((((((....))))).....(((....(((((..(((((....)))))...)))))((((((..((((........))))...(((((((((....(((.(((((......)))))...)))))))).))))........)).))))......)))))))))).)))))))......	0.345639	[[][[][[][]]]]	3	0.254946	0.206071	0.108321	0.345639	0.254946	0.206071	0.108321	0.345639
Cobalamin_CP494.1/329341-329534	3	CGUAUCUAACAGGAUGACGGUUCUCCGAAAGGAGAGAUUUAGGGAACACGGUGCGGGUUCUGAACCCAAGGCCGUGGCUGCCCCCGCAACUGUAAUCGGCGAGUGUGAGGCCAAGACACCACUGGGAAACCGGGAAGGUGGUUUCACGCAGCGACCCGAGAGCCAGGAGACCUGCCGUCGACAUUGCUGUUGGC	-77.4	.....(((((((..((.(((((((((....)))))).....(((..((((((..((((.....))))...))))))....))))))))..(((...((((..((((((((((.....(((.((((....))))...)))))))))))))......((........))......))))...)))...))))))).	0.282038	[[[][]][[][]]]	3	0.231018	0.193191	0.117536	0.282038	0.231018	0.193191	0.117536	0.282038
Cobalamin_CP494.1/635642-635856	3	ACCUACUGUGAUGGUGACGGUGCCCCCUGACCGGGGCUCAAAAGGGAAUGCGGUGCCGGACGUCCUUAACGGAUCGUUCGAAGGCCGCAGCUGCCCCCGCAACUGUAAGCGGCGAAUCUCACGUCAGAUGCCACUGGGAAUUCUCGGUCCUGGGAAGGCGGCGUUGAGGUGACGACCCGCGAGCCAGGAGACCUGCCGUCAGCCGUGGUCACACG	-86.4	......((((((((((((((((((((......)))))......(((..((((((..(((((((((.....))).))))))...))))))....)))......(((...((.(((..((((((.(((.(((((.(((((....))))).(((....))).)))))))).)))).))..)))..))))).......))))))).))...))))))..	0.239317	[[][][[][]]]	3	0.214077	0.17958	0.110585	0.239317	0.214077	0.17958	0.110585	0.239317
Cobalamin_CP557.1/178922-17891	3	UGGCGGUAAGACAAACAAGGUGCCUAGCCCGCUUAGGGCUUGGGUGAAAAGGGAAGCUCGGUGAAAAUCCGGCACGGUGCCCGCCACUGUGAUGGGGAGCUUUGCGGCAACAAGUCACUGAAGGAUGCUUCGGGAAGACGCCGCCAAGCGAUGAUCCUAAGUCAGGAGACCUGCCUUGUUUGGAUCGGACGGA	-73.2	...((((....(((((((((((((((((((.....))))).))))....(((....(((..(((...((((.(((((((.....))))))).))))..((((.(((((.....(((.((((((....))))))...)))))))).))))............))).))).))))))))))))).))))......	0.412877	[[][[][]]]	3	0.375238	0.28901	0.116553	0.412877	0.375238	0.28901	0.116553	0.412877
Cobalamin_CP557.1/2323587-2323388	3	UUCAUAGACUCGCAGCAAGGUGCCGCGAAGGCUUAAUAGGGAAUCCGGUGGGAAUCCGGAACUGUCCCCGCAACUGUCAAUGCGGACGAAAUGAAAUUGCCACUGUGCGGCUGGAUGGCUUGCGCCGUCUCCCGCAUGGGAAGGCUUCAGAGUAGGAUGAAGCAUGAGUCAGUAGACCUGCCUUGCUUGCGCAAAAGUUU	-73.72	.....((((((((((((((((.(((((..(((......((((.(((((.......)))))....)))).......)))..)))))...........((((..((((((((..(((((((....))))))).))))))))....((((((........))))))........))))....)))))))).)))....)))))	0.398184	[[][[][]]]	3	0.274791	0.23225	0.147166	0.398184	0.274791	0.23225	0.147166	0.398184
Cobalamin_CP578.1/656987-65678	3	GUCACCUCAUGGCACGACGGUUCCCGAAGGUCGCAAGGCCCGAGGGAUGAAAAGGGAACGCGGUGAGGGGAAACCCGAGGCCGCGACUGCCCCCGCAACUGUGAGCGGCAAGCCGCCCCGACGGACACCACUGGCCGAUGGCUGGGAAGGUUCGGGGAUCGGCCACGACCCGCGAGUCAGGAGACCUGCCGUCGGGCGCAUCCGCGCC	-94.4	((((.....)))).(((((((((((...((((....))))...))))(((...(((..((((((..(((....)))...))))))..((((..(((....)))...)))).((((((((((.....(((.((((((...))))))...)))))))))..)))).....))).....)))........)))))))(((((....)))))	0.233749	[][[][[][][]]][]	3	0.230793	0.198578	0.134149	0.233749	0.230793	0.198578	0.134149	0.233749
Cobalamin_CP661.1/387171-386964	3	GCCGAUGGUGCGCGGGACGGUUCCCGGGGGCAGCCCCGGGCGAAGAGGGAAUGCGGUGCGGGCCUGUUCGGCCCCAAGCCGCGACUGCCCCCGCAACUGUAGGCGGCGAGCGCGUCCCAUCAUGCCCACUGGCCCCGGACAGGCCGGGAAGGGCGGGACAAGCCGAGACCCGCGAGUCAGGAGACCUGCCGUCAUCGGACCUGUAACA	-104.7	.(((((((..((((((((((((..(((((((((.(((.........)))...(((((..(((((.....)))))...)))))..))))))))).))))))...((((......(((((.....((((.((((((.......))))))...)))))))))..))))...))))))...((((...))))...)))))))..........	0.462841	[[[[][]][]][]]	3	0.381983	0.322911	0.204768	0.462841	0.381983	0.322911	0.204768	0.462841
Cobalamin_CP662.1/314827-314627	3	UUCAACGGCAGCGUCAUCGGUUCUUCCGGCAACGGAAGAGGAAAGAGGGAAUGCGGUGAGGCCGGAUGGCCGACUCCGCGGCUGCCCCCGCAACUGUGAGCGGUGAGCGAGGCCGACAUGCCACUGGGCGCCCUGCCCGGGAAGGCCGGCCGAAGCUGUGAUCCGCGAGCCAGGAGACCUGCCGCUGGCGCGCGGGGAGCG	-98.9	......((((((.((.((..((((((((....))))))))....))..))..((((...((((....))))....)))).)))))).((((........))))..(((..(((((....(((.((((((.....))))))...))))))))...)))((..((((((.(((((...........))))).))))))..)).	0.670381	[[][]][][][]	3	0.390951	0.294881	0.102739	0.670381	0.390951	0.294881	0.102739	0.670381
Cobalamin_CP662.1/49164-491462	3	GUCUCAGCUACUGCGUCAGGUGCCGCCCGCGGGCGGAGAAUCGGGAAGCCGGUGCGACUCCGGCGCGGGCCCGCCGCUGUGACGGGGAUGCUUCGGGCAGGAUGCCACCGGUUCGCCGGGAAGGCGCCCGGGGCAGGUGAACCGGAGCCAGAAGACCGGCCUGACAAAGAGGUUCCUGC	-84.5	.((((.((..((.(((((((((..(((((((..(((((.(((((....)))))....))))).))))))).))))....))))).))..)).((((((.((..(((.((((..((((.....)))).))))))).((....))............)).))))))....)))).......	0.257673	[[][[][]]]	3	0.206385	0.187713	0.150368	0.257673	0.206385	0.187713	0.150368	0.257673
Cobalamin_CP698.1/485452-485264	3	UAAAUAGUUAUUCGAUCUGGUGCGCUCACUAACAAGAGCGUUAAAAGGGAAGGAGGUGUAAUUCCUCCACUGUCCCGCAACUGUGAACGGUGAUGAAAGCCGCUGAUGUGCCACUGAAUAUAAUCGGGAAGGCGCGGCAAGUAAAGUGACCCGUAAGUCAGGAAACCUGCCAGGCUGAUUGCUCAAUGG	-57.1	...((((((............((((((........)))))).....((((.(((((.......)))))....))))..))))))....((..((...((((......(((((.((((......))))...)))))((((.((....((((......))))....)).)))).)))).))..))......	0.169708	[[][]][[][]]	3	0.157855	0.148842	0.130816	0.169708	0.157855	0.148842	0.130816	0.169708
Cobalamin_CP72.1/85884-85924	3	AAGCCUCCCUCACCGUGCGGUACCCUUCGGGGUUCAAAGGGGAAGCCGGUGGAAAUCCGGCGCGGGGCCGCCACCGUGACCGGGGACGAAACCCGCAGAACGCCACUGGGGCGAUCACCCUGGGAAGGUGCGGGGAGUAGGAUGAUCCGGAAGCCGGGAAACCCGCCCGCGGUGAAGGGAAACCA	-85.5	.....((((((((((((.((.((((....)))).....(((....((((((((..((((((((((((...)).))))).))))).......(((((.((.((((.....)))).))..(((....))).)))))...........)))....)))))....))).)))))))))).)))).....	0.331563	[[][[][[][]]]]	3	0.30996	0.265654	0.177043	0.331563	0.30996	0.265654	0.177043	0.331563
Cobalamin_CP724.1/3721369-3721186	3	GAUGAAUUAAAUCGAAUUGGUGCUUUAUCAAAGCUUAAUAGGGAAAGUGGUUGAAAUCCACUACAGCCCCCGCUACUGUAAGUGAGGAUGAGUCCAGCAAAACCACUGAUUGUGUCAAUUGGGAAGGUGCUGGGUGUCAGAAGAAUCACAAGUCAGGAGACCUGCCAACCCUAAUUCCAAACAA	-44.1	(((.......)))...((((.((((.....))))....(((((...((((((......((((((((.........))))).)))..(((...(((((((......(((((((...))))))).....))))))).))).....))))))....((((...))))....)))))...))))....	0.420481	[][[][[[][]][]]]	3	0.348794	0.273599	0.123208	0.420481	0.348794	0.273599	0.123208	0.420481
Cobalamin_CP781.1/3651336-3651132	3	UUUAGUGCCCCUGUCGAAGGUCCCGUGGUCCCACACGGGCGCAAAAGGGAAUGCGGUGCGGGAGGUCUCUCCCAAUGCCGCGGCUGCCCCCGCAACUGUAAGCGGUGAGCCCCUGCCACAUGCCACUGUCGCCGCAAGGCGCCGGGAAGGCGGUGGGGGCGCUGAUCCGCGAGCCAGGAGACCUGCCUUCGACAAGGUCCGCGCC	-103.2	....(((..((((((((((((.....((((((..((((..((....(((..((((((..(((((....)))))...))))))....)))..))..))))..((((...(((((..((....(((.(((.((((....)))).)))...)))))..)))))......))))......)).)))).)))))))))).))..)))...	0.460657	[[][]]	3	0.354824	0.282186	0.136909	0.460657	0.354824	0.282186	0.136909	0.460657
Cobalamin_CP83.1/546421-546638	3	AGCGAUGCUCUGAUCGAUGGUUCCCGAAACCCGCGAGGGUGAAGGGAUGAAAAGGGAACACGGUGAGGCGUAGCCAUCAGGCACCAAACCCGUGACUGCCCCCGCAACUGUGAGCGGUGAGCGACCCCGUGGACACCACUGGACCGAUGCGGUCCGGGAAGGUUCGGGGAAGCCGUGACCCGCGAGUCAGGAGACCUGCCAUCGAUGGUGCGCUUUCG	-90.7	((((.((((...(((((((((((((...((((....))))...))))......(((..((((((..((.((((.(((..((.......)).))).)))))).(((.((((....))))..))).(((((..(((....((((((((...))))))))....))))))))..)))))).)))....(((....)))..)))))))))))))))))....	0.244481	[[][[][][]][]]	3	0.204616	0.170143	0.101196	0.244481	0.204616	0.170143	0.101196	0.244481
Cobalamin_CP853.1/1112785-1112962	3	AGUAAAUAAGAAGCAUUAGGUUCUAAAAGAUUAAUAGGGAAAUCGGUUAAAUUCCGAUACAGCCCCCGCUACUGUAAGUGUGUACGAAACCAACGGGUCCACUGGAUAAUAUCUGGGAAGGUGUUGGGAGUAGGUUGAUCCACGAGUCAGGAGACCUGCCUAAUUGCUUGUAUGAAGU	-43.8	.....(((..((((((((((((((....((((.....(((.(((((.......))))).(((((..((((......))))..(((....((((((..(((...((((...)))).)))...))))))..)))))))).)))...))))...)))...))))))).)))).))).....	0.613654	[[][[][]]]	3	0.362721	0.278713	0.110697	0.613654	0.362721	0.278713	0.110697	0.613654
Cobalamin_CP853.1/13745-137222	3	UGAAUAUCAAAGUAUUAGGGUUCUCUACUUAGAGAUAUUAGGGAAAUUGGUGCAAAGCCAAUACAGCCCCCGCUACUGUAAACAUGGACGAGUUCUAAAAGCCACUGGAUUUAAUCUGGGAAGGCAGAAGGAGGAAGAAGUGUGAGUCAGGAUACCUAACUAAUACUUGGCAUGGUUU	-40	.((((....(((((((((..((((((..((((((......(((..((((((.....))))))....))).(((((.((....))))).))..))))))..(((.((((((...))))))...)))....))))))....((((........))))....)))))))))......))))	0.220179	[[[[][]][]][]]	3	0.199581	0.181845	0.146373	0.220179	0.199581	0.181845	0.146373	0.220179
Cobalamin_CP89.1/155783-155587	3	CCGGCCUUUAUGUCUCUCGGUGCCCGGCCGAUUUAUCGGCGGGAGAAUCGGGAAGGCGGUGCAAAUCCGCCGCGUGCCCAACGCUGUAAGGAGGACGGGCGAUGCGAAAAGCCACUGGUCAGGGAAAACCCGGCCGGGAAGGCGCAUCGGCCGGGUGAAUCCGAGUCAGAAGACCGGCCGGGAGACGAAACCGGGCU	-91.6	((((..(((.((((((((((.(((((((((((...(((...........(((...((((((......))))))...)))..((((((.......)))).))...)))...(((.((((((.(((....)))))))))...)))..)))))))))))....(((.(((....)))))))))))))))))))))))...	0.403952	[[[[][]][]][]]	3	0.306675	0.260753	0.168911	0.403952	0.306675	0.260753	0.168911	0.403952
Cobalamin_CP949.1/2158518-215832	3	UCUACCAUGCGGGCCGCCGGUUUCCACCACGGAAAUAAUAGGGAAUCCCAGGCCGCCCAGGCGCGCCAAACGGAACUGCCCCCGCAACUGUAAGUGCCGAGCCCGCUCCAUCGAUGCCACUGGAUCAGCCGAUCCGGGAAGGCUGGAGCCGGGUGAUGACGCACCAGUCAGGAGACCUGCCGGCUUACAUUCACCAACC	-80.2	......(((..((((((.(((((((....(((........(((..(((..((((((....))).)))....)))....))))))..((((...((((...((((((((((.....(((.(((((((....)))))))...))))))))).))))......))))))))..))))))).)).))))..))).........	0.397388	[[][]]	3	0.299619	0.266024	0.198834	0.397388	0.299619	0.266024	0.198834	0.397388
Cobalamin_CP958.1/184255-18464	3	UACGGCCGUUCGUUCGCCGGUGCCCUUCGGGGCCGAAGAGGGAACACAGGGCGCCCCCCGCGCCGCUGUGGCUGCCCCCGCAACUGUAGACAGCGAGCCGAGCUCCCCCUCAUGCCACUGGUUUCACCGGGAAGGCCGGGAGCCGGCGCCGACCUGUCAGCCAGGAGACCUGCCGGCCAGAAAGUGCGUGCG	-88.7	....(((((...(((((((((((((....))))......(((..((((((((((.....))))).)))))....)))......(((..(((((((.((((.((((((......(((.((((.....))))...))).))))))))))..))..)))))...))).......))))))..)))...))).)).	0.645568	[[][][]]	3	0.374777	0.284368	0.10355	0.645568	0.374777	0.284368	0.10355	0.645568
Cobalamin_CR55536.1/2373817-23742	3	AGUAUUUAACCGUAUCGAGGUGCCCGCGCUCGCGCGGGAGAAUCGGGAAGGCGGUGCGAUUCCGCCACGUGCCCAGCGCCGUGAUGAGGAUCGUCCGGGCAGGCGUCAGCCACUGGCGAAAGCCGGGAAGGCGCCCGGACGAGUCGAGCCUCAGUCGGAAGACCGGCCUCGAGACAUAUUGGCAGC	-91.1	.((......((.(((((.((((((((((....))))).......(((..(((((.......))))).....))).))))).))))).)).((((((((((.(((....))).(((((....)))))......)))))))))).(((((((...(((....))).))).)))).........))...	0.436119	[[[][]][[][]][]]	3	0.307061	0.252673	0.143897	0.436119	0.307061	0.252673	0.143897	0.436119
Cobalamin_CR626927.1/1843997-1843789	3	UUAUCUUUGCAGUGCAUUGGUUUGUAUUCUCCGUGUUCCGGGGAUGCAAUUAAAAGGGAAUCAGGUGCAAAUCCUGAACAGUCCCGCUGCUGUAAGUUUCACAUCAGAUUGUUGUAAGCAACCACCACUUGCCACUGGGAAACGUUUCCUGGGAAGGCGCUUAUCAACAGAAACGAGUCAGAAGACCUGCCUGUGCAUCUUUUUCAUUG	-57.4	.....((((((((((.((((.((((((((.(((.....)))))))))))))))..((((.(((((.......)))))....)))))).))))))))............(((((((((((...........(((.(((((((....)))))))...)))))))).))))))...(((...((((((..(((....)))))))))...)))	0.415679	[[][]][][]	3	0.322716	0.280245	0.195302	0.415679	0.322716	0.280245	0.195302	0.415679
Cobalamin_CT573326.1/2524145-2524344	3	GUAGCCUUGCCGCUUCGAGGUUCUCCGGCGUUGGCCGGAGCUAAGACGGGAACGCGGUCGAUGCCGCGGCUGCCCCCGCAACUGUAGGCACUGGAACGGAUCGGCACAGCCACUGCGCACGCGCGGGAAGGCGCCAUCCCGCUGGCAAUGCUGCCGGCACAGUGCGAGCCAGGAGACCUGCCUCGUGACGUUUUCGACUU	-86.3	..(((((((......)))))))(((((((....)))))))..(((.((..((((...(((.((((((((.(((....))).)))).)))).)))...((((.(((...(((.(((((....)))))...)))))))))).(((((((....))))))).....(((((.((((...)))).)))))..))))..)).)))	0.237441	[][][[][][][]]	3	0.231577	0.189927	0.106626	0.237441	0.231577	0.189927	0.106626	0.237441
Cobalamin_M34485.1/36-15	3	UUUACACAAUUCGUAACAAGUUAAAAGCAUUCGCUUUAGGGAAACUGGUGCAAAUCCAGUGCUGCCCCCGCAACGGUAAAAAUGUAAACCAUAUUAAAAAAGUCAUUUAGACUUACGCCACUGCAUGCAUAGAUGUGGGAAGGUGAAUAUGCUUGUCUCUUUUUGAGAUGCCAUUUGAGUCCGGAGACCUGCUUGUUACAUCUAUCCACUC	-53.3	............(((((((((...(((((((((((((.(((..(((((.......)))))....))).....................(((((((....(((((.....)))))..((....)).......))))))).)))))))..))))))((((((.((..((......))..))...))))))..)))))))))............	0.261698	[[[][[][]]][]]	3	0.250001	0.225979	0.177935	0.261698	0.250001	0.225979	0.177935	0.261698
Cobalamin_U45329.1/48-194	3	CUAAAGUGGCAGCGUAUCGGUUCUGCAAGUGUCAAAACGCNCGCGGAUGAAAAGGGAAUACGGUGAGGACGACCCAAGUAAGGGCCGAAACCGUGGCUGCCCCCGCAACUGUGAACGGCGAGCGAUGUCCAUCAUGCCAUUGGCCCCACGGCCGAUAAGGCGGACAAAGCCCAGACCCGUGAGCCAGGAGACCUGCCGAUAAGCAUGCGCGAAAG	-71.7	.....((.(((((.(((((((......((.(((.....((.(((((.......(((..((((((..((....(((......)))))...))))))((((((..(((....)))...))).)))..(((((.....((((((((((....)))))))..))))))))...)))....))))).)).....)))))))))))).)).))))).....	0.273231	[[][][]]	3	0.244061	0.206118	0.130231	0.273231	0.244061	0.206118	0.130231	0.273231
Cobalamin_Z94723.1/2334-23246	3	CACACGGCGCCAGUAUCGAGUGAUGCUAGCUCAGCAUCGCGAGAGGGAACCCGGUGAGAAUCCGGGACUGUCCCGCAGCGGUAUGCAGGAACGACCGCCGUCUGGAAGCACUGGUCUUAGAAAAAUCCGAGACUGGGAAGCGAUGGCCAUUAGAAGCACCUAUCCAGUGCGCGCCUGCGAGUCCGAAGACCUGCCGGCUGUGUCGGGCGCGCC	-83.1	......(((((....((..((((((((.....))))))))..))((((.(((((.......)))))....))))(((((((((.(((((.......((((((.....((.(((((((..((....))..)))))))...))))))))........((((.......))))...)))))..(((....))).))))).))))....)))))...	0.337081	[[][][[[][]][]]]	3	0.319247	0.275874	0.189126	0.337081	0.319247	0.275874	0.189126	0.337081
Cobalamin_AANB11.1/641586-641368	4	GAGCAGUGACCUAUCGAUGGUUCCACUGAAGCCCAAGGCUUUUGGAUGAAAAGGGAAUCCGGUGAGGUGUAGCCAAAAGGCGCCAAACCCGGAACUGCCCCCGCAACUGUGAGCGGCGAGCCACUGGGAUAAGCCACUGAUCUGCACAGCAGGUCGGGAAGGCCCCAGACCGGCCCAGACCCGCAAGUCAGGAGACCUGCCCUCGUGAGUUGACCAUAG	-77	...((((((((.......)))..))))).((((...))))..(((.......(((..((((((..(((...(((....))))))..))).))).(((...((((........))))...(((.(((((....(((.(((((((((...)))))))))...))))))))...))).))).))).(((.(((.(((.......))).))).))).)))...	0.230426	[][][[[][[][]]][]]	4	0.192802	0.167322	0.131218	0.230426	0.192802	0.167322	0.131218	0.230426
Cobalamin_AAUW13.1/68358-68148	4	AAACCUAGAUCGUGUGAUGGUUUCGCCCGAACAAGCGUAACGGCGGAUGAAAUGGGAACACGGUGAGGCGUACCCAACAGGGACCAAGACCGUGGCUGCCCCCGCAACUGUAAGCGAAGAGCAAAGCCCUUGAGCCACUGGAGCGAUCCGGGAAGGCGGGCUGCGCGGAGACUCGCGAGCCAGGAAACCUGCCAUCCAGCGGUCCCAUUGG	-72.8	...(((..(((((((....((((((.(((.((....)).....))).))))))....))))))).))).....((((..((((((......((((((.....(((........)))(((.((...)).))).)))))).(((....))).(((.(((.((((.(((((....))))))))).((...)).))).)))...)))))).))))	0.225378	[][[[][]][][[][]]]	4	0.219853	0.174606	0.110224	0.225378	0.219853	0.174606	0.110224	0.225378
Cobalamin_AAVM211.1/57485-5769	4	UAUCUUUGCCGCCGAAAUGGUUCGGAAUCCGUAGCCAACGGACGACGAUUAAUAGGGAAUCGGGUGCAAAUCCCGAACAGUCCCGCUGCUGUGAAGCUCAGUUCAAUGUCUUAUAAAUGAACUAAUUUGACGCCACUGAUGUUCUAUCGGGAAGGCAAAUAAGACAAGAGUCAGUCAGAAGACCUGCCACUUCACGUAAAACGUUC	-55.6	.....(((.(((((...((((((((...))).))))).))).)).)))......((((.(((((.......)))))....))))..(((.((((((..(((.((..((((((((((((......)))))..(((.((((((...))))))...)))...))))))).((.....))....)).)))...)))))))))........	0.315176	[][][[[][]][]]	4	0.25926	0.196811	0.111749	0.315176	0.25926	0.196811	0.111749	0.315176
Cobalamin_AAYC12.1/2483-247819	4	UGAGCGGAAUCAGUUUCAGGUGCCCUGCUCUUGUAGGGAGAAUCGGGAAGGCGGUGCAAAUCCGCUGCGUGCCCAACGCUGUAACGGGGACUGGUCGACGAAUAUGCCACUGAAGUCACUUUCGGGAAGGGCGUCGACUGGGGUGAUCCGAAGCCAGAAGACCGGCCUGGAACCCAUAUUGCCGC	-68.7	...(((((((..(((((((((.((((((....))))))......(((...((((((......))))))...)))...(((....((((..(((((((((......(((.((((((....))))))....)))))))))))).....)))).)))..........)))))))))....))).))))	0.454662	[[][][]]	4	0.317576	0.217941	0.106482	0.454662	0.317576	0.217941	0.106482	0.454662
Cobalamin_AAYC13.1/148871-14985	4	CAUUUAGCCAAAGUGACUGGUUCUACGAGUGCUUCAAUGCGCAGUGGAAGAAAUAGGGAACACGGUGCGGCGUACCCAAAAGGGACCAAAUCCGUGACUGCCCCCGCAACUGUGAGCGGUGAGUGACGCUGAACAAGCCACUGGGGUUCUCCCGGGAAGGCCAGCUGAACCAAGACCCGUGAGUCAGGAGACCUGCCGGACACAAAGAACGAUAG	-63.6	............(((.((((((((((..((((......)))).))))))....((((......(((.((((...(((....))).((...((((.((..(((((....((((....)))).((((..(((.....))))))))))))..)).))))..))...)))).)))..(((......)))......)))))))).)))............	0.291686	[[][[[][[][]]][]]]	4	0.2246	0.172498	0.109784	0.291686	0.2246	0.172498	0.109784	0.291686
Cobalamin_ABCL13.1/119153-118953	4	CUAGGCUGAUCCUGUCAGGGUGCCGCCCUUUGGGGCGGAGAAUUGGGAAGCCGGUGUAACUCCGGCGCUGCCCCCGCAACGGUAAGGGAGGGCAUUUCGGCGAUAGGCCACUGGGCAAUUUGUCCGGGAAGGUGCCGAGAUGCGAGGGCCAUUUGGCCUGCCGCCCAAGCCCGGAAACCAGCCUUGGCGGAUCGUCGAAUC	-98.8	...(((.(((((.((((((((.((((((....))))))......(((..(((((.......)))))....)))(((....(((..(((.((((((((((((.....(((.((((((.....))))))...)))))))))))))..(((((....))))).)).)))..))))))......)))))))))))))))).....	0.332005	[[][][[][]]]	4	0.276013	0.228867	0.17992	0.332005	0.276013	0.228867	0.17992	0.332005
Cobalamin_AE17283.1/2294565-2294765	4	AUAGUGACGAAUGCACGUGGUUCCCGUGUUCGCACGGGCCAAGAGGGAAUCCGGUGUGAAUCCGGAGCUGCCCCGCAGCGGUAUAUGAGAACGACCGCCGUCAUGACGCACUGUGCUUUGGCAUGGGAAGCGACGGCUAGUAGGAGUCCGAUCAGGACGAGCUCAUGAGCCCGAAGACCUGCCAGGUGUGGUCCCGCAACC	-74	((((((.((.(((.((((((((.(((..(((((((.((((.....))...)).)))))))..))).(((((...))))).............)))))).)))))..))))))))...((((((.((....((..((((.((.((.((((.....))))...)).)).))))))....)))))))).((((....))))...	0.289658	[[][]][][]	4	0.233587	0.194279	0.133724	0.289658	0.233587	0.194279	0.133724	0.289658
Cobalamin_AE787.2/92175-921914	4	ACAUUGGUUAGCCAUCGUGGUUCUGCGGACGAAGGUCCGGAGCUAAGAGGGAAUUCGGUGAGGGCUUUAAUCACAGCCUGAAUCCGAAGCUGCCCCCGCAACUGUAAGCGACGAGCGAAAGUCCAUCAUGUCACUGAGGCCGGCCUCGGGAAGACGGACCAAAGCUAUGACCCGCAAGCCAGGAGACCUGCCGCGAUAGAUAACGUCCAC	-72.2	......((((...(((((((((((.(((((....)))))..(((....(((..(((((...(((((........)))))....)))))....)))............(((...(((....((((.((...((.((((((....)))))))).)).))))....)))......))).)))....)))...))))))))...))))......	0.208205	[[][[][]]]	4	0.207435	0.193372	0.155983	0.208205	0.207435	0.193372	0.155983	0.208205
Cobalamin_AF1496.1/39869-39652	4	GGCACCUUCGCGGCAGAUGGUUCCCGGCCAAGCCACGCGCGGCCGGGUGAAAAGGGAAUACGGUGUGGUGUAGGCAUCAGCCGCCAAAUCCGUAACUGCCCCCGCAACUGUAAGCGGCGAGCACCCCCCGGCAACCACUGGCCCCGACCGCGGGGCCGGGAAGGUGGGGAAGCCACGACCCGCAAGUCAGGAGACCUGCCAUCAGCGUCAUCAACCGC	-94.8	((((.....((((....((((((((.(((.......((.(((..(((((....(((..(((((..((((...(((....)))))))...)))))....)))((((........))))....))))).))))).....(((((((((....)))))))))...))).))))).)))....))))..(((....))).))))....(((........)))	0.303624	[[[[][]][]][]][]	4	0.249616	0.197483	0.128082	0.303624	0.249616	0.197483	0.128082	0.303624
Cobalamin_AF26312.1/9229-915	4	AGGCUGACCGGUGCAGCUGGUUCGCCCUGUCCGCCAGGCAGGGUGUCGCAAGAGGGAACCCGGUGGAAAUCCGGGACUGCCCCGCAGCGGUGAGUGGGAACGACCGCCGUCAUACGCACUGGGCCCGGACGGGUCUGGGAAGCGACGGCCACUAGGUGUCUGCCCGGCAGACGUGCCCGCGAGUCCGAAGACCUGCCCGCUGCCCGCACGCGACC	-100.8	.(((..((((.(((..((.((.(((((((.((....)))))))))..)).)).(((..(((((.......)))))....))).))).))))..((((......)))).)))...(((..(((((.(((.(((((((.(((..((.(((.(((.....((((((...))))))))).)))))..)))..))))))).)))..)))))...)))...	0.215736	[[[][]][]][]	4	0.199505	0.175416	0.119804	0.215736	0.199505	0.175416	0.119804	0.215736
Cobalamin_AF36632.1/382-181	4	GAUAAUCCAAGUCGUCGAGGUUCUCCGGUUCCCAUUGAUCCGGAGCUAAGAGGGAAGCCGGUGCAAAUGCCGGCGCUGCCCCGCAACUGUAAGUGGCGAGCCGCUGUCCAACGAUGUCACUGAAGCCUGCACGGCUUCGGGAAGGCCGGACAGCAGCGAUGACCAGCAAGCCAGGAGACCGGCCCCGACAAUAUAUUGGUCC	-76.1	......((((...((((.((((((((.(((((.........))))).....((...((((((......))))))((((...(((.((.....)).))).((.(((((((.......((.((((((((.....)))))))))).....))))))).))......))))...)).)))))...))).))))......))))...	0.284628	[[][[][[][]]]]	4	0.253306	0.191887	0.101268	0.284628	0.253306	0.191887	0.101268	0.284628
Cobalamin_AP823.1/4379378-4379199	4	GAAUAUCAGGCGGAAUAGGGUUGCUUAAAUGCAUUAAUAGGGAACUCCGGUGUGAAGCCGGGACAGCCCCGCUACUGUAAGAAGGACGAGUCCCUUAGAGGAUCCACUGGUGAAAACCGGGAAGGUAAGGGAUGAGGAUGAGUUCAAGUCAGGAUACCUGCCCCAUUCCGGAAACACAAG	-52	..........((((((.((((........((((.((...(((...((((((.....))))))....)))...)).)))).....(((..((((((((......((.(((((....)))))...))))))))))..(((....)))..))).........)))).))))))..........	0.160674	[[][[][]]]	4	0.14772	0.129694	0.100708	0.160674	0.14772	0.129694	0.100708	0.160674
Cobalamin_BX248356.1/172244-172444	4	CUGUACAAAUCGCACCAAGGUGUUAGUGUUGGGUGUGUUGAAGUGAUCGGGAAUGCCAGUGCAAUUCUGGCAGCGGACCCCGCCACUGUAACCGCAAAUUAUGCCCAUUUCUAGCCACUGCAGUCCUGCGGGAAGGGUAGAAAGACACACUUUUUACUGGGCGCGGUAGCCAGGAGACCGGCUUCAACAUUUUAUACGUAG	-67.11	...........((((....))))..((((.....((((((((((...(((...(((....))).(((((((.((((...)))).......(((((.......((((...........(((((....)))))....(((((((((.....)))))))))))))))))).)))))))..)))))))))))))...))))....	0.257984	[][[][[][[][]]]]	4	0.242552	0.198417	0.147124	0.257984	0.242552	0.198417	0.147124	0.257984
Cobalamin_BX29414.1/211185-211419	4	UCCGAGGUGACUGAUUUGGUUUCUGCCGAGUCAGUGAACAGGGAACUCCGGUGAAAUUCCGGGACGGUCCGGCCGCUGUGUGCCGCCAGAGAUCUUCCAAGUGAAGUCUCAUUGUUUGCUUUUCUAUUCAGCCAUUGCUCGUGUUUUCGCGUUUCAACGUGAACGUGAGUGAGAAGGCCAUGAGCAAACAAAGUGGUGGUGAGUCAGAAGACCUACCUCGUACAAGACGUUUUGG	-84.5	..((((((.(((((((((((....)))))))))))....(((....(((((.......))))).(((.....)))(((..((((((((((((.((((.....)))))))).((((((((((.........(((.((((((((((..((((((....))))))))))))))))...)))...))))))))))..))))))))...)))....)))))))))..((((....)))).	0.246235	[[][[][][[][]]]][]	4	0.207799	0.174473	0.123145	0.246235	0.207799	0.174473	0.123145	0.246235
Cobalamin_BX294144.1/7653-76292	4	GCAACGUUACGUGGUGCCGGUGUUCCAAAUCUUGGAUCACUGGGAACAGGGAACUUCGGUGAGAUUCCGAGACGGCCCGGCCGCUGUAUCCGAUGCGAAGUUGCUGACUUGGCAACUUCCAAGCAAACAUUCCUCUUGUGCCAUUGUCGUUGAUCGGAAUUAUCCGUGACGGACGAGAAGGCGAGCGUUUGCGAGUUUGCAUCGGGAGUCAGAAGACCUACCACGAAACGGACACUAUGU	-88.7	....((((.((((((.((((((.((((.....)))).))))))....(((...((((.....((((((.((.((((...)))))).....(((((((((((((((.....)))))))))...((((((....(((....(((.((.(((((...((((....)))).....))))).)))))))).))))))......)))))))))))).)))).))))))))).))))..........	0.219181	[[][[][[][]]]]	4	0.216408	0.178506	0.100458	0.219181	0.216408	0.178506	0.100458	0.219181
Cobalamin_BX572599.1/247113-247314	4	UUAACCCGAGGUUGUACCGGUGCCUCUCGCCGAGAGAGGUGAAACGGGAAUGCGGUGCGGGGCGAUGCCCCAAUGCCGCAGCUGCCCUCGCAACUGUGGGCGGAUCGGAGCGUCCUCGCAUGCCACUGACCAGAUCGGUCGGGAAGGCGGACGCGCCGGAUAUCCGCGAGCCAGGAGACCGGCCGGUACAAGGUGUGCAACU	-93.5	...(((.....(((((((((((((((((.....))))))).....(((..((((((..(((((...)))))...))))))....)))......((((..(((((((((.((((((......(((.((((((.....))))))...))))))))).)))...))))))..)).)).......)))))))))))))........	0.260348	[[][][]]	4	0.228807	0.192413	0.136437	0.260348	0.228807	0.192413	0.136437	0.260348
Cobalamin_BX572599.1/259196-25947	4	UGUGGUGCCGCUCGCUUCGGUGCCCUUCGUUCGAAGGGUGAAACGGGAAUGCGGUGCGGCGAGCAAUCGCCAAGUCCGCGGCUGCCCCCGCAACUGUAAGCGGAUCGUCUCCGGUCACUCCGCCACUGAGUUCGGCAUCCUAGAGCCGCUCGGGAAGGCGACCGGGACAAUGUCCGCGAGCCAGGAGACCGGCCGAAGUCCGCAACCAAGCC	-95.1	..((((...((..(((((((((((((((....)))))))....(((...((((((..(((((....)))))......((((......)))).)))))).((((((.(((.((((((.....(((.(((((..((((........)))))))))...))))))))))))...))))))...........)))))))))))..)).))))....	0.329901	[[][[[][]][]]]	4	0.278111	0.221997	0.15242	0.329901	0.278111	0.221997	0.15242	0.329901
Cobalamin_CP19.1/3663-3471	4	UGAAUAUGCACGAAUCACGGUGCCCGCAAGGGUGAAAAGGGAAGAGGGGUGACGCUCUGACGAGCUAUUCCCCCGCGGACCCGCCGCUGUAAGCGAUGACGAAGGGCAACAACGUCACUGAUCAUUUAGAUUGGGAAGACGCCCGGAGGAUGACUCGCAAGUCAGAAGACCUGCCGCUGAUUGUUGUUACUCG	-61.6	..........((...(((((.((((....)))).....(((....((((.((.((((....))))...)))))).....))).))).))....))....(((..((((((((((((.((((((.....))))))...))))..((((((.(((((....))))).....))).)))....))))))))..)))	0.330048	[[][]][[][]]	4	0.275808	0.222311	0.159474	0.330048	0.275808	0.222311	0.159474	0.330048
Cobalamin_CP264.1/295816-2957972	4	GAACAGGGUCACGGCGAUGGUGCCCUUCUUGGAGGGCCUAAGAGGGAACGCGGUGAAACCCCGCGGCUGCCCCCGCAACUGUAAGCGGUGAGCGGACCUGCGUAUGCCACUGAGCCGACAAGCUCGGGAAGGCGCAGGCCCCGCCCUGACCCGCAAGCCAGGAGACCUGCCAUCACCUGUGAAACGCAU	-80.4	.....((((((.((((.(((.((((((....)))))))))...(((..(((((.......)))))....)))((((.((((....))))..)))).(((((((......((((((......))))))....)))))))...)))).))))))((....((((...))))...(((....)))...))..	0.234124	[[][][][]][[][]]	4	0.214673	0.172371	0.118308	0.234124	0.214673	0.172371	0.118308	0.234124
Cobalamin_CP283.1/326113-3259915	4	UUAACCGGCCGCAGUACCGGUGCCUCUCGAAGGAGGGGUGAAACGGGAAUGCGGUGCGGGACGCUUGUCCCAAUGCCGCAGCUGCCCUCGCAACUGUGGGCGGAUCGGAGUGUCCUUGACGCCACUGGCCAAUGGCCGGGAAGGCGGACGCUCCAAAGAUCCGCGAGCCAGGAGACCGGCCGGUACCUCUGAAAGAACU	-100.2	...((((((((((((.(((.((((((((....))))))))...)))...((((((..(((((....)))))...))))))))))).(((....((((..((((((((((((((((.....(((.((((((...))))))...))))))))))))...)))))))..)).)))))...)))))))...............	0.36114	[[[][]][]]	4	0.254211	0.187549	0.118606	0.36114	0.254211	0.187549	0.118606	0.36114
Cobalamin_CP31.1/358882-35915	4	CCGCAUGUCCGCCCUGUUGGUGUCCGGGCAACCGGAUGAAAAGGGAAUGCGCCAGCGGUUCCGGGACAUGAUCCCGGGCAGCCGUCAAGCGCAGCCGCCCCCGCGACCGUGACCGGAGAGGGUGCCCAAGCCACUGGCCAAAUGGCCGGGAAGGCGGGACAUCCGCCAGAGCAGCGCUCUGACAUCCGCAAGCCGGGAGACCUGCCAGCACCCGAACUGCAACC	-104.5	..(((.((.((..(((..(((.(((.(((...((((((....(((..(((((..((((((((((((.....)))))))..)))))...)))))....)))......(((....)))...((((((((..(((.((((((....))))))...)))))).)))))..((((((...)))))).))))))...))).))).)))...)))....)).)))))....	0.158471	[[][][][]]	4	0.141523	0.127786	0.104966	0.158471	0.141523	0.127786	0.104966	0.158471
Cobalamin_CP31.1/4737279-4737476	4	UUAAACGCCGCGGUCGUCGGUGCCUCUCGCAAGGGAGGUGAAACGGGAAUGCGGUGCGGGACGAUGUCCCAAGGCCGCGGCUGCCCUCGCAACUGUAUGCGGAUCGAGACGUCCAACAUGCCACUGGCCGAUCGGCUGGGAAGGCGGACGAGGAGAUAUCCGCGAGCCAGGAGACCGGCCGGCGACGUCGAUCUUACG	-87.4	.....(((((((.((.(((.((((((((....))))))))...))))).))))))).(((((((((((((..(((((...((.(((((((..(((....))).......(((((.....(((.((((((....))))))...))))))))...........)))))...))))..))))))).))))))).))))...	0.448412	[][[][]]	4	0.295524	0.203209	0.105626	0.448412	0.295524	0.203209	0.105626	0.448412
Cobalamin_CP325.1/1497-14119	4	AUCGCCCCACGCGGUGUCGGCAUCGAGCGAGGCAUCAACGAUGCGUCGUAAGAGGGAAUCCGGUGAGAAUCCGGAACUGUCCCGCAGCGGUAUGCAGGAACGACCGCCGUCAUGAACGAAACAAGCACUGGUCCUUCACGACUGGGAAGCGACGGCCACUAGAAGCACCACCGGGUGCGCGCCUGCGAGUCCGAAGACCUGCCAGUUGUGCCGGGCGCGCC	-83.2	..((((((((((((.(((....((..((((.(((((...))))).))))..))((((.(((((.......)))))....))))....(((..((((((.......((((((.((.......))....((((((......)))))).....))))))........(((((....)))))...))))))...)))..))))))).....)))..)))))....	0.255367	[[][][[[][]][]]]	4	0.25476	0.191073	0.120799	0.255367	0.25476	0.191073	0.120799	0.255367
Cobalamin_CP362.1/335219-3351799	4	GGAAAGGGUUCUGGGGAUGGUGUUCGGAAAGCCAAAAGCAAUCCGGGCUGAAAAGGGAAUACGGUGCGGCGUUCGUAACAGACGCCAAGUCCGUGACUGCCCCCGCAACUGUAAGCGGUGAGCGACCCCGAUGAUCACCACUGGGUGCAUCCGCAUCCGGGAAGGAUCGGGCAAGCUGUGACCCGCAAGUCAGGAGACCUGCCAUCAUCGAUGUAACUUCA	-76.8	((...(((((..((((..((((((((((..((.....))..)))))))...........(((((...((((((.......))))))....))))))))..))))....(((...((((..(((...((((((.....((.((((((((....))))))))...))))))))...))).....))))....)))..))))).))..................	0.268651	[[[][]][]]	4	0.218585	0.173556	0.127455	0.268651	0.218585	0.173556	0.127455	0.268651
Cobalamin_CP377.1/185492-185258	4	CGUAGCAUCCAGACAGAUGGUUCCUGCCUCUGUUUGGGGUGGGAUGAAAAGGGAAUACGGUGAGGCUUUGGACCAUUGGGUCCCGCCAAGUCCGUGACUGCCCCCGCAACUGUGAGCGGCGAGUUCCCCGGCAAAGCCACUGACCCCAACGUCGUAACCGGCAAAAAAGGGUCGGGAAGGGCCGGUUCGCGAUGACCCGCAAGUCAGGAGACCUGCCAUCGGCAAUGUAAACCUG	-88.7	........(((((((((.(((....)))))))))))).(((((.......(((..(((((...(((...(((((....))))).)))....)))))....))).......((((((((((...(((((.(((...)))...(((((....((((....))))......))))))))))..)))).))))))....)))))....((((..((.((((...))))..))...))))	0.349822	[][[][[][]]][]	4	0.29255	0.20215	0.102702	0.349822	0.29255	0.20215	0.102702	0.349822
Cobalamin_CP463.1/3532969-3532758	4	UCAUAAGUUAGCCAUCGUGGUUCUGCGGGCAAGUCGUGCCCGGAGCUAAGAGGGAAGCCGGUGCGGCGCAAGCCAAGGCCGGAGCUGCCCCCGCAACUGUAAGCGGCGAGCCGCUGUCCAACAAUGUCACUGGGACCGAUGAGGUUUCGGGAAGGCCGGACAGCAGCGUUGACCCGCGAGCCAGGAGACCUGCCACGAUGAAAUUCAACGUC	-86.2	............(((((((((.((.((((((.....)))))).))......(((...(((((..(((....)))...))))).....)))......(((...(((((((((.(((((((.......((.(((..(((.....)))..))))).....))))))).)).)))..))))....))).......)))))))))............	0.283301	[[][][]]	4	0.229661	0.175813	0.100166	0.283301	0.229661	0.175813	0.100166	0.283301
Cobalamin_CP577.1/19724-19744	4	AUAUUGAGGAACGGCUUCGGUUCCGGCGUGAUGGCCGGAUGAAAAGGGAACGCGGUGCGGGGAGAUCUCCCCAACUCCGCGGCUGCCCCCGCAACUGUAGGCGGCGAGCGACGACCGACGGCGCCACUGGGAUGUCCCGGGAAGGCCGGUCCGAGCUGCGACCCGCAAGUCAGGAGACCUGCCGGAGCGAUCACCCUUUCC	-84.3	.......((((.((..((.((((((((....(((((..........((..((((((..(((((....))))).....(((.((((((..((....))..))))))..)))...)))).))...)).(((((....)))))...))))).(((..((((((...)))).))..))).....))))))))))....)).))))	0.169088	[[[[][]][]][]]	4	0.150613	0.128152	0.104343	0.169088	0.150613	0.128152	0.104343	0.169088
Cobalamin_CP664.1/92637-92429	4	GUCACGCCAUGCCAUGACGGUUCCCGAGGGUCGCACGGCCCGAGGGAUGAAAAGGGAACACGGUGAGGGGGAAACCCCGAGUCCGCGACUGCCCCCGCAACUGUGAGCGGCGAGCCGCCCCGACGGACACCACUGGCCGAUGGCCGGGAAGGUUCGGGGACGGCCACGACCCGCGAGUCAGGAGACCUGCCGUCGGGCGCAUCCGCGCC	-97.9	....(((..((((.(((((((((((..(((((....)))))..)))).....(((...((((((..((((....))))......(((........))).)))))).((((((.((((((((((.....(((.((((((...))))))...))))))))).))))..))..))))...........)))))))))))))).....)))..	0.248967	[[][[[][]][]]]	4	0.210771	0.163628	0.111953	0.248967	0.210771	0.163628	0.111953	0.248967
Cobalamin_CP699.1/35758-35554	4	AAAGCGCACGGCGCGACAGGUUCCCGGAAACGGGAUCAAAGGGAAUUCGGAAGCGGGAUCGUCCCGCAAGCCGAAGCUGCCCCCGCAACUGUGAUCGGCGAGCGAUCGUCCAUCCCGCGUCACUGGAUGCUCCGGCAUCCGGGAAGGCCGGACGAGACGCGACGACCCGAGAGCCAGGAGACCUGCCCGUCGCGGUCGUUCCAUC	-93.4	...((.(((((.(((...((.(((((....)))))))...(((..(((((..(((((.....)))))...)))))....))).)))..)))))....))..(((.((((((...((...((.((((((((....)))))))))).))..))))))..))).(((((((((....((((...))))....))).))))))......	0.330192	[[][]][][]	4	0.250988	0.203285	0.139538	0.330192	0.250988	0.203285	0.139538	0.330192
Cobalamin_CP712.1/3685877-368675	4	UCUACCAUGCGGGCCGCCGGUUUCCACCACGGAACUAACAGGGAAUCCCAGGCCUGCCAAUACGGGCCAAACGGAACUGCCCCCGCAACUGUAGGUGCCGAGCCUGCUCCAUCGAUGCCACUGGGCCUGCCGCCCGGGAAGGCCGGAGCCGGGCCGUGACGCACCAGUCAGGAGACCUGCCGGCCUACAUUCACCAACC	-83.5	......(((..((((((.(((((((...((((........(((...))).((((((......))))))...(((........)))...)))).(((((((.(((((((((......(((.((((((.....))))))...))).))))).))))))....))))).....))))))).)).))))..))).........	0.35855	[[[][][]][]]	4	0.340946	0.224194	0.104218	0.35855	0.340946	0.224194	0.104218	0.35855
Cobalamin_CP724.1/157726-15795	4	ACAAAAAAUAGCUUAUAAGGUGCUCUUUCAUAGAGUUAAAAGGGAAAGUGGUGUAAAUCCACUACAGCCCCCGCUACUGUAAAUGGGUAUGAAAUCCGCGAAUGCCAUUGGGAAACCGAGAAGGUCGGAGAGUAAGAUGAUCCAUAAGUCAGGAAACCUGCCUUAUAUUGUUAUAAAACG	-48.09	.......(((((.(((((((((((((.....))))).....(((...((((((......))))))..)))......(((...((((((......((((.....(((.((((....))))...)))))))..........))))))....))).......))))))))..)))))......	0.470422	[[][][]]	4	0.30397	0.210318	0.10888	0.470422	0.30397	0.210318	0.10888	0.470422
Cobalamin_CP738.1/165723-1656988	4	GCCAUAUGACAGCCGUCAGGUGCCCGCUUUUAUGUGGGAGAAUCGGGAAGCCGGUGCAGUUCCGGCACGUGCCCAACGCUGUGAAGGGGACGUUCUCGCCAAAAACAGGCUCUGAAUCUUUUCAGAGCUUUGCCACUGAAUUUUAAAGUGAUUUGGGAAGGCGGCGGGAGCGGAUGAUCCGAAGUCAGAAGACCGGCCUGGCGAGAUAGACCGGCC	-84.31	(((..........((((((((.(((((......)))))....(((((...((..((((((...(((....)))....))))))..))...((((((((((......((((((((((....)))))))))).(((.(((((((.......)))))))...))))))))))))).....))))).(((....)))..)))))))).........))).	0.185755	[[][[][[][]]][]]	4	0.181991	0.154775	0.112967	0.185755	0.181991	0.154775	0.112967	0.185755
Cobalamin_CP75.1/4368222-43688	4	CCUUCGCGGUUUGUUUCAGGUGCUCUGCAAUCCUCGAUUGGCAGAGUGAAACAGGGAAGCCGGUGUGGGUCGACAGAUCCGAUCCCGGCGCUGCCCCCGCAACGGUAAAUGAGUCAAGGCUGUGCCUGACGCCACUGUGUUUCGACAUGGGAAGGCGCGCAGCCGGGGUGACCCGCUCAUGAGCCCGGAGACCGGCCUGAAUCACUCAAUGACAU	-87.1	..((((.(((..(((((.((.(((((((((((...))))).))))))......(((..(((((..((((((....))))))...)))))....))))).....(((..(((((....((((((((.....(((.((((((....))))))...)))))))))))(((....))).)))))..)))..)))))..)))))))..............	0.206607	[[[][]][[][]]]	4	0.179978	0.154033	0.110738	0.206607	0.179978	0.154033	0.110738	0.206607
Cobalamin_CP759.1/2586-25174	4	ACUAUAUAUAGUGUUCUAGGUUCUUUCGAUUCGUUGGGUCGAAAGCUAAGACGGGAAUCCGGUGCGUUUCAUCCAUGACGGAUGCGGCAAUGCCGGAGCUGCCCCCGCAACUGUAAGCGGAGAGUUCUGUCCAUCACGUCACUGGCUUUGGCUGGGAAGGCGGACAGAAUGUUGAUCCGUGAGCCAGGAGACCUGCCUUGAACGAGUACGUCCAC	-74.5	...........(((((.((((.(((((((((.....))))))))).......(((..((((((..((..(((((.....)))))..))...))))))....)))......(((...(((((..(((((((((.((...((.(((((....))))))).)).))))))))).....)))))....))).......)))).)))))...........	0.348954	[[][][]]	4	0.230851	0.169315	0.106496	0.348954	0.230851	0.169315	0.106496	0.348954
Cobalamin_CP76.1/254928-254724	4	AUAUGCCGCCCAGUUUCAGGUGCCUCCUGCCGCCGUGCAGGAGGUGAAACGGGAAACCGGUGCGCCCCUUUUCGGGCAAGUCCGGUGCUGCCCCCGCAACGGUAAGCGAGUGCUGCAUUCAACAGGCCACUGUACCCAAGGUAUGGGAAGGCGAAUGCCGCCAGACUCGCAAGCCCGGAGACCGGCCUGUGACGUCUGUUUGGCA	-91.2	...(((((..(((..(((...(((((((((......)))))))))....(((....)))....(((..(((((((((....(((.(((.......))).)))...((((((((.((((((.....(((.(((((((...)))))))...))))))))).))...))))))..)))))))))..)))...)))...)))..)))))	0.333888	[[][][[][]]]	4	0.281939	0.224608	0.131159	0.333888	0.281939	0.224608	0.131159	0.333888
Cobalamin_CP943.1/2696265-2696461	4	GCUACCUUCCGCCGCGACGGUGCCUCGGCGACGAGGUGAAAAGGGAACGCGGAGCGGGGCCAGCCCCGGAAGCCGCGGCUGCCCCCGCAACUGUGAGCGGUGCGGGCCCGCCAUCGGCCACUGGAGCGAUCCGGGAAGGCGGCGGGCACGGUCCACCAUCGCGAGCCAGGAGACCUGCCGUCACCCCUUCCUCUCGA	-93.9	............((.((.((.((((((....))))))...(((((...((((.((((((.(((((.(((...))).))))).))))))...(((((..((((((.(((((((....(((.(((((....)))))...)))))))))).))...)))).)))))...((((...))))))))...))))))))).)).	0.218184	[[][[][][]]]	4	0.186757	0.149321	0.100943	0.218184	0.186757	0.149321	0.100943	0.218184
Cobalamin_AAXF25.1/36524-364813	5	UAUCUUUGCCCCUGAAUUGGUUUCAGAUAGCCAUAUCAACUAUCUGAAUUAAAAGGGAAUCGGGUGUAAAUCCCGGACAGUCCCGCUGCUGUGAAACUCUAUUCAACUUCUUGAUAUUUACUUUUACCACUGACCGGGUAUAGAUAGUCAAGGUCGGGAAGGAAUCAGGAAGGGAGUCAGUCAGAAGACCUGCCAUUCAUACCUUUAUAGCU	-54.2	................((((.(((((((((.........)))))))))))))..((((.(((((.......)))))....))))...((((((((...........(((((((((.((.(((..((((........)))).....))).)).)))))))))......((.(((...((.....))...))).)).........)))))))).	0.242213	[][][[][]]	5	0.206411	0.173762	0.148816	0.242213	0.206411	0.173762	0.148816	0.242213
Cobalamin_AAYC13.1/114698-114499	5	AAUUUUCCUAUUAAGUAAGGUGUCGUCCCAUUGGGGCGGAGAAUUGGGAAGCCGGUGUGAAUCCGGCACUGCCCCCGCAACGGUAACAUCGGGCAAGGGCGUAGCAAGAGCCACUGGGACGAGGACCCCGGGAAGGCGCUGCGGCCGGUCAUUUGACCCCGAUGAAAGUCCGGAAACCAGCCUUGCCUUGAUAGUCAAAC	-81.1	..(((..((((((((((((((....(((.((((..((((......(((..(((((.......)))))....)))))))..))))..(((((((...((.((((((....(((.(((((........)))))...))))))))).)).(((....)))))))))).......))).....))))))).)))))))..))).	0.314336	[[][[][]]]	5	0.275592	0.189834	0.108918	0.314336	0.275592	0.189834	0.108918	0.314336
Cobalamin_CP163.1/4163721-4163911	5	CUGUAGCAUCCACUUGCCGGUCCUGUGAGUUAAUAGGGAAUCCAGUGCGAAUCUGGAGCUGACGCGCAGCGGUAAGGAAAGGUGCGAUGAUUGCGUUAUGCGGACACUGCCAUCCGGUGGGAAGUCAUCAUCUCUUAGUAUCUUAGAUACCCCUCCAAGCCCGAAGACCUGCCGGCCAACGUCUCAUCAUC	-55.4	.....(((((..(((((((...(((((.(((....((...(((((.......))))).))))).))))))))))))....)))))(((((..(((((..((((...))))...((((..((...((...........(((((...)))))............))...))..))))..))))).)))))...	0.301875	[][[][]]	5	0.279043	0.1874	0.111533	0.301875	0.279043	0.1874	0.111533	0.301875
Cobalamin_CP319.1/2878648-2878845	5	UUCUAAAUGACCGGCGACGGUUCUCCCUCGGGAGAUCAAAAGGGAACGUGGUGCGGGAUCAUCCUAACGCCACGGCUGCCCCCGCAACUGUAAGCGGCGAAUCUGCGUCACAGGCCACUGGGACAUCUCGGCCCCGGGAAGGCGACGCCAGGUAACGACCCGCGAGCCAGGAGACCUGCCGUCAACCGUGGUCACACG	-76.4	.......(((((((.(((((((((((((((((.((((....(((..(((((((.(((.....)))..)))))))....)))((((........)))).)).))...(((.(((....))).)))........))))))..(((..(((..(((....))).))).))).)))))...))))))..))..)))))....	0.246081	[[[[][]][]][]]	5	0.228279	0.163029	0.104726	0.246081	0.228279	0.163029	0.104726	0.246081
Cobalamin_CP38.1/2154731-2154556	5	UCAUAACAUACGCUGACAGGUGUGGCACAUUUGUGCCUGGGAAGAGGGUGAAAAUCCCUCGCAGCCCCCGCUGCUGUAAUGCUGACAAACCCGAAAAUGCCACUGAUCGCGAGAUUGGGAAGGUCGGGUGAGGAUGACGCUAAGCCAGAAGACCAGUCUGUCAGUCAAUACCAACA	-57.1	...........(((((((((((.(((((....))))).(((..(((((.......)))))....)))..(((..(((.((.((.....((((((.....((...((((....)))).))....)))))).)).)).)))...)))........)).)))))))))...........	0.218716	[[][][]]	5	0.198351	0.156722	0.114301	0.218716	0.198351	0.156722	0.114301	0.218716
Cobalamin_CP759.1/1328776-1328542	5	ACGUAAUAGUGUAACGACGGUUCCCCGACCGAGAGCGAAGGGGAUUAAUAGGGAACACGGUGAGGACGACCCGAAAAGGGGCCAAGACCGUGGCUGCCCCCGCAACUGUAAGCGGAUUGCCGUUCAUCCUCGUGACGUUGAAAGCGUCAUGCCACUGUGCCGGAGAAGCGCGGGAAGGCAGAUGAACAGCAGAUAUUCGUGAGCCAGGAGACCUGCCGUUUAGUGUUGUCCAUUG	-80.9	......(((((..((((((..(((((...((....))..)))))............(((((.(((....(((.....))).......((.(((((((..((((........)))).((((.(((((((...(((((((.....)))))))(((.((((((.......))))))...))).))))))).))))......)).)))))))...))))))))....)))))).)))))	0.222788	[[][[][[][[][]]]]]	5	0.199545	0.156493	0.121018	0.222788	0.199545	0.156493	0.121018	0.222788
Cobalamin_CP771.1/1485865-148647	5	AAUAUUCCAAACUGCGAAGGUGCCGAAAGGCUUAAUAGGGAACUCCGGUGAGAAUCCGGGACGGUCGGGCCACCGUGAGUGGGGACGAAAUGCUCAACUGGCCACUGGCUUUUUUAGCUGGGAAGGCGAGCAGAGUAGGAUGAGCCACAAGUCGGGAGACCUGCCUUCGUAGGAUGGCAUUCC	-70.22	......(((..(((((((((((((....)))..........(((((((((....(((((.....))))).))))).))))..((......(((((..((.(((.((((((.....))))))...))).))..))))).......)).......((....)).))))))))))..)))......	0.187349	[[][][][]]	5	0.184681	0.165265	0.128422	0.187349	0.184681	0.165265	0.128422	0.187349
						# of shapes	counts	average 2best	averae all	average min	average max	Av Free Energy
						1	99	0.769694	0.769694	0.769694	0.769694	-81.4873
						2	168	0.352826	0.352826	0.19945	0.506201	-78.789
						3	120	0.294949	0.241991	0.136074	0.388396	-77.3526
						4	36	0.234751	0.18454	0.120496	0.282929	-81.7364
						5	7	0.224557	0.170358	0.119676	0.247622	-67.9029

## Sheet: drz-agam1-7
riboswitch	# of shapes	sequence	free energy	shapes	probability	model	# of shapes	2-best	Av-All	min	max	2-best	Av-All	min	max
drz-agam-1_AAAB18948.1/51816-51881	1	GCUGGUAAAAUCCUUUCCCAACCUCCACGCGGUACCGGCUGGAAUAUGCUCAUAGUUGAUGCAUAUACUGACAGGGAAGG	-22.7	............(((((((....((((..((....))..))))(((((((((....))).)))))).......)))))))	0.960452	[[][]]	1	0.960452	0.960452	0.960452	0.960452	0.960452	0.960452	0.960452	0.960452
drz-agam-1_ABKQ22491.1/358-277	1	GGCUGACAAAAUCCUUUCCCAACCUCCACGUGGUGUCGGCUGGAUAAUGCAUUAGAAAUGUUGCAUUUACCAACUGGGAAGG	-22.7	.............((((((((.((..(((...)))..)).(((..((((((.((....)).))))))..)))..))))))))	0.991876	[[][]]	1	0.991876	0.991876	0.991876	0.991876	0.991876	0.991876	0.991876	0.991876
drz-agam-1_AAAB18963.1/177333-177414	2	GGCUGACAAAAUCCUAUCUCUACCUCCUCGUGGUGUCAGCCGGAAUGUGCAGUAUCAGUACUGCAUAUACCAACAGAGAGGG	-28.5	((((((((...........((((......))))))))))))((.((((((((((....)))))))))).))...........	0.836506	[][]	2	0.493611	0.493611	0.150716	0.836506	0.493611	0.493611	0.150716	0.836506
drz-agam-1_AAAB18963.1/187589-18767	2	GGCUGACAAAAUCCUAUCUCUACCUCCUCGUGGUGUCAGCCGGAAUGUGCAGUAUCAGUACUGCAUAUACCAACAGAGAGGG	-28.5	((((((((...........((((......))))))))))))((.((((((((((....)))))))))).))...........	0.836506	[][]	2	0.493611	0.493611	0.150716	0.836506	0.493611	0.493611	0.150716	0.836506
drz-agam-1_AAGE24888.1/19277-19286	2	UGCCCAGCAACUCCUUUCCCUACCUCCUCGCGGUACUGGCCGGGGUACGAGUAACCCAGUGAGAACUUUGUUCGUAUACUGAUAGGGAAGG	-26.3	(((...)))....(((((((((.((((((.((((....)))))))...))).....(((((.((((...))))...))))).)))))))))	0.635323	[][[][]]	2	0.492866	0.492866	0.350409	0.635323	0.492866	0.492866	0.350409	0.635323
drz-agam-1_ABKQ224829.1/1362-1282	3	GGCUGACAAAACCCUGUCCCAACCUCCACGUGGUGUCGGCUGGAUAAUGCUGCAUUAUGUUGCAUUUACCAACUGGGAAGG	-20.3	............(((.(((((.((..(((...)))..)).(((..(((((.((.....)).)))))..)))..))))))))	0.4407	[[][]]	3	0.392961	0.307423	0.136348	0.4407	0.392961	0.307423	0.136348	0.4407
drz-agam-1_AAGE22265.1/668-747	4	UGCCCAGCAACUCCUAUCCCUACCUCCUCGCGGUACUGGCCGGGGUACGAGGAACUUUGGUCGUAUGCUGACAGGGAAGG	-23.2	(((...)))...(((.((((..(((((((.((((....)))))))...)))).......((((.....)))).)))))))	0.372412	[][[][]]	4	0.306129	0.249848	0.150218	0.372412	0.306129	0.249848	0.150218	0.372412
						# of shapes	counts	average 2best	averae all	average min	average max	Av Free Energy
						1	2	0.976164	0.976164	0.976164	0.976164	-22.7
						2	3	0.493363	0.493363	0.21728	0.769445	-27.7667
						3	1	0.392961	0.307423	0.136348	0.4407	-20.3
						4	1	0.306129	0.249848	0.150218	0.372412	-23.2
						5	0	#DIV/0!	#DIV/0!	#DIV/0!	#DIV/0!	#DIV/0!

## Sheet: FMN-144
riboswitch	# of shapes	sequence	free energy	shapes	probability	model	# of shapes	2-best	Av-All	min	max	2-best	Av-All	min	max
FMN_AASA189.1/1476-1358	1	UUUAAUCUUCAGGGCAGGGUGAAAUUCCCGAUCGGCGGUAAAGUCCGCGAGCCGAGCAAUCGGCAGGAUUUGGUGAAAUUCCAAAACCGACAGUAUAGUCUGGAUGAAAGAAGAGUCAA	-35.94	.....(((((.((....((.......((.((((.((((......))))..(((((....)))))..)))).)).......))....))..(((......))).......))))).....	0.827234	[[[][]][]]	1	0.827234	0.827234	0.827234	0.827234	0.827234	0.827234	0.827234	0.827234
FMN_AASE13.1/858-77	1	ACCUGUUCUCAGGGCGGGGUGAAAAUCCCCACCGGCGGUAUACCGGCUGUUAAUCCGGAAAGCCCGCGAGCGCUUUCGAUUAUUUCGAAAGGUCAGCAGAUUUGGUGAAACUCCAAAGCCGACGGUUAUAGUCCGGAUGAAAGAGGAUAGCG	-55.2	..((((((((.((..(((((....)))))..))..(((....))).......(((((((.((((.((..((.(((((((.....)))))))))..))...(((((.......)))))......))))....)))))))....))))))))..	0.937798	[[][][[][]]]	1	0.937798	0.937798	0.937798	0.937798	0.937798	0.937798	0.937798	0.937798
FMN_AAVO27.1/6177-6291	1	AGAUAUCUUCAGGGCAGGGUGAGAUUCCCUACCGGCGGUAAAGCCCGCGAGCCGAGAGGCAUGAUCCGGUGAGAUUCCGGGGCCGACAGUACAGUCUGGAUGGAAGAAGAUGAUA	-39.4	...(((((((..((.((((.......)))).)).((((......))))..(((....)))....(((((.......))))).(((.(((......)))..)))..)))))))...	0.559997	[[][][][][]]	1	0.559997	0.559997	0.559997	0.559997	0.559997	0.559997	0.559997	0.559997
FMN_ABCA341.1/663-5943	1	AAUCUGUUUCAGGGCGGAGUGAAAUUCUCCACCGGUGGUAAAGUCCACGAGCGCAAAGUAUUUGUGCCGAUUCGGUGAAAUUCCGAAACCGACGGUAUAGUCCGGAUGAAAGAAUCAGAAA	-38.5	..((((.(((.....((((.......)))).((((..(((..(((..((.((((((.....)))))))).(((((.......)))))...)))..)))...))))......))).))))..	0.855635	[[][[][]]]	1	0.855635	0.855635	0.855635	0.855635	0.855635	0.855635	0.855635	0.855635
FMN_ABCH122.1/43466-43613	1	UUUUAUUCUCAGGGCGGGGCGAAAUUCCCCACCGGCGGUAAAUCAAUGUUUGAUAAGCCCGCGAGCGCUUAACUUUAUGGAGUUAAGGUCAGCAGAUCUGGUGAGAAUCCAGAGCCGACGGUUAAAGUCCGGAUGGGAGAGGAUAAUG	-45.2	..((((((((..((.((((.......)))).))...(((..((((.....))))..))).((..((.((((((((....))))))))))..))...(((((.......))))).(((.(((.......)))..)))..))))))))..	0.456281	[[][][][][]]	1	0.456281	0.456281	0.456281	0.456281	0.456281	0.456281	0.456281	0.456281
FMN_ABDX19.1/17577-17694	1	AAAAGUCUUCAGGGCGGGGUGUAAGUCCCCACCGGCGGUAAAGCCCGCGAGCUAGUUUUUAGCAUGAUUCGGUGAAAUUCCGAGGCCGACAGUAUAGUCUGGAUGAAAGAAGAUGAGU	-34.8	....((((((..((.((((.......)))).)).((((......))))..(((((...)))))....(((((.......))))).(((((......))).))......))))))....	0.760084	[[][][][][]]	1	0.760084	0.760084	0.760084	0.760084	0.760084	0.760084	0.760084	0.760084
FMN_ABED228.1/57463-57577	1	AGAAAUCUUCAGGGCAGGGUGCGAUUCCCUACCGGUGGUACAGCCCACGAGCCGUAAGGCAUGAUUCGGUGAAACUCCGAAGCCGACAGUACAGUCUGGAUGAAAGAAGAUACCA	-36.5	....((((((..(((.((((...((..((....))..))...))))....(((....)))....(((((.......))))))))..(((......))).......))))))....	0.776888	[[[][][]][]]	1	0.776888	0.776888	0.776888	0.776888	0.776888	0.776888	0.776888	0.776888
FMN_AE16828.2/59413-594149	1	AAGCGCCUUCAGGGCGGGGUGGAAGUCCCCACCGGCGGUAAGUUUCUUUGAAAUAAGCCCGCGAGUCUCUAUUUUAAGAGACAGAUCUGGUUAAAUUCCAGAGCCGACGGUCAGAGUCCGGAUGAGAGAAGGUAUGC	-46.3	....((((((..(((..(((((......))))).((((...(((((...)))))....))))..((((((......))))))...(((((.......))))))))..(((.......))).......))))))....	0.809242	[[[][][][]][]]	1	0.809242	0.809242	0.809242	0.809242	0.809242	0.809242	0.809242	0.809242
FMN_AE17221.1/684544-684423	1	CACCUCCUUCGGGGCGGGGUGGAAGUCCCCACCGGCGGUGAAAGCCCGCGAAGCCCCUAAAGGGGCCCGACCCGGUGGAAUUCCGGGGCCGACGGUGAAAGUCCGGAUGGGAGAAGGAGGGC	-59.5	..(((((((((((((..(((((......))))).(((((....))).))...)))))........(((..(((((.......))))).(((((.......))).))..))).))))))))..	0.761954	[[[][]][[][]]]	1	0.761954	0.761954	0.761954	0.761954	0.761954	0.761954	0.761954	0.761954
FMN_AE17333.1/238222-238269	1	AUCAAUCUUCGGGGCAGGGUGAAAUUCCCUACCGGCGGUGAUGAGCAAGCGCUCUAAGCCCGCGAGCCUUUUUAUGGGCAGGAUUCGGUGCGAUUCCGAAGCCGACAGUAUAGUCUGGAUGGGAGAAGAUGGAG	-44.2	.((.((((((..((.((((.......)))).)).(((((...((((....))))...))).))..((((......)))).((.(((((.......))))).))..(((......))).......)))))).)).	0.529114	[[][][][][]]	1	0.529114	0.529114	0.529114	0.529114	0.529114	0.529114	0.529114	0.529114
FMN_AE512.1/184292-184171	1	AAACGCUCUCGGGGCAGGGUGGAAUUCCCGACCGGCGGUGAAAGCCCGCGAGCCCUCUCAGGAGGGUUGACCCGGUGGAAUUCCGGGGCCGACGGUGAAAGUCCGGAUGGGAGAGAGCGUGA	-58.2	..((((((((..(((....(((((((((..(((((.(((....)))....(((((((....)))))))...))))))))))))))..)))..(((.......))).......))))))))..	0.993052	[[[][]][]]	1	0.993052	0.993052	0.993052	0.993052	0.993052	0.993052	0.993052	0.993052
FMN_AE5176.1/137881-137745	1	AAAUAUCUUCAGGGCACCGUGUAAUUCGGGACCGGCGGUAAAUAGGGCUUUGACCUUAUGACUCCGCGAUUCGCUACGGCGAUUGAAGCAGUGAGAAUCUGCUAGCGACAGUAAAGUCUGGAUGGAAGAAGAUGAAC	-42.2	...(((((((..((..(((.......)))..)).((((...((((((......))))))....))))...((((....))))....(((((.......)))))...(((......))).........)))))))...	0.687255	[[][][][][]]	1	0.687255	0.687255	0.687255	0.687255	0.687255	0.687255	0.687255	0.687255
FMN_AE7869.2/1872198-1872348	1	GGUUGUUCUCAGGGCGGGGUGCAAUUCCCCACCGGCGGUAUCGGGAUUUGUCCCGGAGCCCGCGAGCGCUUCCGGUCUCCAAAGCCGGAAGGUCAGCAGAUCCGGUGAGAGGCCGGAGCCGACGGUAUAGUCCGGAUGGAAGAGGACAAGG	-67.8	..((((((((..((.((((.......)))).)).(((((.((((((....)))))).))).))....((.(((((((((....((((((...((....))))))))..)))))))))))...(((......))).......))))))))..	0.809763	[[][][][]]	1	0.809763	0.809763	0.809763	0.809763	0.809763	0.809763	0.809763	0.809763
FMN_AE8691.1/541539-54164	1	CGGGGCAGGGUGGAAUUCCCGACCGGCAGUGAAAGCCUGCGAGCCGCAUAUGCGGUUGACUCGGUGAAAUUCCGAGGCCGACGGUAAAAGUCCGGAUGGGAG	-35.8	((.(((....((((((((((((...(((((....)).))).((((((....))))))...)))).))).)))))..)))..)).......(((.....))).	0.736698	[[][]][]	1	0.736698	0.736698	0.736698	0.736698	0.736698	0.736698	0.736698	0.736698
FMN_AE8922.1/83766-837234	1	GAACGUCUUCAGGGCGGGGUGCGAUUCCCCACCGGCGGUAUGCAUGCGCAAGCGUGUGAGCCCGCGAGCGCUUCGCUGCCGAUCUCUCGCUGAGAGCACGGCGGUGAAGGUCAGCAGAUCCGGUGCGAUGCCGGGGCCGACGGUAUAGUCCGGAUGAAAGAAGACGGCC	-85.7	...(((((((..((.((((.......)))).))...(((.(((((((....))))))).))).((..((.(((((((((((..(((((...)))))..)))))))))))))..))..((((((.((.((((((.......)))))).))))))))....)))))))...	0.984813	[[][][][]]	1	0.984813	0.984813	0.984813	0.984813	0.984813	0.984813	0.984813	0.984813
FMN_AJ1128.1/362-218	1	CAGCAUCUUCGGGGUCGGGUGAAAUUCCCAACCGGCGGUGAUGAAGUGCAAACUUCUAAGUCCGUGACCCGUUUUCAACUCGAAAACGGUGGAUCUAGUGAAACUCUAGGGCCGACAGUAUAGUCUGGAUGGGAGAAGGAUAUGU	-46.9	..(((.(((((..(((((.((.......)).))))).....))))))))...(((((..(((((.(((((((((((.....)))))))).((..((((.......))))..)).........))))))))...))))).......	0.943765	[][[][]]	1	0.943765	0.943765	0.943765	0.943765	0.943765	0.943765	0.943765	0.943765
FMN_AJ9832.1/4549-467	1	GAUCGCUCUCGGGGCAGGGUGGAAUUCCCGACCGGCGGUGAAAGCCCGCGAGCCCCCUUCUGGGGGUUGACCCGGUGGAAUUCCGGGGCCGACGGUGAAAGUCCGGAUGGGAGAGAGCGAAG	-60.8	..((((((((..(((....(((((((((..(((((.(((....)))....(((((((....)))))))...))))))))))))))..)))..(((.......))).......))))))))..	0.993417	[[[][]][]]	1	0.993417	0.993417	0.993417	0.993417	0.993417	0.993417	0.993417	0.993417
[truncated: 133 more rows]

[truncated: 19 more sheets: glmS-18, Lysine-47, MFR-3, Mg-sensor-4, MOCO-160, PreQ1-35, Purine-133, SAH-52, SAM-433, SAM-I-IV-437, SAM-SAH-53, SAM-V-6, SMK-box-25, THF-97, TPP-109, drz-agam-2-2-5, PreQ-II-14, SAM-alpha-40, SAM-IV-40]
